# Supplementary material for: Comparative transcriptome analysis reveals key cadmium transport-related genes in roots of two pak choi (Brassica rapa L. ssp. chinensis) cultivars
Source: BMC Genomics. 2017 Aug 8;18:587. doi: 10.1186/s12864-017-3973-2 (PMC5549386; doi:10.1186/s12864-017-3973-2)
Supplement: Supplementary file 1 — KEGG pathways of the assembled unigenes in pak choi. (XLSX 239 kb) [file 12864_2017_3973_MOESM1_ESM.xlsx]

## Sheet: Sheet1
Additional file 1: Table S1. KEGG pathways of the assembled unigenes in pak choi.
Pathway Hierarchy1	Pathway Hierarchy2	KEGG Pathway	Pathway ID	Gene Number	Gene IDs
Cellular Processes	Transport and catabolism	Endocytosis	ko04144	1511	c183927_g1,c34895_g1,c108103_g4,c150981_g1,c81640_g1,c75581_g1,c97465_g1,c114116_g2,c207002_g1,c185122_g1,c78000_g2,c111414_g1,c217355_g1,c56682_g1,c61459_g1,c215756_g1,c988_g1,c38577_g1,c18665_g1,c26323_g1,c105417_g1,c128536_g1,c164304_g1,c158954_g1,c150100_g1,c135418_g1,c180479_g1,c92574_g1,c197374_g1,c28793_g1,c245389_g1,c250050_g1,c32245_g1,c74737_g1,c54114_g1,c251820_g1,c142749_g1,c29862_g1,…
Cellular Processes	Transport and catabolism	Phagosome	ko04145	1281	c90362_g1,c73039_g1,c107834_g1,c102685_g1,c16915_g2,c19800_g1,c201241_g1,c54808_g2,c84390_g1,c158361_g1,c103738_g9,c178226_g1,c190291_g1,c173084_g1,c248934_g1,c104541_g1,c105684_g5,c130728_g1,c119581_g1,c218515_g1,c92953_g1,c14895_g1,c97091_g1,c123682_g1,c201009_g1,c53515_g1,c185442_g1,c72630_g1,c100811_g1,c53611_g1,c149905_g1,c145260_g1,c91736_g2,c91215_g1,c226950_g1,c151117_g1,c110506_g3,c97519…
Cellular Processes	Transport and catabolism	Peroxisome	ko04146	978	c55542_g1,c35410_g1,c60955_g1,c246201_g1,c235340_g1,c1594_g2,c54236_g1,c182357_g1,c193474_g1,c165755_g1,c47052_g1,c255297_g1,c247499_g1,c243188_g1,c112826_g2,c57421_g1,c145770_g1,c241603_g1,c219119_g1,c193459_g1,c87059_g1,c222540_g1,c91185_g1,c249013_g1,c107588_g4,c105817_g1,c90838_g1,c155712_g1,c197277_g1,c116730_g1,c64951_g1,c143203_g1,c112321_g2,c250415_g1,c61433_g1,c145373_g1,c245707_g1,c6199…
Cellular Processes	Transport and catabolism	Regulation of autophagy	ko04140	181	c105493_g2,c65471_g1,c249013_g1,c96777_g1,c94331_g1,c112177_g1,c61352_g1,c153721_g1,c107232_g6,c71659_g1,c29833_g1,c129137_g1,c165895_g1,c110218_g1,c247817_g1,c16963_g1,c111140_g1,c97239_g1,c229987_g1,c198054_g1,c142405_g1,c25498_g1,c131596_g1,c200292_g1,c84579_g1,c190822_g1,c101362_g1,c115140_g1,c167500_g1,c132790_g1,c116901_g1,c103355_g5,c225274_g1,c148141_g1,c193768_g1,c189829_g1,c226401_g1,c2…
Environmental Information Processing	Membrane transport	ABC transporters	ko02010	411	c161069_g1,c173197_g1,c138235_g1,c12609_g1,c89785_g1,c122690_g1,c225786_g1,c13765_g1,c253670_g1,c84745_g1,c218834_g1,c41480_g1,c56126_g1,c109484_g3,c247031_g1,c102396_g3,c213195_g1,c43228_g1,c158652_g1,c66879_g1,c94088_g1,c121858_g1,c7197_g1,c237407_g1,c199154_g1,c85868_g1,c238119_g1,c241012_g1,c115217_g1,c161323_g1,c220978_g1,c116036_g1,c114753_g1,c219796_g1,c123078_g1,c114744_g2,c38825_g1,c2413…
Environmental Information Processing	Signal transduction	Plant hormone signal transduction	ko04075	499	c99061_g1,c237424_g1,c108034_g1,c108155_g3,c98445_g1,c100255_g2,c101250_g1,c112981_g2,c110708_g1,c40330_g1,c99550_g1,c50629_g1,c109168_g2,c91617_g1,c136336_g1,c112401_g2,c110142_g3,c109568_g3,c152764_g1,c111750_g5,c140410_g1,c107849_g4,c109168_g3,c158794_g1,c158501_g1,c105865_g1,c62954_g1,c112277_g1,c111271_g1,c13192_g1,c98392_g1,c81622_g1,c100330_g2,c158070_g1,c186024_g1,c1677_g2,c88531_g2,c4602…
Environmental Information Processing	Signal transduction	Phosphatidylinositol signaling system	ko04070	471	c107985_g1,c79744_g2,c196814_g1,c232328_g1,c56346_g1,c22083_g1,c82113_g1,c241507_g1,c183989_g1,c193076_g1,c154030_g1,c93701_g2,c140623_g1,c65443_g1,c87599_g1,c171696_g1,c20074_g1,c105571_g2,c198430_g1,c169665_g1,c16119_g1,c113858_g1,c62089_g1,c107475_g1,c112330_g1,c144885_g1,c45660_g1,c221803_g1,c249299_g1,c38008_g1,c42188_g1,c100136_g1,c27098_g1,c213770_g1,c117976_g1,c239548_g1,c163558_g1,c20039…
Genetic Information Processing	Folding, sorting and degradation	Protein processing in endoplasmic reticulum	ko04141	1887	c101393_g3,c257182_g1,c128059_g1,c110745_g1,c75321_g1,c31682_g1,c229304_g1,c221232_g1,c113557_g5,c44528_g1,c91623_g1,c73266_g1,c211803_g1,c49231_g1,c22170_g1,c169583_g1,c11898_g1,c166392_g1,c87452_g3,c149104_g1,c217671_g1,c56582_g1,c189045_g1,c88927_g1,c115453_g1,c232284_g1,c215105_g1,c109748_g6,c57189_g1,c97268_g1,c109782_g4,c121147_g1,c89973_g1,c45835_g1,c171473_g1,c124214_g1,c96688_g2,c103807_…
Genetic Information Processing	Folding, sorting and degradation	Ubiquitin mediated proteolysis	ko04120	942	c246828_g1,c173436_g1,c57661_g1,c127072_g1,c87845_g1,c96688_g1,c147546_g1,c82765_g1,c219367_g1,c106751_g2,c89687_g1,c109240_g2,c81095_g1,c188690_g1,c86454_g1,c111085_g2,c108905_g1,c143798_g1,c29576_g1,c165904_g1,c215459_g1,c106371_g2,c83556_g1,c247696_g1,c26598_g1,c61109_g1,c160291_g1,c114262_g1,c58391_g1,c69048_g1,c195591_g1,c187906_g1,c233642_g1,c181864_g1,c169550_g1,c107663_g1,c202719_g1,c9590…
Genetic Information Processing	Folding, sorting and degradation	RNA degradation	ko03018	776	c58046_g1,c21237_g2,c204659_g1,c1505_g1,c189799_g1,c86620_g1,c107901_g1,c170836_g1,c49969_g1,c196668_g1,c190669_g1,c56617_g1,c70419_g1,c186527_g1,c222271_g1,c196631_g1,c63846_g1,c227700_g1,c81509_g1,c59740_g1,c226706_g1,c107872_g1,c159702_g1,c166441_g1,c112729_g2,c200964_g1,c174860_g1,c111396_g1,c177116_g1,c249242_g1,c146042_g1,c141976_g1,c126036_g1,c164494_g1,c8028_g1,c248944_g1,c110525_g1,c1147…
Genetic Information Processing	Folding, sorting and degradation	Proteasome	ko03050	737	c233111_g1,c59638_g1,c57764_g1,c140427_g1,c232471_g1,c127714_g1,c141832_g1,c35008_g1,c105141_g1,c131081_g1,c88584_g1,c89519_g1,c254638_g1,c204884_g1,c162451_g1,c223734_g1,c165886_g1,c223708_g1,c85344_g1,c141391_g1,c170471_g1,c58792_g1,c8390_g1,c108462_g1,c59326_g1,c222561_g1,c174434_g1,c140235_g1,c74620_g1,c226669_g1,c59135_g1,c88892_g1,c111701_g4,c136831_g1,c237635_g1,c89658_g1,c85520_g1,c233687…
Genetic Information Processing	Folding, sorting and degradation	Protein export	ko03060	281	c165749_g1,c60145_g1,c60287_g1,c114954_g2,c93862_g1,c101672_g1,c77622_g1,c205297_g1,c113835_g1,c251380_g1,c101576_g1,c239237_g1,c107073_g2,c201147_g1,c237866_g1,c236969_g1,c197640_g1,c116362_g1,c257790_g1,c65916_g1,c240167_g1,c115534_g1,c10834_g1,c187991_g1,c104862_g2,c95809_g1,c211684_g1,c162850_g1,c158993_g1,c217793_g1,c202277_g1,c64008_g1,c54623_g1,c98694_g1,c105046_g1,c201009_g1,c97091_g1,c10…
Genetic Information Processing	Folding, sorting and degradation	SNARE interactions in vesicular transport	ko04130	113	c194332_g1,c173815_g1,c250318_g1,c92083_g1,c97072_g1,c216577_g1,c103763_g1,c239554_g1,c83750_g1,c104295_g1,c109166_g1,c113731_g1,c131654_g1,c199738_g1,c204673_g1,c177002_g1,c240193_g1,c205829_g1,c123682_g1,c207545_g1,c250542_g1,c110053_g1,c17428_g1,c77330_g1,c240355_g1,c214535_g1,c195933_g1,c102560_g1,c96970_g1,c102216_g1,c104800_g2,c112335_g2,c235116_g1,c93631_g1,c110502_g2,c227599_g1,c104684_g1…
Genetic Information Processing	Folding, sorting and degradation	Sulfur relay system	ko04122	65	c66773_g1,c113312_g1,c56888_g1,c82244_g1,c211380_g1,c92706_g1,c191962_g1,c212564_g1,c192819_g1,c241364_g1,c142323_g1,c96277_g1,c77700_g1,c104412_g1,c103038_g1,c235492_g1,c88616_g1,c225164_g1,c86817_g1,c214066_g1,c93728_g1,c67464_g1,c100941_g1,c165963_g1,c57064_g1,c173313_g1,c123430_g1,c104174_g1,c87039_g1,c232815_g1,c182296_g1,c116585_g1,c46512_g1,c113312_g2,c148513_g1,c79978_g1,c63323_g1,c118349…
Genetic Information Processing	Replication and repair	Nucleotide excision repair	ko03420	356	c183517_g1,c96446_g1,c211183_g1,c81385_g1,c185381_g1,c200262_g1,c101122_g1,c69142_g1,c168965_g1,c234277_g1,c124801_g1,c223345_g1,c147886_g1,c50213_g1,c112732_g3,c163415_g1,c81247_g1,c54625_g2,c44987_g1,c106675_g1,c79573_g1,c248383_g1,c114320_g1,c75351_g1,c254898_g1,c141244_g1,c132637_g1,c244510_g1,c87041_g1,c143329_g1,c86723_g1,c19300_g1,c240595_g1,c71572_g1,c182046_g1,c122296_g1,c107204_g1,c2040…
Genetic Information Processing	Replication and repair	DNA replication	ko03030	313	c102438_g2,c118667_g1,c83363_g1,c87607_g1,c10014_g1,c227312_g1,c161001_g1,c104454_g1,c110858_g2,c102467_g1,c173956_g1,c112583_g1,c18257_g1,c15536_g1,c151729_g1,c99070_g1,c21771_g1,c182069_g1,c1259_g1,c218856_g1,c220469_g1,c215974_g1,c245260_g1,c240953_g1,c111330_g1,c255271_g1,c112595_g1,c41278_g1,c115804_g1,c2988_g1,c112286_g1,c153522_g1,c223017_g1,c157186_g1,c128251_g1,c168466_g1,c221558_g1,c226…
Genetic Information Processing	Replication and repair	Base excision repair	ko03410	231	c69077_g1,c255532_g1,c126577_g1,c110407_g1,c107379_g1,c164883_g1,c168233_g1,c129796_g1,c102866_g1,c124890_g1,c247359_g1,c114249_g2,c84093_g2,c163556_g1,c150932_g1,c242789_g1,c239864_g1,c41326_g1,c207086_g1,c93568_g1,c240987_g1,c121139_g1,c217669_g1,c217371_g1,c31331_g1,c241259_g1,c122154_g1,c240992_g1,c222804_g1,c100915_g2,c106967_g1,c101300_g1,c17011_g1,c91002_g1,c177934_g1,c227483_g1,c214447_g1…
Genetic Information Processing	Replication and repair	Mismatch repair	ko03430	221	c70034_g1,c88227_g1,c144171_g1,c93923_g1,c85543_g1,c182158_g1,c35705_g1,c22826_g1,c239509_g1,c102438_g3,c231593_g1,c134947_g1,c192311_g1,c187527_g1,c208754_g1,c65855_g1,c101689_g1,c131255_g1,c11402_g1,c169387_g1,c185481_g1,c97724_g1,c106482_g1,c211644_g1,c79760_g1,c113326_g1,c238480_g1,c195711_g1,c50119_g1,c37234_g1,c204544_g1,c181210_g1,c101030_g1,c103388_g1,c235879_g1,c146770_g1,c139819_g1,c212…
Genetic Information Processing	Replication and repair	Homologous recombination	ko03440	208	c211179_g1,c2036_g1,c101689_g1,c220560_g1,c169387_g1,c238480_g1,c50119_g1,c97724_g1,c121558_g1,c85189_g1,c207190_g1,c37234_g1,c99149_g1,c103388_g1,c33136_g1,c113531_g1,c106837_g1,c249727_g1,c151015_g1,c88227_g1,c48846_g1,c70034_g1,c112524_g1,c87402_g1,c239509_g1,c22826_g1,c188407_g1,c104414_g1,c104183_g1,c102438_g3,c187527_g1,c208754_g1,c106275_g1,c111298_g3,c249526_g1,c149610_g1,c195179_g1,c1008…
Genetic Information Processing	Replication and repair	Non-homologous end-joining	ko03450	39	c105645_g1,c72524_g1,c104497_g1,c231581_g1,c175676_g1,c116543_g1,c175587_g1,c72866_g1,c97346_g1,c121139_g1,c111785_g1,c53123_g1,c185187_g1,c199310_g1,c10773_g1,c188407_g1,c104414_g1,c72626_g1,c42878_g2,c17011_g1,c44996_g1,c237220_g1,c257046_g1,c246519_g1,c158082_g1,c127474_g1,c115855_g1,c12051_g1,c112611_g1,c110485_g1,c29302_g1,c97506_g1,c218856_g1,c77777_g1,c72626_g2,c190740_g1,c151803_g1,c59166…
Genetic Information Processing	Transcription	Spliceosome	ko03040	1456	c238236_g1,c103225_g1,c164683_g1,c68015_g1,c130362_g1,c137498_g1,c165205_g1,c98838_g1,c148615_g1,c61953_g1,c215490_g1,c123401_g1,c236282_g1,c174574_g1,c3045_g1,c110985_g6,c63718_g1,c101376_g1,c93802_g3,c206883_g1,c150225_g1,c103709_g3,c54792_g1,c172991_g1,c206972_g1,c151530_g1,c87831_g1,c39980_g1,c90458_g1,c92561_g1,c247412_g1,c63566_g1,c215206_g1,c183135_g1,c98887_g1,c94193_g1,c158829_g1,c86072_…
Genetic Information Processing	Transcription	RNA polymerase	ko03020	302	c195666_g1,c114747_g1,c177532_g1,c69589_g1,c236430_g1,c163622_g1,c66850_g1,c123763_g1,c229872_g1,c117714_g1,c70870_g2,c172627_g1,c115763_g1,c108206_g1,c255882_g1,c161188_g1,c219736_g1,c106610_g2,c259019_g1,c85071_g1,c155953_g1,c238565_g1,c184804_g1,c116588_g1,c186159_g1,c186501_g1,c76442_g2,c206751_g1,c74146_g1,c147171_g1,c150344_g1,c187702_g1,c151357_g1,c158979_g1,c21089_g1,c37056_g1,c16101_g1,c…
Genetic Information Processing	Transcription	Basal transcription factors	ko03022	142	c110199_g1,c114173_g1,c36925_g1,c180935_g1,c113640_g3,c112750_g1,c21700_g1,c196254_g1,c2384_g1,c175423_g1,c102357_g1,c54831_g1,c99190_g1,c109519_g2,c134004_g1,c66230_g1,c107798_g1,c255270_g1,c126880_g1,c107836_g1,c5442_g1,c97195_g1,c109923_g3,c146107_g1,c112930_g1,c240573_g1,c193192_g1,c104872_g1,c108806_g1,c111885_g2,c19688_g1,c83402_g1,c147356_g1,c143712_g1,c195055_g1,c81818_g3,c211868_g1,c1846…
Genetic Information Processing	Translation	Ribosome	ko03010	5640	c216126_g1,c141821_g1,c52141_g1,c99702_g1,c107105_g1,c249365_g1,c136913_g1,c89680_g1,c204289_g1,c112818_g3,c89412_g1,c79150_g1,c122232_g1,c73729_g2,c11232_g1,c101746_g1,c7781_g1,c87128_g2,c157737_g1,c247030_g1,c117837_g1,c75538_g1,c121198_g1,c68956_g1,c80489_g2,c97262_g1,c122522_g1,c140788_g1,c87128_g1,c242960_g1,c147983_g1,c109637_g2,c172229_g1,c169942_g1,c94176_g1,c62584_g1,c112579_g3,c174113_g…
Genetic Information Processing	Translation	RNA transport	ko03013	1513	c231578_g1,c189799_g1,c50134_g1,c46222_g1,c143702_g1,c234244_g1,c91005_g1,c108210_g2,c218996_g1,c99603_g1,c84771_g1,c258856_g1,c169603_g1,c169991_g1,c233055_g1,c222460_g1,c142317_g1,c240438_g1,c94236_g1,c54256_g1,c192481_g1,c92895_g2,c160258_g1,c105752_g7,c163004_g1,c105409_g1,c208813_g1,c165271_g1,c243110_g1,c25275_g1,c118244_g1,c220078_g1,c66314_g1,c169119_g1,c114590_g3,c171560_g1,c69632_g1,c15…
Genetic Information Processing	Translation	mRNA surveillance pathway	ko03015	808	c203986_g1,c169028_g1,c168372_g1,c226061_g1,c81323_g1,c105231_g3,c141985_g1,c97989_g1,c113295_g3,c75437_g1,c124430_g1,c133640_g1,c11549_g1,c210309_g1,c89215_g1,c86192_g2,c105231_g2,c187800_g1,c50604_g2,c223247_g1,c109731_g3,c215899_g1,c170658_g1,c25047_g1,c179558_g1,c98851_g1,c35401_g1,c80575_g1,c99191_g2,c132909_g1,c222522_g1,c109731_g4,c129086_g1,c96646_g1,c253502_g1,c69182_g1,c155103_g1,c16268…
Genetic Information Processing	Translation	Ribosome biogenesis in eukaryotes	ko03008	804	c83542_g1,c62771_g1,c204630_g1,c227033_g1,c115268_g1,c80539_g1,c107507_g1,c89415_g1,c103361_g1,c67101_g1,c181550_g1,c225987_g1,c188966_g1,c27543_g1,c106231_g2,c125009_g1,c113720_g4,c7932_g1,c11271_g1,c43373_g1,c224664_g1,c121318_g1,c63229_g1,c90860_g1,c218926_g1,c195690_g1,c46773_g1,c47040_g1,c198948_g1,c238549_g1,c66868_g1,c94251_g1,c113468_g1,c249182_g1,c221029_g1,c243780_g1,c52924_g1,c207360_g…
Genetic Information Processing	Translation	Aminoacyl-tRNA biosynthesis	ko00970	744	c203803_g1,c92213_g2,c252601_g1,c119851_g1,c114693_g2,c85886_g1,c28563_g1,c66990_g1,c21420_g1,c201049_g1,c78498_g1,c3959_g1,c114892_g1,c245795_g1,c236204_g1,c28229_g1,c119338_g1,c176674_g1,c88607_g2,c128228_g1,c191422_g1,c125961_g1,c157319_g1,c155245_g1,c140535_g1,c171854_g1,c44416_g1,c129572_g1,c65380_g1,c155559_g1,c87705_g1,c103988_g1,c171435_g1,c138609_g1,c206067_g1,c96096_g2,c215871_g1,c11183…
Metabolism	Amino acid metabolism	Cysteine and methionine metabolism	ko00270	777	c63256_g1,c65253_g1,c20063_g1,c93942_g1,c103204_g1,c116679_g1,c205560_g1,c109844_g1,c98602_g1,c173476_g1,c204686_g1,c80112_g1,c19030_g1,c203272_g1,c150892_g1,c193739_g1,c134879_g1,c46406_g1,c86734_g1,c204672_g1,c235818_g1,c111274_g2,c99275_g2,c96621_g1,c242334_g1,c212522_g1,c215613_g1,c147807_g1,c196910_g1,c253467_g1,c150024_g1,c216745_g1,c182163_g1,c190263_g1,c137880_g1,c93811_g1,c91703_g1,c1441…
Metabolism	Amino acid metabolism	Valine, leucine and isoleucine degradation	ko00280	731	c119585_g1,c107764_g2,c62216_g1,c89503_g1,c60039_g2,c100724_g1,c156236_g1,c15183_g2,c57672_g1,c191026_g1,c224103_g1,c98298_g1,c52114_g1,c155326_g1,c138309_g1,c22154_g1,c191777_g1,c105392_g1,c159295_g1,c107741_g1,c145672_g1,c145898_g1,c74389_g1,c123629_g1,c105695_g1,c157856_g1,c88630_g1,c50209_g1,c239993_g1,c107687_g1,c154554_g1,c112178_g1,c223381_g1,c189853_g1,c151686_g1,c258295_g1,c138015_g1,c23…
Metabolism	Amino acid metabolism	Alanine, aspartate and glutamate metabolism	ko00250	621	c244991_g1,c229521_g1,c115358_g1,c26977_g1,c44817_g1,c141007_g1,c242034_g1,c55258_g1,c256857_g1,c55146_g1,c65236_g1,c240531_g1,c171469_g1,c166362_g1,c143865_g1,c206507_g1,c94068_g1,c176492_g1,c164252_g1,c186785_g1,c122644_g1,c196917_g1,c129111_g1,c253990_g1,c66007_g1,c99313_g2,c183666_g1,c101492_g1,c132759_g1,c146734_g1,c56694_g1,c174920_g1,c147562_g1,c230182_g1,c167598_g1,c198458_g1,c113071_g2,c…
Metabolism	Amino acid metabolism	Glycine, serine and threonine metabolism	ko00260	583	c87483_g1,c120088_g1,c238208_g1,c243202_g1,c44922_g1,c197015_g1,c162269_g1,c187286_g1,c218919_g1,c196821_g1,c214470_g1,c123642_g1,c241634_g1,c86690_g1,c86132_g1,c47199_g1,c225592_g1,c203999_g1,c112061_g1,c182915_g1,c23452_g1,c149437_g1,c109931_g1,c111766_g1,c609_g1,c253278_g1,c165750_g1,c198561_g1,c102293_g1,c103394_g1,c244777_g1,c221987_g1,c160765_g1,c118382_g1,c160517_g1,c228914_g1,c147457_g1,c…
Metabolism	Amino acid metabolism	Arginine and proline metabolism	ko00330	483	c66414_g1,c230791_g1,c239737_g1,c236948_g1,c53484_g1,c159403_g1,c49859_g1,c241931_g1,c46006_g1,c206086_g1,c113509_g1,c105695_g1,c58064_g1,c238665_g1,c181761_g1,c235494_g1,c213159_g1,c71228_g1,c116509_g1,c55279_g1,c93516_g1,c151249_g1,c88630_g1,c231849_g1,c26713_g1,c119052_g1,c112178_g1,c149128_g1,c205996_g1,c105728_g1,c254685_g1,c226498_g1,c224438_g1,c138309_g1,c128099_g1,c250972_g1,c132890_g1,c1…
Metabolism	Amino acid metabolism	Tryptophan metabolism	ko00380	444	c157864_g1,c241361_g1,c112302_g1,c99004_g1,c36536_g1,c113096_g2,c156629_g1,c230037_g1,c7292_g1,c97656_g1,c139590_g1,c84737_g1,c54742_g1,c184916_g1,c133128_g1,c213888_g1,c98044_g1,c92381_g1,c127778_g1,c221729_g1,c147284_g1,c113904_g2,c203483_g1,c111429_g3,c99619_g1,c241860_g1,c56827_g1,c143690_g1,c183228_g1,c198835_g1,c124763_g1,c132551_g1,c107284_g3,c196449_g1,c39069_g1,c83286_g1,c164759_g1,c1285…
Metabolism	Amino acid metabolism	Lysine degradation	ko00310	426	c252092_g1,c103831_g1,c50529_g1,c212086_g1,c220786_g1,c191896_g1,c89344_g1,c58490_g1,c196746_g1,c146244_g1,c239946_g1,c102623_g4,c85621_g1,c134900_g1,c128129_g1,c45166_g1,c165092_g1,c43954_g1,c62591_g1,c113904_g1,c117093_g1,c183631_g1,c115235_g1,c235816_g1,c163617_g1,c135693_g1,c64028_g1,c129877_g1,c158228_g1,c215793_g1,c250002_g1,c189321_g1,c252850_g1,c112507_g1,c129808_g1,c148710_g1,c117892_g1,…
Metabolism	Amino acid metabolism	Arginine biosynthesis	ko00220	367	c139541_g1,c109282_g3,c164286_g1,c98640_g1,c141112_g1,c168058_g1,c27915_g1,c243325_g1,c152176_g1,c241333_g1,c92125_g1,c128010_g1,c3461_g1,c113911_g1,c171503_g1,c136902_g1,c245359_g1,c113033_g1,c109282_g2,c207300_g1,c67392_g1,c128667_g1,c138442_g1,c132812_g1,c150581_g1,c94710_g2,c113570_g1,c112466_g2,c107743_g1,c188315_g1,c112005_g1,c120583_g1,c88795_g2,c158229_g1,c104524_g2,c132289_g1,c82062_g1,c…
Metabolism	Amino acid metabolism	Tyrosine metabolism	ko00350	361	c141226_g1,c220287_g1,c98127_g1,c246286_g1,c113419_g1,c73486_g1,c40546_g1,c206884_g1,c128259_g1,c104963_g1,c73074_g1,c36609_g1,c192741_g1,c132442_g1,c131187_g1,c79523_g1,c195167_g1,c112178_g3,c86132_g1,c113509_g5,c74015_g1,c58426_g1,c57521_g1,c179019_g1,c229933_g1,c241634_g1,c44231_g1,c214467_g1,c143965_g1,c238174_g1,c204738_g1,c178400_g1,c211622_g1,c218857_g1,c186408_g1,c110100_g2,c186059_g1,c13…
Metabolism	Amino acid metabolism	Phenylalanine, tyrosine and tryptophan biosynthesis	ko00400	291	c109456_g3,c221700_g1,c245820_g1,c103609_g1,c112295_g1,c249119_g1,c91309_g1,c149962_g1,c156888_g1,c35706_g1,c112782_g2,c193946_g1,c98067_g1,c230989_g1,c71283_g1,c186640_g1,c94491_g2,c82701_g1,c29030_g1,c79926_g1,c81079_g1,c90441_g1,c193886_g1,c989_g1,c112746_g1,c174856_g1,c101919_g1,c94513_g1,c29849_g1,c20366_g1,c221179_g1,c101073_g1,c140001_g1,c122381_g1,c206318_g1,c108892_g1,c110467_g1,c155471_…
Metabolism	Amino acid metabolism	Phenylalanine metabolism	ko00360	283	c206807_g1,c127809_g1,c242397_g1,c104188_g1,c221700_g1,c219056_g1,c149962_g1,c57520_g1,c242686_g1,c57508_g1,c156888_g1,c193946_g1,c82767_g1,c101939_g1,c98067_g1,c112782_g2,c112621_g5,c186640_g1,c183291_g1,c191066_g1,c193493_g1,c91060_g1,c29030_g1,c82701_g1,c149207_g1,c79926_g1,c81079_g1,c989_g1,c111810_g1,c90441_g1,c193886_g1,c107394_g1,c132156_g1,c112621_g1,c20366_g1,c140001_g1,c81575_g1,c65900_…
Metabolism	Amino acid metabolism	Histidine metabolism	ko00340	221	c189383_g1,c58865_g1,c127156_g1,c144241_g1,c41176_g1,c156072_g1,c41675_g1,c114906_g1,c113823_g1,c229636_g1,c241265_g1,c45182_g1,c250828_g1,c134300_g1,c255935_g1,c17535_g1,c156804_g1,c70001_g1,c162270_g1,c135084_g1,c54040_g1,c163539_g1,c59111_g1,c14660_g1,c237383_g1,c175350_g1,c45182_g2,c41096_g1,c62216_g2,c122359_g1,c24005_g1,c49678_g1,c162643_g1,c119261_g1,c113368_g1,c112178_g3,c125661_g1,c70276…
Metabolism	Amino acid metabolism	Valine, leucine and isoleucine biosynthesis	ko00290	177	c114154_g1,c114820_g2,c160029_g1,c225042_g1,c85534_g1,c87431_g1,c97595_g1,c105835_g1,c99696_g1,c91087_g1,c174013_g1,c96890_g1,c164756_g1,c243538_g1,c87879_g1,c129336_g1,c35724_g1,c248334_g1,c64149_g1,c227952_g1,c104225_g1,c228774_g1,c60614_g2,c81689_g1,c67226_g1,c66863_g1,c173315_g1,c19805_g1,c174383_g1,c195026_g1,c226732_g1,c225065_g1,c184833_g1,c114739_g2,c83756_g2,c179328_g1,c82201_g1,c250403_…
Metabolism	Amino acid metabolism	Lysine biosynthesis	ko00300	158	c153176_g1,c119981_g1,c242334_g1,c54040_g1,c61846_g1,c59111_g1,c18979_g1,c171238_g1,c214628_g1,c19407_g1,c228914_g1,c153847_g1,c17535_g1,c197015_g1,c85172_g1,c110326_g1,c232081_g1,c17845_g1,c18352_g1,c95026_g1,c131294_g1,c164288_g1,c217764_g1,c136569_g1,c128384_g1,c215427_g1,c136355_g1,c12986_g1,c89734_g1,c121957_g1,c213226_g1,c139930_g1,c106088_g4,c174176_g1,c95411_g3,c133565_g1,c105695_g2,c1698…
Metabolism	Biosynthesis of other secondary metabolites	Phenylpropanoid biosynthesis	ko00940	388	c52406_g1,c106174_g1,c108849_g3,c67593_g1,c90117_g1,c100397_g1,c101745_g1,c77290_g1,c82826_g1,c112621_g2,c78789_g1,c108849_g2,c167942_g1,c175464_g1,c100099_g1,c87246_g1,c72486_g1,c97892_g2,c57813_g1,c107536_g1,c257156_g1,c102219_g2,c171632_g1,c114522_g2,c81136_g1,c158902_g1,c212950_g1,c111105_g1,c105798_g1,c112621_g3,c113519_g7,c22997_g1,c114553_g1,c110216_g2,c112248_g3,c132040_g1,c212656_g1,c114…
Metabolism	Biosynthesis of other secondary metabolites	Tropane, piperidine and pyridine alkaloid biosynthesis	ko00960	176	c44096_g1,c135478_g1,c94077_g2,c104368_g1,c249433_g1,c79309_g1,c152176_g1,c110364_g1,c198409_g1,c128010_g1,c196649_g1,c207300_g1,c224421_g1,c102678_g1,c112466_g2,c188315_g1,c168951_g1,c189212_g1,c186752_g1,c159403_g1,c46006_g1,c168223_g1,c113509_g1,c66414_g1,c132289_g1,c239737_g1,c54842_g1,c137236_g1,c98594_g1,c85540_g1,c90484_g1,c58064_g1,c71228_g1,c104590_g1,c177435_g1,c152852_g1,c157176_g1,c10…
Metabolism	Biosynthesis of other secondary metabolites	Isoquinoline alkaloid biosynthesis	ko00950	146	c12685_g1,c114779_g1,c92586_g1,c127270_g1,c113509_g3,c2618_g1,c130162_g1,c113509_g2,c231503_g1,c88558_g1,c103281_g4,c114859_g2,c112782_g1,c109557_g1,c110100_g1,c31914_g1,c210023_g1,c66427_g1,c78935_g1,c164146_g1,c113124_g4,c149789_g1,c177388_g1,c178913_g1,c9436_g1,c151772_g1,c47527_g1,c112466_g1,c131325_g1,c102571_g2,c111415_g1,c104098_g1,c152852_g1,c107163_g2,c157176_g1,c109149_g2,c247237_g1,c88…
Metabolism	Biosynthesis of other secondary metabolites	Monobactam biosynthesis	ko00261	125	c118394_g1,c155265_g1,c64296_g1,c137056_g1,c130603_g1,c152114_g1,c221056_g1,c183889_g1,c243676_g1,c196269_g1,c228914_g1,c113841_g6,c250378_g1,c175455_g1,c171238_g1,c113488_g1,c174093_g1,c61846_g1,c246597_g1,c107759_g1,c155416_g1,c116455_g1,c242334_g1,c169122_g1,c185280_g1,c79617_g2,c81939_g1,c235695_g1,c141586_g1,c146777_g1,c112641_g2,c123887_g1,c135422_g1,c45297_g1,c99815_g1,c203748_g1,c37141_g1…
Metabolism	Biosynthesis of other secondary metabolites	Stilbenoid, diarylheptanoid and gingerol biosynthesis	ko00945	110	c107495_g2,c100154_g3,c106529_g2,c77290_g1,c106461_g4,c105471_g1,c110254_g1,c100154_g4,c113536_g4,c57292_g2,c114891_g3,c112479_g3,c44975_g1,c104188_g2,c108840_g1,c116115_g1,c112621_g1,c227514_g1,c82583_g1,c113536_g3,c107495_g1,c88383_g2,c22246_g1,c112621_g2,c108388_g3,c112621_g4,c106461_g3,c14520_g1,c178683_g1,c85686_g1,c222750_g1,c32113_g1,c120894_g1,c122095_g1,c105590_g4,c114891_g4,c104188_g1,c…
Metabolism	Biosynthesis of other secondary metabolites	Caffeine metabolism	ko00232	63	c88271_g1,c99067_g1,c177463_g1,c68614_g1,c175158_g1,c189213_g1,c255180_g1,c164273_g1,c131209_g1,c76361_g1,c208695_g1,c71494_g1,c124863_g1,c46120_g1,c47298_g1,c123104_g1,c114528_g3,c17389_g1,c233478_g1,c177454_g1,c107304_g1,c137456_g1,c79208_g1,c97282_g1,c59660_g1,c87948_g1,c159985_g1,c62007_g1,c22296_g1,c240567_g1,c181727_g1,c178221_g1,c202197_g1,c93253_g1,c115125_g1,c252589_g1,c227471_g1,c77279_…
Metabolism	Biosynthesis of other secondary metabolites	Flavonoid biosynthesis	ko00941	57	c107768_g1,c99355_g4,c114891_g3,c88210_g1,c104188_g2,c112594_g1,c112594_g2,c96987_g1,c104241_g1,c99355_g1,c75658_g1,c10115_g1,c247017_g1,c77290_g1,c87624_g2,c97281_g1,c19173_g1,c112621_g2,c108876_g1,c7606_g1,c112621_g4,c223819_g1,c97824_g1,c184559_g1,c14408_g1,c112621_g1,c203528_g1,c116115_g1,c98753_g1,c96587_g2,c112248_g6,c358_g1,c106209_g2,c149549_g1,c88149_g1,c180265_g1,c241472_g1,c114891_g4,c…
Metabolism	Biosynthesis of other secondary metabolites	Glucosinolate biosynthesis	ko00966	49	c246645_g1,c191026_g1,c16859_g1,c113844_g1,c60400_g1,c69348_g1,c112675_g2,c156236_g1,c94571_g1,c99696_g1,c91087_g1,c94872_g1,c105835_g1,c100482_g1,c87431_g1,c83062_g1,c105835_g2,c104463_g1,c33700_g1,c110603_g2,c22154_g1,c157328_g1,c73685_g2,c177783_g1,c108972_g1,c113844_g2,c99619_g1,c82056_g1,c115225_g2,c104755_g2,c106132_g1,c104463_g2,c35156_g1,c104150_g1,c113003_g1,c55316_g1,c226732_g1,c206228_…
Metabolism	Biosynthesis of other secondary metabolites	Flavone and flavonol biosynthesis	ko00944	16	c223819_g1,c244771_g1,c26077_g1,c175158_g1,c88149_g1,c190976_g1,c112248_g6,c114390_g1,c106412_g1,c104703_g1,c107768_g1,c191735_g1,c79430_g1,c114390_g3,c114390_g2,c98043_g1
Metabolism	Biosynthesis of other secondary metabolites	Betalain biosynthesis	ko00965	12	c175158_g1,c49781_g1,c94077_g2,c106735_g1,c79208_g1,c47298_g1,c134281_g1,c159985_g1,c62007_g1,c76361_g1,c57631_g1,c168951_g1
Metabolism	Biosynthesis of other secondary metabolites	Indole alkaloid biosynthesis	ko00901	8	c175158_g1,c23111_g1,c123239_g1,c81488_g1,c68602_g1,c23865_g1,c28558_g1,c98563_g1
Metabolism	Biosynthesis of other secondary metabolites	Carbapenem biosynthesis	ko00332	7	c148158_g1,c140363_g1,c177454_g1,c1229_g1,c161072_g1,c77279_g1,c189212_g1
Metabolism	Biosynthesis of other secondary metabolites	Anthocyanin biosynthesis	ko00942	6	c215929_g1,c74099_g1,c35617_g1,c175158_g1,c92695_g1,c74352_g1
Metabolism	Biosynthesis of other secondary metabolites	Isoflavonoid biosynthesis	ko00943	6	c6318_g1,c196690_g1,c27069_g1,c175158_g1,c228851_g1,c26077_g1
Metabolism	Carbohydrate metabolism	Glycolysis / Gluconeogenesis	ko00010	1046	c61577_g1,c107764_g1,c108080_g1,c178771_g1,c54455_g1,c241121_g1,c64780_g1,c203331_g1,c91800_g2,c143868_g1,c74685_g1,c93697_g1,c80410_g1,c71290_g1,c253256_g1,c103824_g1,c234196_g1,c157331_g1,c237495_g1,c26140_g1,c243979_g1,c120189_g1,c243311_g1,c252377_g1,c47408_g1,c157271_g1,c22452_g1,c220488_g1,c86328_g1,c139992_g1,c59505_g1,c13146_g1,c153764_g1,c9891_g1,c202480_g1,c106690_g1,c248667_g1,c164947_…
Metabolism	Carbohydrate metabolism	Citrate cycle (TCA cycle)	ko00020	983	c258432_g1,c202655_g1,c206583_g1,c53182_g1,c219781_g1,c20628_g1,c100272_g1,c143314_g1,c108665_g1,c124799_g1,c127819_g1,c43926_g1,c252054_g1,c14730_g1,c186174_g1,c187605_g1,c163035_g1,c109596_g1,c196044_g1,c114419_g10,c92293_g1,c38905_g1,c74937_g1,c94327_g1,c91052_g1,c54065_g1,c255817_g1,c236678_g1,c211783_g1,c194104_g1,c175317_g1,c187512_g1,c209557_g1,c155255_g1,c235194_g1,c192413_g1,c90363_g1,c1…
Metabolism	Carbohydrate metabolism	Pyruvate metabolism	ko00620	959	c88314_g1,c4163_g1,c237678_g1,c57133_g1,c174706_g1,c113368_g2,c153774_g1,c76196_g1,c38428_g1,c254441_g1,c104567_g1,c169122_g1,c241617_g1,c219317_g1,c104084_g1,c108398_g1,c1579_g1,c91064_g1,c84700_g1,c66368_g1,c137056_g1,c113761_g1,c224915_g1,c144072_g1,c139699_g1,c174029_g1,c83131_g1,c117149_g1,c115214_g2,c79879_g1,c203614_g1,c152603_g1,c53421_g1,c29931_g1,c106690_g2,c71772_g1,c95411_g2,c190124_g…
Metabolism	Carbohydrate metabolism	Glyoxylate and dicarboxylate metabolism	ko00630	925	c79556_g1,c251423_g1,c90838_g1,c104484_g2,c91185_g1,c163421_g1,c57421_g1,c109215_g3,c109984_g3,c159132_g1,c42748_g1,c192789_g1,c37835_g1,c76386_g1,c2599_g1,c222392_g1,c55542_g1,c246201_g1,c212086_g1,c110687_g2,c52158_g1,c190534_g1,c110687_g1,c230522_g1,c13497_g1,c225866_g1,c205976_g1,c182906_g1,c228888_g1,c115930_g1,c146672_g1,c99072_g1,c58490_g1,c89344_g1,c7879_g1,c221666_g1,c183475_g1,c57945_g2…
Metabolism	Carbohydrate metabolism	Amino sugar and nucleotide sugar metabolism	ko00520	701	c167663_g1,c186193_g1,c102616_g1,c248667_g1,c89662_g1,c91131_g2,c2544_g1,c71584_g1,c164947_g1,c20213_g1,c107116_g1,c152731_g1,c97216_g1,c113692_g4,c130227_g1,c17465_g1,c118891_g1,c61976_g1,c236683_g1,c217774_g1,c192345_g1,c112834_g1,c84937_g1,c45424_g1,c219321_g1,c107014_g1,c209191_g1,c135991_g1,c108049_g2,c226335_g1,c204038_g1,c82285_g1,c83822_g2,c84415_g2,c158383_g1,c114083_g2,c110605_g1,c10294…
Metabolism	Carbohydrate metabolism	Starch and sucrose metabolism	ko00500	682	c99565_g1,c113519_g4,c120924_g1,c112316_g1,c110195_g1,c107321_g1,c186386_g1,c112106_g1,c245271_g1,c105363_g2,c71547_g1,c58630_g1,c149866_g1,c221019_g1,c44725_g1,c108186_g5,c154717_g1,c166834_g1,c53578_g2,c61049_g1,c121073_g1,c107607_g4,c108748_g3,c75432_g1,c61651_g1,c123180_g1,c167782_g1,c109882_g1,c114955_g1,c138882_g1,c74924_g1,c204187_g1,c64814_g1,c112846_g1,c172715_g1,c34050_g1,c82154_g1,c310…
Metabolism	Carbohydrate metabolism	Propanoate metabolism	ko00640	529	c230377_g1,c149917_g1,c239027_g1,c215446_g1,c167867_g1,c243496_g1,c237061_g1,c205275_g1,c71179_g1,c237557_g1,c11966_g1,c253797_g1,c214819_g1,c226721_g1,c168167_g1,c17940_g1,c120137_g1,c131037_g1,c141198_g1,c127503_g1,c118041_g1,c131319_g1,c232440_g1,c155309_g1,c166332_g1,c135373_g1,c214869_g1,c7590_g1,c247095_g1,c204903_g1,c116186_g1,c224371_g1,c190260_g1,c121530_g1,c118056_g1,c204173_g1,c54670_g…
Metabolism	Carbohydrate metabolism	Inositol phosphate metabolism	ko00562	460	c241639_g1,c60039_g1,c104852_g1,c180009_g1,c114455_g1,c205275_g1,c203976_g1,c173264_g1,c41021_g1,c237061_g1,c128248_g1,c63003_g1,c206386_g1,c103050_g1,c62602_g1,c202488_g1,c243547_g1,c213277_g1,c238544_g1,c219125_g1,c107264_g3,c208155_g1,c256141_g1,c132164_g1,c101518_g3,c104541_g1,c227960_g1,c154627_g1,c63776_g1,c258037_g1,c73746_g1,c105884_g1,c134435_g1,c120137_g1,c92953_g1,c141697_g1,c91956_g1,…
Metabolism	Carbohydrate metabolism	Pentose phosphate pathway	ko00030	456	c240162_g1,c68730_g1,c103803_g2,c190695_g1,c222372_g1,c65374_g1,c225257_g1,c150839_g1,c54545_g1,c240434_g1,c106613_g4,c75941_g1,c190460_g1,c94031_g1,c65806_g1,c65611_g1,c53079_g1,c84921_g1,c202047_g1,c140347_g1,c166789_g1,c150139_g1,c227717_g1,c254581_g1,c219436_g1,c171398_g1,c115231_g2,c117044_g1,c161200_g1,c122516_g1,c86014_g2,c180896_g1,c103026_g1,c235320_g1,c83568_g1,c109655_g1,c152832_g1,c10…
Metabolism	Carbohydrate metabolism	Fructose and mannose metabolism	ko00051	392	c151265_g1,c122221_g1,c175488_g1,c106721_g2,c192448_g1,c116103_g1,c201745_g1,c110708_g3,c80442_g1,c247001_g1,c230051_g1,c118291_g1,c66759_g1,c62143_g1,c163941_g1,c186803_g1,c160529_g1,c108487_g1,c219590_g1,c45005_g1,c131655_g1,c213969_g1,c243400_g1,c110943_g1,c66231_g1,c80897_g2,c251888_g1,c30248_g1,c122927_g1,c108622_g1,c179725_g1,c133855_g1,c184477_g1,c105378_g1,c21954_g1,c202006_g1,c159884_g1,…
Metabolism	Carbohydrate metabolism	Pentose and glucuronate interconversions	ko00040	354	c89170_g1,c138309_g1,c27021_g1,c101537_g1,c132890_g1,c250972_g1,c140571_g1,c231391_g1,c105747_g6,c134344_g1,c100363_g1,c105747_g2,c253055_g1,c74389_g1,c40813_g1,c100765_g1,c97801_g1,c102827_g2,c99780_g2,c77820_g1,c62216_g1,c108502_g5,c235613_g1,c256573_g1,c12455_g1,c153115_g1,c91746_g2,c110856_g2,c193045_g1,c97103_g1,c36294_g2,c72388_g1,c104065_g1,c104438_g1,c88630_g1,c114238_g2,c112178_g1,c11905…
Metabolism	Carbohydrate metabolism	Ascorbate and aldarate metabolism	ko00053	276	c163709_g1,c117340_g1,c191648_g1,c101296_g1,c55192_g2,c85453_g1,c111052_g2,c132206_g1,c136569_g1,c256968_g1,c198456_g1,c25237_g1,c121957_g1,c177118_g1,c229478_g1,c139930_g1,c176728_g1,c21358_g1,c147725_g1,c55192_g1,c125661_g1,c148391_g1,c101537_g2,c13752_g1,c45182_g2,c162643_g1,c156804_g1,c43266_g1,c18470_g1,c100883_g2,c237383_g1,c113692_g1,c14660_g1,c94626_g1,c45182_g1,c250828_g1,c88802_g1,c1753…
Metabolism	Carbohydrate metabolism	Butanoate metabolism	ko00650	260	c119585_g1,c140787_g1,c154543_g1,c98298_g1,c229023_g1,c28507_g1,c155326_g1,c67790_g1,c145672_g1,c128519_g1,c123629_g1,c182230_g1,c156633_g1,c118038_g1,c239993_g1,c96631_g2,c216791_g1,c227476_g1,c138015_g1,c111811_g1,c35933_g1,c212086_g1,c252092_g1,c58490_g1,c89344_g1,c43086_g2,c73067_g1,c155702_g1,c102623_g4,c171949_g1,c235146_g1,c103461_g1,c146244_g1,c250344_g1,c43954_g1,c163617_g1,c215793_g1,c8…
Metabolism	Carbohydrate metabolism	Galactose metabolism	ko00052	259	c99254_g3,c200725_g1,c158265_g1,c207074_g1,c199576_g1,c103803_g1,c109629_g1,c154207_g1,c57825_g1,c81803_g1,c109017_g1,c81939_g1,c97073_g1,c120647_g1,c189768_g1,c115866_g1,c85490_g1,c158576_g1,c108647_g3,c108918_g1,c153115_g1,c174628_g1,c110856_g2,c105455_g1,c116338_g1,c186214_g1,c241055_g1,c232587_g1,c142018_g1,c231391_g1,c253055_g1,c109139_g5,c66759_g1,c223521_g1,c107085_g1,c109139_g4,c116103_g1…
Metabolism	Carbohydrate metabolism	C5-Branched dibasic acid metabolism	ko00660	63	c92202_g1,c128324_g1,c179111_g1,c91174_g1,c250403_g1,c191259_g1,c45338_g1,c114610_g3,c182095_g1,c199634_g1,c60614_g1,c103162_g1,c173315_g1,c96631_g1,c225663_g1,c119818_g1,c6356_g1,c224985_g1,c111855_g2,c237487_g1,c104225_g1,c60614_g2,c83756_g1,c87058_g2,c64591_g1,c114303_g1,c96631_g2,c228774_g1,c106942_g1,c129336_g1,c18496_g1,c154543_g1,c84780_g1,c216579_g1,c64149_g1,c82866_g1,c109869_g1,c114610_…
Metabolism	Energy metabolism	Oxidative phosphorylation	ko00190	1509	c41543_g1,c111663_g1,c108394_g2,c104822_g1,c201893_g1,c172254_g1,c92117_g1,c56054_g1,c97952_g1,c251112_g1,c95446_g1,c140840_g1,c225217_g1,c114138_g2,c105352_g1,c175752_g1,c122307_g1,c103646_g2,c22594_g1,c76193_g1,c236624_g1,c55610_g1,c95375_g1,c163534_g1,c211976_g1,c92166_g1,c6018_g1,c178667_g1,c240628_g1,c59626_g1,c253311_g1,c93186_g1,c107593_g4,c248078_g1,c206685_g1,c253785_g1,c59707_g1,c192838…
Metabolism	Energy metabolism	Carbon fixation in photosynthetic organisms	ko00710	633	c129501_g1,c65910_g1,c236251_g1,c90966_g1,c100363_g1,c29672_g1,c107727_g1,c22183_g1,c110578_g2,c113671_g2,c108346_g1,c105938_g1,c109207_g3,c141444_g1,c239737_g1,c72388_g1,c229069_g1,c95339_g1,c14450_g1,c31510_g1,c107751_g1,c220130_g1,c21052_g1,c46006_g1,c159403_g1,c176588_g1,c96500_g1,c113262_g3,c65857_g1,c115615_g1,c105967_g3,c98834_g1,c159709_g1,c204781_g1,c104696_g1,c248495_g1,c100707_g1,c8815…
Metabolism	Energy metabolism	Nitrogen metabolism	ko00910	288	c246071_g1,c131370_g1,c101492_g1,c49544_g1,c66653_g1,c161494_g1,c114833_g1,c95038_g3,c183666_g1,c160620_g1,c66007_g1,c125770_g1,c118588_g1,c129111_g1,c148737_g1,c173925_g1,c186785_g1,c83346_g1,c87667_g2,c239374_g1,c176492_g1,c256857_g1,c171469_g1,c2336_g1,c132606_g1,c242034_g1,c244991_g1,c115358_g1,c161774_g1,c207565_g1,c69593_g1,c181610_g1,c157500_g1,c65341_g1,c195331_g1,c84940_g2,c192500_g1,c11…
Metabolism	Energy metabolism	Sulfur metabolism	ko00920	196	c109584_g1,c109584_g5,c109908_g1,c67252_g1,c114255_g1,c95193_g1,c119198_g1,c214066_g1,c103160_g3,c93728_g1,c114462_g1,c162129_g1,c112584_g2,c216427_g1,c253789_g1,c104367_g1,c157238_g1,c110087_g1,c109603_g1,c135716_g1,c154120_g1,c66773_g1,c92292_g1,c107475_g3,c225287_g1,c107845_g1,c166768_g1,c2084_g1,c81234_g1,c75407_g1,c165217_g1,c230781_g1,c258181_g1,c244537_g1,c162256_g1,c173683_g1,c96531_g2,c1…
Metabolism	Energy metabolism	Photosynthesis	ko00195	130	c118892_g1,c105153_g3,c104424_g2,c107247_g1,c73264_g1,c202253_g1,c107492_g1,c111825_g4,c218951_g1,c138754_g1,c98089_g1,c156690_g1,c112458_g4,c72165_g1,c90829_g1,c106035_g5,c84901_g1,c92796_g1,c180157_g1,c133634_g1,c29379_g1,c88366_g1,c6018_g1,c112308_g2,c162923_g1,c104424_g3,c106221_g2,c135032_g1,c104264_g1,c107613_g1,c97933_g1,c163377_g1,c223396_g1,c225977_g1,c77573_g1,c105153_g4,c101629_g2,c115…
Metabolism	Energy metabolism	Photosynthesis - antenna proteins	ko00196	34	c12477_g2,c100339_g1,c225908_g1,c162109_g1,c176579_g1,c94901_g1,c249803_g1,c107528_g1,c19591_g1,c12477_g1,c110450_g1,c10632_g2,c107528_g2,c206675_g1,c110450_g3,c239501_g1,c3413_g1,c88045_g1,c10632_g1,c148481_g1,c191982_g1,c167053_g1,c16762_g1,c109665_g3,c55180_g1,c138833_g1,c110450_g2,c252064_g1,c51569_g1,c111504_g3,c101815_g1,c212937_g1,c87023_g1,c126416_g1
Metabolism	Glycan biosynthesis and metabolism	N-Glycan biosynthesis	ko00510	264	c99196_g1,c80314_g1,c45479_g1,c115205_g1,c205189_g1,c20771_g1,c21603_g1,c209336_g1,c208248_g1,c56833_g1,c133965_g1,c84812_g1,c189604_g1,c244357_g1,c140226_g1,c222721_g1,c73935_g1,c160097_g1,c232495_g1,c227092_g1,c186212_g1,c211193_g1,c103817_g1,c119315_g1,c103523_g1,c106581_g1,c133506_g1,c76638_g1,c162230_g1,c46816_g1,c132265_g1,c83908_g1,c60960_g1,c57187_g1,c106116_g1,c135818_g1,c149835_g1,c1154…
Metabolism	Glycan biosynthesis and metabolism	Other glycan degradation	ko00511	108	c171179_g1,c99068_g1,c112046_g1,c214191_g1,c92034_g1,c112711_g1,c118755_g1,c243346_g1,c110872_g2,c129208_g1,c114716_g2,c57851_g1,c167797_g1,c91164_g1,c87103_g1,c78706_g1,c76545_g1,c12966_g1,c178325_g1,c156741_g1,c55818_g1,c77638_g1,c230454_g1,c58416_g1,c157727_g1,c227628_g1,c164848_g1,c84075_g1,c98139_g1,c211992_g1,c255266_g1,c37792_g1,c175559_g1,c193580_g1,c158309_g1,c204055_g1,c192868_g1,c11106…
Metabolism	Glycan biosynthesis and metabolism	Glycosylphosphatidylinositol(GPI)-anchor biosynthesis	ko00563	83	c112338_g4,c186214_g1,c101220_g1,c165913_g1,c109030_g1,c108817_g1,c96364_g1,c211616_g1,c113888_g1,c185844_g1,c87082_g1,c101030_g2,c133975_g1,c131708_g1,c118720_g1,c114079_g1,c181235_g1,c158576_g1,c109857_g1,c60742_g1,c52360_g1,c109780_g1,c100567_g1,c102514_g1,c109911_g2,c247315_g1,c204561_g1,c64047_g2,c183872_g1,c111002_g2,c99434_g1,c191880_g1,c52262_g1,c115717_g1,c239111_g1,c3340_g1,c101092_g1,c…
Metabolism	Glycan biosynthesis and metabolism	Glycosaminoglycan degradation	ko00531	55	c193874_g1,c135697_g1,c94691_g1,c211992_g1,c113098_g2,c106313_g1,c168989_g1,c176069_g1,c88952_g1,c111069_g1,c110530_g1,c81175_g1,c21847_g1,c123740_g1,c236113_g1,c12018_g1,c122495_g1,c107923_g1,c193534_g1,c86870_g1,c73917_g2,c142881_g1,c109919_g1,c126922_g1,c77171_g1,c194856_g1,c214986_g1,c102514_g1,c84364_g1,c91164_g2,c155363_g1,c96471_g2,c109919_g2,c215620_g1,c243346_g1,c110872_g2,c226073_g1,c19…
Metabolism	Glycan biosynthesis and metabolism	Glycosphingolipid biosynthesis - globo series	ko00603	54	c99305_g1,c109919_g1,c142881_g1,c62951_g1,c86870_g1,c73917_g2,c214986_g1,c84364_g1,c85367_g1,c61623_g1,c247315_g1,c194856_g1,c81403_g1,c234975_g1,c223387_g1,c90523_g1,c87988_g1,c211992_g1,c52262_g1,c110530_g1,c41809_g1,c57651_g1,c64310_g1,c167654_g1,c223521_g1,c112338_g3,c104594_g1,c78706_g1,c185844_g1,c211616_g1,c167797_g1,c242370_g1,c143580_g1,c143138_g1,c65206_g1,c186214_g1,c112338_g4,c63854_g…
Metabolism	Glycan biosynthesis and metabolism	Glycosphingolipid biosynthesis - ganglio series	ko00604	28	c96471_g2,c211992_g1,c109919_g2,c111069_g1,c243346_g1,c255046_g1,c110872_g2,c176069_g1,c110530_g1,c167797_g1,c91164_g1,c78706_g1,c109919_g1,c142881_g1,c73917_g2,c86870_g1,c104594_g1,c107923_g1,c194856_g1,c63854_g1,c156741_g1,c111069_g2,c89358_g1,c55818_g1,c91164_g2,c84364_g1,c143138_g1,c214986_g1
Metabolism	Glycan biosynthesis and metabolism	Other types of O-glycan biosynthesis	ko00514	20	c105764_g1,c168153_g1,c129241_g1,c27616_g1,c99663_g1,c100871_g1,c252264_g1,c109990_g1,c130760_g1,c91531_g2,c81504_g1,c205587_g1,c221283_g1,c111461_g1,c191577_g1,c242284_g1,c163456_g1,c6720_g1,c91531_g3,c28112_g1
Metabolism	Glycan biosynthesis and metabolism	Glycosphingolipid biosynthesis - lacto and neolacto series	ko00601	1	c28112_g1
Metabolism	Lipid metabolism	Fatty acid degradation	ko00071	671	c258395_g1,c113368_g2,c76196_g1,c100124_g1,c168155_g1,c7244_g1,c196570_g1,c128216_g1,c38428_g1,c150453_g1,c252274_g1,c104084_g1,c110513_g2,c250316_g1,c152470_g1,c146102_g1,c60987_g1,c238468_g1,c86093_g1,c57109_g1,c210220_g1,c191574_g1,c39236_g1,c205336_g1,c26024_g1,c136387_g1,c190124_g1,c152603_g1,c53421_g1,c71772_g1,c106690_g2,c73108_g1,c248411_g1,c106690_g1,c82994_g1,c29359_g1,c40566_g1,c192630…
Metabolism	Lipid metabolism	Glycerophospholipid metabolism	ko00564	438	c101271_g2,c236562_g1,c53306_g2,c188202_g1,c117671_g1,c206329_g1,c117135_g1,c202461_g1,c39829_g1,c36473_g1,c254764_g1,c175915_g1,c9663_g1,c76025_g1,c58926_g1,c136310_g1,c14922_g1,c189883_g1,c114621_g1,c145366_g1,c111303_g2,c91957_g1,c109684_g1,c243684_g1,c237308_g1,c203775_g1,c146450_g1,c220778_g1,c43098_g1,c109474_g1,c112389_g3,c32574_g1,c66791_g2,c104407_g1,c239187_g1,c105884_g2,c105889_g1,c110…
Metabolism	Lipid metabolism	Glycerolipid metabolism	ko00561	379	c134477_g1,c244110_g1,c156301_g1,c127156_g1,c134300_g1,c108259_g2,c78272_g1,c241265_g1,c82179_g1,c54040_g1,c59111_g1,c190344_g1,c133014_g1,c70001_g1,c111719_g1,c162270_g1,c110067_g1,c256836_g1,c24005_g1,c49678_g1,c109945_g1,c62216_g2,c87134_g1,c124396_g1,c105695_g2,c61670_g1,c113558_g2,c133975_g1,c113368_g1,c118720_g1,c131708_g1,c184997_g1,c111829_g1,c25827_g1,c247346_g1,c200099_g1,c131294_g1,c21…
Metabolism	Lipid metabolism	Biosynthesis of unsaturated fatty acids	ko01040	335	c91445_g1,c192893_g1,c149914_g1,c173788_g1,c34785_g1,c225196_g1,c236064_g1,c96069_g3,c38194_g1,c215125_g1,c212530_g1,c106024_g1,c172942_g1,c76441_g1,c167668_g1,c118368_g1,c240266_g1,c92779_g1,c124638_g1,c145957_g1,c179243_g1,c80763_g1,c217078_g1,c140162_g1,c24467_g1,c206168_g1,c157585_g1,c89318_g1,c14088_g1,c133685_g1,c102959_g1,c5761_g1,c137085_g1,c141635_g1,c242321_g1,c156327_g1,c74730_g1,c8266…
Metabolism	Lipid metabolism	Fatty acid biosynthesis	ko00061	312	c43658_g1,c72836_g1,c103570_g1,c71410_g1,c77561_g1,c112070_g1,c116244_g1,c98458_g1,c93683_g1,c127517_g1,c174312_g1,c42810_g1,c187250_g1,c91195_g1,c244671_g1,c62849_g1,c192164_g1,c110306_g1,c73132_g1,c237847_g1,c114152_g1,c132264_g1,c143095_g1,c191199_g1,c230413_g1,c84167_g1,c88776_g1,c201411_g1,c104413_g4,c81405_g1,c128159_g1,c240894_g1,c110183_g1,c80546_g1,c43948_g1,c230676_g1,c201056_g1,c200308…
Metabolism	Lipid metabolism	Sphingolipid metabolism	ko00600	261	c247023_g1,c41809_g1,c187075_g1,c206471_g1,c176069_g1,c167654_g1,c245935_g1,c47655_g1,c221504_g1,c115972_g1,c62850_g1,c228572_g1,c247453_g1,c78281_g1,c23188_g1,c74929_g1,c131921_g1,c213241_g1,c255706_g1,c252429_g1,c214551_g1,c107448_g2,c89791_g2,c87654_g1,c52153_g1,c169176_g1,c105635_g2,c181358_g1,c168897_g1,c147748_g1,c26134_g1,c112046_g1,c110638_g3,c118205_g1,c67133_g1,c55818_g1,c192647_g1,c784…
Metabolism	Lipid metabolism	Steroid biosynthesis	ko00100	256	c148995_g1,c99390_g1,c148300_g1,c107120_g1,c138290_g1,c74422_g1,c108899_g2,c167994_g1,c188789_g1,c248258_g1,c86153_g2,c200295_g1,c56936_g1,c77281_g1,c199395_g1,c73294_g2,c95395_g1,c101074_g1,c139991_g1,c56321_g1,c100612_g3,c168209_g1,c66358_g1,c110187_g1,c153253_g1,c178516_g1,c63740_g1,c234646_g1,c109687_g1,c58274_g1,c201034_g1,c145206_g1,c105884_g2,c182954_g1,c38444_g1,c88906_g1,c184287_g1,c2020…
Metabolism	Lipid metabolism	Fatty acid elongation	ko00062	219	c191375_g1,c101822_g1,c233292_g1,c155516_g1,c144760_g1,c100757_g1,c129465_g1,c194601_g1,c53863_g1,c100943_g1,c184988_g1,c76441_g1,c83802_g1,c95134_g1,c100349_g1,c70150_g1,c226741_g1,c108828_g2,c182838_g1,c153740_g1,c23046_g1,c113042_g1,c107620_g3,c250167_g1,c96069_g3,c219961_g1,c217078_g1,c241860_g1,c214579_g1,c113351_g1,c59712_g1,c214819_g1,c8275_g1,c89318_g1,c78043_g1,c14088_g1,c241627_g1,c4927…
Metabolism	Lipid metabolism	alpha-Linolenic acid metabolism	ko00592	189	c67736_g1,c144448_g1,c133748_g1,c241247_g1,c112826_g2,c114948_g1,c229216_g1,c227122_g1,c102054_g1,c206198_g1,c219119_g1,c193459_g1,c197627_g1,c68032_g1,c111915_g1,c258589_g1,c105884_g2,c239187_g1,c138513_g1,c95820_g1,c251966_g1,c228179_g1,c182653_g1,c109269_g3,c57386_g1,c254658_g1,c235340_g1,c114283_g3,c7894_g1,c207375_g1,c244456_g1,c170027_g1,c88906_g1,c109922_g1,c255297_g1,c140171_g1,c135372_g1…
Metabolism	Lipid metabolism	Ether lipid metabolism	ko00565	147	c102422_g2,c122386_g1,c167375_g1,c139991_g1,c91754_g1,c111015_g1,c110361_g1,c109459_g2,c168088_g1,c66358_g1,c25264_g1,c148309_g1,c140948_g1,c174065_g1,c217717_g1,c1312_g1,c100618_g1,c113219_g2,c116668_g1,c98587_g1,c218503_g1,c65450_g1,c180552_g1,c112431_g1,c110050_g2,c9110_g1,c112898_g3,c164490_g1,c171950_g1,c164037_g1,c256168_g1,c86698_g1,c53306_g2,c117135_g1,c36473_g1,c58926_g1,c102422_g1,c1850…
Metabolism	Lipid metabolism	Arachidonic acid metabolism	ko00590	136	c147675_g1,c239187_g1,c105884_g2,c91369_g1,c97113_g1,c87087_g1,c133811_g1,c245519_g1,c7894_g1,c127209_g1,c88906_g1,c140171_g1,c237973_g1,c108459_g1,c233178_g1,c175005_g1,c118121_g1,c60828_g2,c195435_g1,c67936_g1,c209315_g1,c94190_g1,c87877_g1,c148960_g1,c194863_g1,c218979_g1,c165627_g1,c103519_g2,c103519_g4,c71825_g1,c258666_g1,c246738_g1,c72801_g1,c195835_g1,c224192_g1,c65450_g1,c167639_g1,c1048…
Metabolism	Lipid metabolism	Synthesis and degradation of ketone bodies	ko00072	98	c249510_g1,c199554_g1,c89517_g1,c135196_g1,c163814_g1,c45235_g1,c69151_g1,c212086_g1,c18159_g1,c89344_g1,c58490_g1,c108219_g2,c243496_g1,c214854_g1,c39069_g1,c149515_g1,c109720_g1,c146244_g1,c196449_g1,c124763_g1,c71179_g1,c100481_g1,c69020_g1,c46687_g1,c11966_g1,c108219_g3,c172794_g1,c257079_g1,c174719_g1,c209504_g1,c41488_g1,c113218_g1,c227736_g1,c221729_g1,c191783_g1,c43511_g1,c102602_g1,c3097…
Metabolism	Lipid metabolism	Cutin, suberine and wax biosynthesis	ko00073	65	c110487_g1,c80090_g1,c14636_g1,c20449_g1,c107668_g1,c65116_g1,c161119_g1,c84762_g2,c107588_g6,c104507_g1,c110226_g1,c102568_g1,c99127_g1,c5800_g1,c191608_g1,c134242_g1,c254969_g1,c61316_g1,c105964_g1,c89531_g2,c109786_g1,c200636_g1,c178972_g1,c218652_g1,c187389_g1,c100963_g1,c1276_g1,c226118_g1,c242747_g1,c104888_g1,c94366_g1,c44180_g1,c100993_g1,c250010_g1,c101232_g1,c84762_g1,c70644_g1,c103424_…
Metabolism	Lipid metabolism	Linoleic acid metabolism	ko00591	52	c57386_g1,c122488_g1,c186468_g1,c65890_g1,c227476_g1,c57723_g1,c7894_g1,c92798_g1,c88906_g1,c99523_g1,c140171_g1,c78272_g1,c65450_g1,c113890_g2,c55560_g1,c253130_g1,c112964_g2,c116567_g1,c250132_g1,c117997_g1,c205659_g1,c111354_g1,c102054_g1,c113890_g1,c77415_g1,c112964_g1,c112020_g1,c105884_g2,c239187_g1,c70298_g1,c102998_g1,c117137_g1,c194863_g1,c203885_g1,c165627_g1,c223438_g1,c155398_g1,c1671…
Metabolism	Metabolism of cofactors and vitamins	One carbon pool by folate	ko00670	246	c214485_g1,c7879_g1,c238520_g1,c49289_g1,c204344_g1,c111163_g1,c108616_g1,c110687_g1,c63938_g1,c110646_g2,c123433_g1,c230128_g1,c110687_g2,c58524_g1,c103991_g3,c249123_g1,c30919_g1,c36748_g1,c149055_g1,c3462_g2,c167281_g1,c99759_g1,c112510_g1,c221406_g1,c246432_g1,c206208_g1,c694_g1,c255049_g1,c214927_g1,c111210_g1,c153371_g1,c138067_g1,c72843_g1,c255824_g1,c107083_g1,c183003_g1,c193912_g1,c20430…
Metabolism	Metabolism of cofactors and vitamins	Porphyrin and chlorophyll metabolism	ko00860	193	c254191_g1,c136677_g1,c237445_g1,c94720_g1,c184723_g1,c162172_g1,c90294_g1,c161964_g1,c84521_g1,c18342_g1,c230045_g1,c224426_g1,c98352_g1,c1165_g1,c157931_g1,c25528_g1,c89138_g1,c235223_g1,c25670_g1,c90465_g1,c98057_g1,c10525_g1,c131222_g1,c157861_g1,c107498_g2,c254532_g1,c84521_g2,c158464_g1,c73262_g1,c230713_g1,c106255_g4,c229502_g1,c114675_g1,c111393_g3,c79745_g1,c133624_g1,c183465_g1,c7698_g1…
Metabolism	Metabolism of cofactors and vitamins	Pantothenate and CoA biosynthesis	ko00770	188	c108419_g1,c183466_g1,c103461_g1,c49034_g1,c155702_g1,c41035_g1,c76173_g1,c250344_g1,c109625_g2,c206165_g1,c59465_g1,c170161_g1,c13048_g1,c76173_g2,c198068_g1,c113844_g1,c174342_g1,c113632_g1,c69348_g1,c150041_g1,c6356_g1,c225663_g1,c96631_g1,c194238_g1,c111755_g1,c54393_g1,c104959_g1,c106942_g1,c221150_g1,c183500_g1,c142427_g1,c111235_g1,c188023_g1,c91400_g1,c88731_g1,c164737_g1,c109625_g1,c4533…
Metabolism	Metabolism of cofactors and vitamins	Ubiquinone and other terpenoid-quinone biosynthesis	ko00130	160	c107163_g3,c92780_g3,c104952_g1,c104324_g1,c145122_g1,c97492_g1,c112328_g3,c108225_g5,c199467_g1,c156017_g1,c73074_g1,c172266_g1,c207198_g1,c73486_g1,c113419_g1,c100626_g1,c151849_g1,c101081_g1,c110006_g2,c41531_g2,c74931_g1,c110784_g1,c99275_g2,c186408_g1,c56425_g1,c87709_g1,c109557_g5,c41531_g1,c110006_g1,c132979_g1,c112328_g4,c108811_g3,c22132_g1,c13203_g1,c147700_g1,c110193_g1,c147482_g1,c580…
Metabolism	Metabolism of cofactors and vitamins	Nicotinate and nicotinamide metabolism	ko00760	119	c128642_g1,c175237_g1,c172202_g1,c126799_g1,c147015_g1,c236315_g1,c97338_g1,c101720_g1,c86554_g1,c114233_g1,c247599_g1,c101715_g1,c104307_g2,c49848_g1,c117212_g1,c84086_g1,c84606_g1,c12010_g1,c91578_g1,c193740_g1,c102118_g2,c33329_g1,c87397_g2,c68432_g1,c155951_g1,c114233_g2,c171493_g1,c8876_g1,c112607_g1,c111592_g1,c217834_g1,c174733_g1,c62233_g1,c224103_g1,c87397_g1,c12307_g1,c133537_g1,c249437…
Metabolism	Metabolism of cofactors and vitamins	Folate biosynthesis	ko00790	94	c244100_g1,c15990_g1,c104552_g2,c199290_g1,c187157_g1,c232815_g1,c104174_g1,c113481_g1,c123072_g1,c248124_g1,c115780_g1,c147630_g1,c241323_g1,c114435_g5,c132652_g1,c111640_g1,c77420_g1,c143994_g1,c169368_g1,c129521_g1,c78928_g1,c158163_g1,c215360_g1,c36179_g1,c100941_g1,c148270_g1,c198262_g1,c78085_g1,c113248_g2,c242589_g1,c104412_g1,c239834_g1,c103991_g1,c122274_g1,c21026_g1,c224671_g1,c114435_g…
Metabolism	Metabolism of cofactors and vitamins	Vitamin B6 metabolism	ko00750	73	c103518_g1,c236615_g1,c109019_g1,c114082_g4,c19746_g1,c224103_g1,c193871_g1,c196012_g1,c133713_g1,c184541_g1,c200778_g1,c114255_g2,c105357_g1,c107389_g3,c252719_g1,c157775_g1,c87970_g1,c68393_g1,c94842_g1,c203860_g1,c24168_g1,c13707_g1,c102533_g2,c107389_g4,c178506_g1,c87575_g2,c102482_g1,c219620_g1,c113923_g3,c141431_g1,c214463_g1,c109749_g4,c129987_g1,c236927_g1,c199734_g1,c251620_g1,c45410_g1,…
Metabolism	Metabolism of cofactors and vitamins	Biotin metabolism	ko00780	62	c234888_g1,c69567_g1,c116244_g1,c144302_g1,c98458_g1,c111967_g1,c224556_g1,c163610_g1,c178886_g1,c130594_g1,c80813_g1,c39886_g1,c115105_g1,c103822_g1,c106260_g2,c147655_g1,c113453_g1,c143095_g1,c88776_g1,c99622_g1,c83163_g1,c107949_g1,c36016_g1,c77748_g1,c21635_g1,c87143_g1,c114434_g1,c91195_g1,c114015_g2,c62849_g1,c55611_g1,c212530_g1,c86414_g1,c86414_g2,c91854_g1,c168568_g1,c218599_g1,c237634_g…
Metabolism	Metabolism of cofactors and vitamins	Riboflavin metabolism	ko00740	49	c103247_g1,c119336_g1,c219944_g1,c213223_g1,c84078_g1,c150039_g1,c246316_g1,c112913_g2,c30213_g1,c92753_g1,c172302_g1,c180928_g1,c96556_g1,c197725_g1,c147718_g1,c97406_g1,c88645_g1,c104857_g1,c197740_g1,c95649_g1,c109112_g2,c225156_g1,c107584_g1,c94987_g1,c82803_g1,c126664_g1,c178273_g1,c211107_g1,c196630_g1,c57411_g1,c114586_g3,c189459_g1,c102892_g1,c131911_g1,c112913_g4,c119378_g1,c110551_g2,c9…
Metabolism	Metabolism of cofactors and vitamins	Thiamine metabolism	ko00730	37	c173313_g1,c165963_g1,c202794_g1,c45387_g1,c166055_g1,c108824_g1,c132325_g1,c143337_g1,c111767_g2,c69953_g1,c29662_g1,c110886_g1,c186603_g1,c177970_g1,c79978_g1,c148513_g1,c46512_g1,c107053_g1,c75108_g1,c182296_g1,c232976_g1,c106825_g4,c123430_g1,c10812_g1,c192819_g1,c112221_g1,c206030_g1,c191962_g1,c237178_g1,c118349_g1,c82244_g1,c63323_g1,c111767_g3,c127449_g1,c65286_g1,c180306_g1,c109706_g1
Metabolism	Metabolism of cofactors and vitamins	Lipoic acid metabolism	ko00785	16	c11580_g1,c98102_g1,c179195_g1,c75001_g1,c223959_g1,c107997_g2,c101378_g2,c101378_g1,c111888_g1,c101189_g1,c168586_g1,c109851_g1,c227502_g1,c190877_g1,c128281_g1,c188101_g1
Metabolism	Metabolism of other amino acids	Glutathione metabolism	ko00480	563	c110141_g4,c55155_g1,c138183_g1,c231465_g1,c127046_g1,c87966_g1,c112524_g2,c188019_g1,c86014_g1,c133652_g1,c93457_g1,c248803_g1,c99055_g2,c98157_g1,c207986_g1,c89288_g1,c129063_g1,c64742_g1,c84921_g2,c95942_g3,c116992_g1,c99329_g1,c225332_g1,c112860_g2,c190277_g1,c54220_g1,c145172_g1,c66537_g1,c156427_g1,c222023_g1,c195478_g1,c167831_g1,c19562_g1,c100667_g1,c64908_g1,c61408_g1,c147478_g1,c243545_…
Metabolism	Metabolism of other amino acids	beta-Alanine metabolism	ko00410	428	c252092_g1,c220786_g1,c198068_g1,c174342_g1,c59465_g1,c73067_g1,c150599_g1,c3373_g1,c119567_g1,c45166_g1,c132051_g1,c102623_g4,c163617_g1,c78095_g1,c119425_g1,c170171_g1,c235816_g1,c114326_g1,c117093_g1,c231880_g1,c99943_g1,c202421_g1,c189321_g1,c72233_g1,c81078_g1,c178041_g1,c158228_g1,c215793_g1,c250002_g1,c247118_g1,c70844_g1,c146336_g1,c179819_g1,c190584_g1,c193252_g1,c70285_g1,c31914_g1,c765…
Metabolism	Metabolism of other amino acids	Selenocompound metabolism	ko00450	290	c72843_g1,c145507_g1,c165217_g1,c255049_g1,c109614_g1,c171569_g1,c236182_g1,c206208_g1,c219889_g1,c167281_g1,c72620_g1,c110687_g2,c242744_g1,c110687_g1,c166657_g1,c255758_g1,c49289_g1,c117061_g1,c7879_g1,c177946_g1,c55477_g1,c85849_g1,c140260_g1,c251703_g1,c213896_g1,c228505_g1,c126808_g1,c178157_g1,c216479_g1,c253569_g1,c114959_g1,c251423_g1,c143296_g1,c91469_g1,c163421_g1,c188664_g1,c23859_g1,c…
Metabolism	Metabolism of other amino acids	Cyanoamino acid metabolism	ko00460	245	c255049_g1,c57813_g1,c100099_g1,c102219_g1,c257156_g1,c72843_g1,c103519_g2,c103519_g4,c113519_g6,c167942_g1,c246432_g1,c175464_g1,c206208_g1,c99759_g1,c108849_g2,c78789_g1,c34314_g1,c110687_g1,c90117_g1,c209124_g1,c82826_g1,c110687_g2,c108459_g1,c52406_g1,c158726_g1,c60828_g2,c95833_g1,c7879_g1,c128994_g1,c111163_g1,c89306_g1,c109435_g1,c109756_g2,c195009_g1,c113040_g4,c196845_g1,c179841_g1,c1184…
Metabolism	Metabolism of other amino acids	Taurine and hypotaurine metabolism	ko00430	68	c110020_g3,c60828_g2,c18417_g1,c104662_g2,c104662_g3,c47151_g1,c108459_g1,c103519_g2,c103519_g4,c55002_g1,c65341_g1,c129110_g1,c223210_g1,c97113_g1,c102490_g1,c159412_g1,c17940_g1,c82927_g1,c149359_g1,c28939_g1,c104524_g3,c207674_g1,c106015_g1,c155488_g1,c63325_g1,c221779_g1,c108747_g1,c80107_g1,c25154_g1,c96518_g1,c202989_g1,c203840_g1,c203727_g1,c109558_g2,c108459_g2,c132812_g1,c22331_g1,c11095…
Metabolism	Metabolism of terpenoids and polyketides	Terpenoid backbone biosynthesis	ko00900	233	c133510_g1,c96346_g1,c159003_g1,c113218_g4,c111558_g1,c190718_g1,c224371_g1,c112952_g5,c249382_g1,c116186_g1,c123516_g1,c222170_g1,c249828_g1,c137941_g1,c231905_g1,c96346_g2,c248924_g1,c112723_g1,c68916_g1,c173507_g1,c108921_g4,c92637_g1,c65940_g1,c232216_g1,c128635_g1,c206030_g1,c190876_g1,c97737_g1,c45766_g1,c243861_g1,c218315_g1,c231386_g1,c217481_g1,c54670_g1,c113218_g5,c26847_g1,c204321_g1,c…
Metabolism	Metabolism of terpenoids and polyketides	Carotenoid biosynthesis	ko00906	226	c165074_g1,c175247_g1,c160078_g1,c145526_g1,c107014_g1,c157777_g1,c142759_g1,c111927_g1,c75656_g1,c113368_g2,c76196_g1,c174_g1,c142063_g1,c112579_g2,c131818_g1,c50052_g1,c88630_g1,c182493_g1,c65857_g1,c112302_g2,c104084_g1,c119605_g1,c239131_g1,c115615_g1,c142324_g1,c119052_g1,c112178_g1,c107694_g1,c65910_g1,c204888_g1,c140571_g1,c110357_g1,c132890_g1,c250972_g1,c112702_g1,c135070_g1,c190124_g1,c…
Metabolism	Metabolism of terpenoids and polyketides	Limonene and pinene degradation	ko00903	180	c73735_g1,c108840_g2,c108388_g2,c41214_g1,c117340_g1,c102343_g1,c55192_g2,c256968_g1,c200099_g1,c93012_g1,c103669_g1,c111829_g1,c65332_g1,c229478_g1,c112441_g3,c25827_g1,c21358_g1,c102706_g3,c184997_g1,c55192_g1,c113368_g1,c90638_g1,c108157_g2,c61670_g1,c45182_g2,c62216_g2,c24005_g1,c49678_g1,c65316_g1,c214895_g1,c104415_g2,c88383_g1,c162643_g1,c254962_g1,c70001_g1,c152178_g1,c156804_g1,c162270_g…
Metabolism	Metabolism of terpenoids and polyketides	Zeatin biosynthesis	ko00908	133	c111829_g1,c229478_g1,c25827_g1,c21358_g1,c184997_g1,c55192_g1,c113368_g1,c61670_g1,c73735_g1,c41214_g1,c117340_g1,c72625_g1,c108373_g1,c55192_g2,c90383_g1,c200099_g1,c256968_g1,c45182_g1,c241265_g1,c184606_g1,c134300_g1,c97669_g1,c102486_g1,c127156_g1,c109524_g1,c114906_g1,c45182_g2,c62216_g2,c49678_g1,c24005_g1,c162643_g1,c70001_g1,c156804_g1,c106412_g1,c162270_g1,c237383_g1,c14660_g1,c122393_g…
Metabolism	Metabolism of terpenoids and polyketides	Sesquiterpenoid and triterpenoid biosynthesis	ko00909	43	c109426_g1,c107120_g1,c90424_g1,c100438_g1,c42968_g1,c107362_g3,c253501_g1,c100556_g1,c179293_g1,c93924_g1,c85954_g1,c110086_g2,c157970_g1,c200295_g1,c92963_g1,c82232_g2,c85929_g2,c111147_g4,c23720_g1,c181849_g1,c108403_g1,c93924_g3,c215728_g1,c74869_g1,c119816_g1,c110390_g1,c127583_g1,c107362_g4,c98347_g1,c43211_g1,c199395_g1,c110086_g3,c178516_g1,c80790_g1,c63740_g1,c31351_g1,c53442_g1,c93924_g…
Metabolism	Metabolism of terpenoids and polyketides	Diterpenoid biosynthesis	ko00904	35	c54176_g1,c97613_g1,c107003_g3,c71405_g1,c177369_g1,c183909_g1,c94335_g1,c106634_g1,c87296_g1,c41384_g1,c190364_g1,c101828_g1,c97613_g2,c167770_g1,c53926_g1,c98647_g1,c101008_g1,c113497_g2,c93879_g1,c96765_g1,c101008_g2,c149234_g1,c106108_g8,c175944_g1,c133629_g1,c98247_g1,c1755_g1,c181048_g1,c174575_g1,c98247_g2,c42006_g1,c156056_g1,c53601_g1,c37089_g1,c39595_g1
Metabolism	Metabolism of terpenoids and polyketides	Brassinosteroid biosynthesis	ko00905	14	c113958_g1,c106480_g1,c248447_g1,c52801_g1,c105697_g4,c112722_g3,c115113_g3,c107185_g1,c3061_g1,c112634_g2,c108115_g1,c84914_g1,c108115_g2,c59090_g1
Metabolism	Metabolism of terpenoids and polyketides	Monoterpenoid biosynthesis	ko00902	7	c85000_g1,c200808_g1,c110073_g2,c112753_g1,c110073_g3,c92637_g1,c110073_g1
Metabolism	Nucleotide metabolism	Purine metabolism	ko00230	1309	c185590_g1,c83568_g1,c97551_g3,c89740_g1,c98500_g1,c87464_g1,c93253_g1,c44817_g1,c202687_g1,c160254_g1,c226913_g1,c31206_g1,c103545_g2,c201320_g1,c192154_g1,c70310_g1,c150869_g1,c188691_g1,c138761_g1,c43764_g1,c114232_g2,c33329_g1,c125393_g1,c55258_g1,c131209_g1,c216669_g1,c196917_g1,c106001_g1,c94140_g1,c91872_g1,c65611_g1,c254145_g1,c243973_g1,c105481_g2,c48379_g1,c98213_g2,c220281_g1,c118407_g…
Metabolism	Nucleotide metabolism	Pyrimidine metabolism	ko00240	883	c103889_g2,c203663_g1,c71215_g1,c213599_g1,c113359_g1,c178930_g1,c97911_g1,c110122_g1,c113462_g1,c102474_g2,c7942_g1,c62154_g1,c230083_g1,c175400_g1,c68375_g1,c255407_g1,c185561_g1,c3741_g1,c57258_g1,c48846_g1,c107652_g2,c92426_g1,c22826_g1,c31331_g2,c5714_g1,c37349_g1,c80881_g1,c183396_g1,c192692_g1,c198534_g1,c246338_g1,c182912_g1,c256751_g1,c166600_g1,c38989_g1,c113742_g1,c146696_g1,c72371_g1,…
Metabolism	Overview	Carbon metabolism	ko01200	2726	c187512_g1,c236678_g1,c104272_g1,c193886_g1,c49306_g1,c214350_g1,c152162_g1,c90363_g1,c182365_g1,c178924_g1,c92293_g1,c15845_g1,c97561_g1,c10779_g1,c242362_g1,c250897_g1,c76336_g1,c96750_g1,c173264_g1,c29030_g1,c219498_g1,c255945_g1,c124799_g1,c127819_g1,c60039_g1,c14730_g1,c186174_g1,c89517_g1,c169239_g1,c223137_g1,c105443_g3,c141657_g1,c80302_g1,c227147_g1,c83317_g1,c88498_g1,c127727_g1,c88680_…
Metabolism	Overview	Biosynthesis of amino acids	ko01230	2210	c213650_g1,c213394_g1,c245267_g1,c150025_g1,c206228_g1,c34980_g1,c107602_g1,c142063_g1,c135178_g1,c202744_g1,c164413_g1,c160884_g1,c113923_g3,c215601_g1,c80612_g1,c62098_g1,c28977_g1,c109120_g1,c103803_g1,c104170_g1,c111061_g1,c153596_g1,c101492_g2,c101415_g1,c73400_g1,c181580_g1,c72202_g3,c98561_g1,c153138_g1,c105307_g2,c94872_g1,c69093_g1,c80648_g1,c157328_g1,c249433_g1,c52267_g1,c82140_g1,c170…
Metabolism	Overview	Fatty acid metabolism	ko01212	816	c221471_g1,c11134_g1,c4950_g1,c204536_g1,c68799_g1,c185055_g1,c136855_g1,c113218_g5,c130385_g1,c105226_g1,c165337_g1,c178379_g1,c136655_g1,c86306_g1,c82031_g1,c237634_g1,c29773_g1,c114421_g1,c122057_g1,c107224_g1,c235447_g1,c74024_g1,c182523_g1,c62326_g1,c89852_g1,c60758_g1,c136241_g1,c107620_g2,c248924_g1,c240454_g1,c64275_g1,c152843_g1,c52284_g1,c8600_g1,c58532_g1,c244337_g1,c46770_g1,c186178_g…
Metabolism	Overview	2-Oxocarboxylic acid metabolism	ko01210	708	c95411_g2,c152176_g1,c239456_g1,c251689_g1,c86461_g2,c84775_g1,c100347_g1,c141112_g1,c92164_g1,c81330_g1,c247443_g1,c235101_g1,c76273_g1,c60430_g1,c112466_g2,c107743_g1,c156575_g1,c135422_g1,c188315_g1,c191081_g1,c175754_g1,c128010_g1,c84780_g1,c240228_g1,c198181_g1,c207300_g1,c114303_g1,c110903_g1,c137236_g1,c119874_g1,c88795_g2,c3752_g1,c104782_g3,c122606_g1,c82056_g1,c117888_g1,c184573_g1,c904…
Metabolism	Overview	Degradation of aromatic compounds	ko01220	109	c249473_g1,c112621_g6,c87142_g1,c134382_g1,c164697_g1,c187995_g1,c245924_g1,c165509_g1,c108856_g3,c238174_g1,c168155_g1,c56575_g1,c89709_g1,c102139_g2,c28586_g1,c256836_g1,c57109_g1,c242639_g1,c128829_g1,c86093_g1,c258279_g1,c88533_g2,c236857_g1,c65900_g1,c112071_g3,c135551_g1,c73108_g1,c110723_g3,c419_g1,c117630_g1,c182037_g1,c234094_g1,c162181_g1,c154103_g1,c108856_g4,c74015_g1,c75658_g1,c44231…
Organismal Systems	Environmental adaptation	Plant-pathogen interaction	ko04626	1048	c119966_g1,c132087_g1,c90395_g1,c62578_g2,c80607_g1,c93017_g1,c62060_g1,c97321_g1,c113351_g1,c111477_g6,c119725_g1,c148207_g1,c112009_g1,c28771_g2,c100652_g1,c101170_g1,c208429_g1,c84221_g1,c187631_g1,c105150_g4,c100709_g1,c94063_g2,c122268_g1,c75325_g1,c112802_g3,c106679_g2,c67889_g1,c220263_g1,c59000_g1,c204400_g1,c232903_g1,c232397_g1,c91975_g2,c236931_g1,c107786_g1,c113993_g1,c99440_g1,c10192…
Organismal Systems	Environmental adaptation	Circadian rhythm - plant	ko04712	103	c62482_g1,c108174_g1,c96854_g1,c227283_g1,c131163_g1,c96036_g1,c111410_g2,c147370_g1,c104241_g1,c101453_g2,c114011_g2,c112172_g1,c113700_g2,c111344_g1,c184559_g1,c95946_g2,c98736_g1,c21280_g1,c111410_g3,c95639_g1,c109463_g1,c159997_g1,c107516_g1,c70271_g1,c95506_g2,c101967_g1,c358_g1,c105669_g5,c89415_g1,c105162_g1,c96293_g1,c51434_g1,c89415_g2,c113700_g1,c114939_g1,c204630_g1,c193968_g1,c102835_…

## Sheet: Sheet2
KEGG Pathway	Pathway ID	Gene Number
Ribosome	ko03010	5640
Carbon metabolism	ko01200	2726
Biosynthesis of amino acids	ko01230	2210
Protein processing in endoplasmic reticulum	ko04141	1887
RNA transport	ko03013	1513
Endocytosis	ko04144	1511
Oxidative phosphorylation	ko00190	1509
Spliceosome	ko03040	1456
Purine metabolism	ko00230	1309
Phagosome	ko04145	1281
Plant-pathogen interaction	ko04626	1048
Glycolysis / Gluconeogenesis	ko00010	1046
Citrate cycle (TCA cycle)	ko00020	983
Peroxisome	ko04146	978
Pyruvate metabolism	ko00620	959
Ubiquitin mediated proteolysis	ko04120	942
Glyoxylate and dicarboxylate metabolism	ko00630	925
Pyrimidine metabolism	ko00240	883
Fatty acid metabolism	ko01212	816
mRNA surveillance pathway	ko03015	808
Ribosome biogenesis in eukaryotes	ko03008	804
Cysteine and methionine metabolism	ko00270	777
RNA degradation	ko03018	776
Aminoacyl-tRNA biosynthesis	ko00970	744
Proteasome	ko03050	737
Valine, leucine and isoleucine degradation	ko00280	731
2-Oxocarboxylic acid metabolism	ko01210	708
Amino sugar and nucleotide sugar metabolism	ko00520	701
Starch and sucrose metabolism	ko00500	682
Fatty acid degradation	ko00071	671
Carbon fixation in photosynthetic organisms	ko00710	633
Alanine, aspartate and glutamate metabolism	ko00250	621
Glycine, serine and threonine metabolism	ko00260	583
Glutathione metabolism	ko00480	563
Propanoate metabolism	ko00640	529
Plant hormone signal transduction	ko04075	499
Arginine and proline metabolism	ko00330	483
Phosphatidylinositol signaling system	ko04070	471
Inositol phosphate metabolism	ko00562	460
Pentose phosphate pathway	ko00030	456
Tryptophan metabolism	ko00380	444
Glycerophospholipid metabolism	ko00564	438
beta-Alanine metabolism	ko00410	428
Lysine degradation	ko00310	426
ABC transporters	ko02010	411
Fructose and mannose metabolism	ko00051	392
Phenylpropanoid biosynthesis	ko00940	388
Glycerolipid metabolism	ko00561	379
Arginine biosynthesis	ko00220	367
Tyrosine metabolism	ko00350	361
Nucleotide excision repair	ko03420	356
Pentose and glucuronate interconversions	ko00040	354
Biosynthesis of unsaturated fatty acids	ko01040	335
DNA replication	ko03030	313
Fatty acid biosynthesis	ko00061	312
RNA polymerase	ko03020	302
Phenylalanine, tyrosine and tryptophan biosynthesis	ko00400	291
Selenocompound metabolism	ko00450	290
Nitrogen metabolism	ko00910	288
Phenylalanine metabolism	ko00360	283
Protein export	ko03060	281
Ascorbate and aldarate metabolism	ko00053	276
N-Glycan biosynthesis	ko00510	264
Sphingolipid metabolism	ko00600	261
Butanoate metabolism	ko00650	260
Galactose metabolism	ko00052	259
Steroid biosynthesis	ko00100	256
One carbon pool by folate	ko00670	246
Cyanoamino acid metabolism	ko00460	245
Terpenoid backbone biosynthesis	ko00900	233
Base excision repair	ko03410	231
Carotenoid biosynthesis	ko00906	226
Mismatch repair	ko03430	221
Histidine metabolism	ko00340	221
Fatty acid elongation	ko00062	219
Homologous recombination	ko03440	208
Sulfur metabolism	ko00920	196
Porphyrin and chlorophyll metabolism	ko00860	193
alpha-Linolenic acid metabolism	ko00592	189
Pantothenate and CoA biosynthesis	ko00770	188
Regulation of autophagy	ko04140	181
Limonene and pinene degradation	ko00903	180
Valine, leucine and isoleucine biosynthesis	ko00290	177
Tropane, piperidine and pyridine alkaloid biosynthesis	ko00960	176
Ubiquinone and other terpenoid-quinone biosynthesis	ko00130	160
Lysine biosynthesis	ko00300	158
Ether lipid metabolism	ko00565	147
Isoquinoline alkaloid biosynthesis	ko00950	146
Basal transcription factors	ko03022	142
Arachidonic acid metabolism	ko00590	136
Zeatin biosynthesis	ko00908	133
Photosynthesis	ko00195	130
Monobactam biosynthesis	ko00261	125
Nicotinate and nicotinamide metabolism	ko00760	119
SNARE interactions in vesicular transport	ko04130	113
Stilbenoid, diarylheptanoid and gingerol biosynthesis	ko00945	110
Degradation of aromatic compounds	ko01220	109
Other glycan degradation	ko00511	108
Circadian rhythm - plant	ko04712	103
Synthesis and degradation of ketone bodies	ko00072	98
Folate biosynthesis	ko00790	94
Glycosylphosphatidylinositol(GPI)-anchor biosynthesis	ko00563	83
Vitamin B6 metabolism	ko00750	73
Taurine and hypotaurine metabolism	ko00430	68
Sulfur relay system	ko04122	65
Cutin, suberine and wax biosynthesis	ko00073	65
Caffeine metabolism	ko00232	63
C5-Branched dibasic acid metabolism	ko00660	63
Biotin metabolism	ko00780	62
Flavonoid biosynthesis	ko00941	57
Glycosaminoglycan degradation	ko00531	55
Glycosphingolipid biosynthesis - globo series	ko00603	54
Linoleic acid metabolism	ko00591	52
Glucosinolate biosynthesis	ko00966	49
Riboflavin metabolism	ko00740	49
Sesquiterpenoid and triterpenoid biosynthesis	ko00909	43
Non-homologous end-joining	ko03450	39
Thiamine metabolism	ko00730	37
Diterpenoid biosynthesis	ko00904	35
Photosynthesis - antenna proteins	ko00196	34
Glycosphingolipid biosynthesis - ganglio series	ko00604	28
Other types of O-glycan biosynthesis	ko00514	20
Flavone and flavonol biosynthesis	ko00944	16
Lipoic acid metabolism	ko00785	16
Brassinosteroid biosynthesis	ko00905	14
Betalain biosynthesis	ko00965	12
Indole alkaloid biosynthesis	ko00901	8
Carbapenem biosynthesis	ko00332	7
Monoterpenoid biosynthesis	ko00902	7
Anthocyanin biosynthesis	ko00942	6
Isoflavonoid biosynthesis	ko00943	6
Glycosphingolipid biosynthesis - lacto and neolacto series	ko00601	1
