# Supplementary material for: Comparative transcriptome analysis reveals key cadmium transport-related genes in roots of two pak choi (Brassica rapa L. ssp. chinensis) cultivars
Source: BMC Genomics. 2017 Aug 8;18:587. doi: 10.1186/s12864-017-3973-2 (PMC5549386; doi:10.1186/s12864-017-3973-2)
Supplement: Supplementary file 2 — Complete lists of differentially expressed genes in four groups based on pairwise comparisons. (XLSX 6819 kb) [file 12864_2017_3973_MOESM2_ESM.xlsx]

## Sheet: Total
Additional file 2: Table S2. Complete lists of differentially expressed genes in four groups based on pairwise comparisons.
Note: 1. +, differentially expressed; -, not differentially expressed. 2. up, log2 ratio > 0.01; down, log2 ratio < 0.01; unchanged, 0.01≤ log2 ratio ≥ -0.01. 3. If the readcount of a given gene is zero, the expression value is set to 0.01 for further analysis.
Unigene ID	Unigene length	BCd10vs.BCd0	KCd10vs.KCd0	KCd0vs.BCd0	KCd10vs.BCd10	Up-Down-Regulation				Readcount		log2(BCd10_readcount/BCd0_readcount)	p-value	p-adjusted	Readcount		log2(KCd10_readcount/KCd0_readcount)	p-value	p-adjusted	Readcount		log2(KCd0_readcount/BCd0_readcount)	p-value	p-adjusted	Readcount		log2(KCd10_readcount/BCd10_readcount)	p-value	p-adjusted	NR GI	NR ID	NR Score	NR Evalue	NR Description	NT Description	KO ID	KO Name	KO Description	Swissprot Description	PFAM ID	PFAM description	Gene Ontology Biological Pathway	BP Description	Gene Ontology Molecular Function	MF Description	Gene Ontology Cellular Component	CC Description	KOG ID	KOG Description
						BCd10vs.BCd0	KCd10vs.KCd0	KCd0vs.BCd0	KCd10vs.BCd10	BCd10	BCd0				KCd10	KCd0				KCd0	BCd0				KCd10	BCd10
c111468_g3	2448	+	+	-	+	up	up	down	down	2223.18	48.653	5.51395	8.5975e-22	1.4455e-17	301.349	16.4275	4.19725	2.9771e-22	2.4514e-19	16.9209	46.544	-1.45979	0.28438	1	314.434	2162.03	-2.78155	4.8199e-10	9.8511e-08	674885618	CDY46972.1	3638	0	BnaA02g32740D [Brassica napus]	--	--	--	--	Ferric reduction oxidase 5 OS=Arabidopsis thaliana GN=FRO5 PE=2 SV=1	PF00175//PF08030//PF08022	Oxidoreductase NAD-binding domain//Ferric reductase NAD binding domain//FAD-binding domain	GO:0055114	oxidation-reduction process	GO:0016491	oxidoreductase activity	--	--	KOG0039	Ferric reductase, NADH/NADPH oxidase and related proteins
c102287_g2	780	+	+	-	+	up	up	down	down	407.679	57.7966	2.81838	8.8678e-20	8.9458e-16	105.194	15.3828	2.77366	2.8711e-07	5.1025e-05	15.8695	55.2912	-1.80079	0.18235	1	109.699	396.484	-1.85371	2.0323e-12	5.8506e-10	685319413	XP_009149955.1	796	2.69738e-105	copper transporter 2 [Brassica rapa]>gi|674934240|emb|CDX99088.1| BnaA06g17790D [Brassica napus]	--	K14686	SLC31A1, CTR1	solute carrier family 31 (copper transporter), member 1	Copper transporter 6 OS=Arabidopsis thaliana GN=COPT6 PE=2 SV=1	PF08782//PF04145	c-SKI Smad4 binding domain//Ctr copper transporter family	GO:0006825//GO:0035434	copper ion transport//copper ion transmembrane transport	GO:0046332//GO:0005375	SMAD binding//copper ion transmembrane transporter activity	GO:0016021	integral component of membrane	KOG3386	Copper transporter
c105537_g2	1255	+	+	-	+	up	down	down	down	805.857	250.619	1.68503	5.6127e-11	8.9402e-08	42.5094	126.79	-1.57659	0.00035227	0.024364	130.826	239.699	-0.873575	0.47304	1	44.3316	783.797	-4.14407	9.1565e-51	3.93e-47	685352382	XP_009111537.1	1680	0	ferric reduction oxidase 2-like [Brassica rapa]	--	--	--	--	Ferric reduction oxidase 2 OS=Arabidopsis thaliana GN=FRO2 PE=1 SV=2	PF11837//PF07284//PF12822//PF08030//PF00175//PF06703//PF08022	Domain of unknown function (DUF3357)//2-vinyl bacteriochlorophyllide hydratase (BCHF)//Protein of unknown function (DUF3816)//Ferric reductase NAD binding domain//Oxidoreductase NAD-binding domain//Microsomal signal peptidase 25 kDa subunit (SPC25)//FAD-binding domain	GO:0055114//GO:0030494//GO:0006465//GO:0005982//GO:0019685//GO:0006810//GO:0006012//GO:0005985	oxidation-reduction process//bacteriochlorophyll biosynthetic process//signal peptide processing//starch metabolic process//photosynthesis, dark reaction//transport//galactose metabolic process//sucrose metabolic process	GO:0016836//GO:0005215//GO:0004575//GO:0004564//GO:0016491//GO:0008233	hydro-lyase activity//transporter activity//sucrose alpha-glucosidase activity//beta-fructofuranosidase activity//oxidoreductase activity//peptidase activity	GO:0016021//GO:0017177//GO:0005787	integral component of membrane//glucosidase II complex//signal peptidase complex	KOG0039	Ferric reductase, NADH/NADPH oxidase and related proteins
c82936_g1	958	+	+	-	-	up	up	up	down	2293	0.429201	12.3833	4.1888e-05	0.013233	1897.05	61.1493	4.95528	2.3747e-05	0.0026684	63.3267	0.40979	7.27178	0.009018	0.23113	1980.86	2231.15	-0.171658	0.97196	1	--	--	--	--	--	--	--	--	--	--	PF00729	Viral coat protein (S domain)	--	--	GO:0005198	structural molecule activity	GO:0019028	viral capsid	--	--
c108179_g2	830	+	+	-	-	up	up	down	up	37.3033	3.02467	3.62446	6.2397e-06	0.0027367	46.1435	2.66274	4.11515	0.00064258	0.038327	2.76419	2.89562	-0.0670186	1	1	48.1822	36.2758	0.409494	0.54461	1	674929654	CDY03701.1	1024	2.8543e-138	BnaA02g15360D [Brassica napus]	--	--	--	--	Transcription factor ORG2 OS=Arabidopsis thaliana GN=ORG2 PE=1 SV=1	PF01330//PF00010	RuvA N terminal domain//Helix-loop-helix DNA-binding domain	GO:0006310//GO:0006281	DNA recombination//DNA repair	GO:0009378//GO:0005524//GO:0046983	four-way junction helicase activity//ATP binding//protein dimerization activity	GO:0009379//GO:0005657	Holliday junction helicase complex//replication fork	--	--
c99701_g1	2348	+	+	-	-	up	up	NA	up	16.0346	0.01	10.647	0.00017391	0.040991	131.992	0.01	13.6882	3.5458e-05	0.0037486	0.01	0.01	0	NA	NA	137.866	15.5923	3.14436	0.020645	0.4252	--	--	--	--	--	--	--	--	--	--	PF00048	Small cytokines (intecrine/chemokine), interleukin-8 like	GO:0006955//GO:0007165//GO:0006935	immune response//signal transduction//chemotaxis	GO:0008009	chemokine activity	GO:0005576	extracellular region	--	--
c106848_g1	927	+	+	-	-	up	up	down	up	184.706	15.512	3.57377	3.1936e-17	1.933e-13	243.422	3.17899	6.25875	4.7273e-28	5.3486e-25	3.27361	14.8337	-2.17992	0.20399	1	253.855	179.661	0.498724	0.057937	0.85532	674929541	CDY03797.1	409	2.97778e-46	BnaC01g29140D [Brassica napus]	--	--	--	--	Defensin-like protein 208 OS=Arabidopsis thaliana GN=At1g34047 PE=2 SV=2	--	--	--	--	--	--	--	--	--	--
c111440_g1	800	+	+	-	-	up	up	down	down	46.4866	3.45387	3.75053	3.7903e-07	0.0002341	17.5141	0.01	10.7743	0.00060466	0.036896	0.01	3.30541	-8.36869	0.30189	1	18.2555	45.2068	-1.3082	0.014239	0.32577	148524161	ABQ81939.1	810	5.55374e-105	elongation factor-1 alpha-like protein, partial [Micromonas pusilla]	--	K03231	EEF1A	elongation factor 1-alpha	Elongation factor 1-alpha OS=Euglena gracilis GN=TEF PE=2 SV=1	PF00071//PF00503//PF00926//PF01926//PF00009//PF08477	Ras family//G-protein alpha subunit//3,4-dihydroxy-2-butanone 4-phosphate synthase//50S ribosome-binding GTPase//Elongation factor Tu GTP binding domain//Miro-like protein	GO:0009231//GO:0007264//GO:0007165//GO:0007186	riboflavin biosynthetic process//small GTPase mediated signal transduction//signal transduction//G-protein coupled receptor signaling pathway	GO:0004871//GO:0031683//GO:0019001//GO:0003924//GO:0005525//GO:0008686	signal transducer activity//G-protein beta/gamma-subunit complex binding//guanyl nucleotide binding//GTPase activity//GTP binding//3,4-dihydroxy-2-butanone-4-phosphate synthase activity	GO:0005622	intracellular	KOG0052	Translation elongation factor EF-1 alpha/Tu
c98684_g1	924	+	+	-	-	up	up	down	down	38.7075	4.56169	3.08497	5.1776e-05	0.015764	23.0453	0.01	11.1703	5.6e-05	0.005515	0.01	4.36003	-8.76819	0.18861	1	24.0269	37.6438	-0.647763	0.22226	1	545708140	XP_005706383.1	222	4.8102e-19	glutathione S-transferase isoform 1 [Galdieria sulphuraria]>gi|545708142|ref|XP_005706384.1| glutathione S-transferase isoform 2 [Galdieria sulphuraria]>gi|452822847|gb|EME29863.1| glutathione S-transferase isoform 1 [Galdieria sulphuraria]>gi|452822848|gb|EME29864.1| glutathione S-transferase isoform 2 [Galdieria sulphuraria]	--	--	--	--	Glutathione S-transferase 3 OS=Gallus gallus PE=1 SV=2	PF13417//PF02798	Glutathione S-transferase, N-terminal domain//Glutathione S-transferase, N-terminal domain	--	--	GO:0005515	protein binding	--	--	--	--
c94974_g1	1368	+	+	-	-	up	up	down	down	1248.81	380.062	1.71624	4.3089e-12	9.0557e-09	861.688	316.229	1.44619	4.8818e-07	8.2037e-05	326.376	363.647	-0.156002	0.92597	1	898.84	1214.6	-0.434345	0.033353	0.59414	685271305	XP_009126693.1	1522	0	zinc transporter 2 [Brassica rapa]	--	K14709	SLC39A1_2_3, ZIP1_2_3	solute carrier family 39 (zinc transporter), member 1/2/3	Zinc transporter 2 OS=Arabidopsis thaliana GN=ZIP2 PE=2 SV=1	PF02535	ZIP Zinc transporter	GO:0055085//GO:0030001	transmembrane transport//metal ion transport	GO:0046873	metal ion transmembrane transporter activity	GO:0016020	membrane	KOG1558	Fe2+/Zn2+ regulated transporter
c100817_g1	1784	+	+	-	-	up	up	down	down	288.692	73.1985	1.97965	3.6082e-10	4.875e-07	211.257	29.1231	2.85876	1.9652e-05	0.0022703	29.9611	70.0104	-1.22448	0.34474	1	220.516	280.778	-0.348549	0.28008	1	--	--	--	--	--	--	--	--	--	--	--	--	--	--	--	--	--	--	--	--
c106425_g1	2237	+	+	-	-	up	up	down	down	93.713	16.5793	2.49887	5.682e-07	0.00032942	70.8766	13.7974	2.36092	9.8321e-05	0.0087125	14.2435	15.8342	-0.152733	0.88227	1	73.92	91.1443	-0.302187	0.39808	1	--	--	--	--	--	--	--	--	--	--	PF01788	PsbJ	GO:0015979	photosynthesis	--	--	GO:0016020//GO:0009523//GO:0009539	membrane//photosystem II//photosystem II reaction center	--	--
c104930_g1	371	+	+	-	-	down	down	up	up	18.3791	166.961	-3.18337	1.3552e-08	1.2816e-05	57.3456	214.168	-1.90099	0.00011034	0.009654	220.731	159.706	0.466873	0.68084	1	59.8648	17.8775	1.74356	0.0055263	0.16053	--	--	--	--	--	--	--	--	--	--	--	--	--	--	--	--	--	--	--	--
c102534_g2	2968	+	+	-	-	down	down	up	NA	0.01	78.9693	-12.9471	8.4206e-06	0.0035199	0.01	86.9956	-13.0867	2.7289e-16	1.498e-13	89.7537	75.5605	0.248339	0.81227	1	0.01	0.01	0	NA	NA	--	--	--	--	--	--	--	--	--	--	PF00397//PF09202	WW domain//Rio2, N-terminal	GO:0016310//GO:0006468//GO:0009069	phosphorylation//protein phosphorylation//serine family amino acid metabolic process	GO:0004674//GO:0005515//GO:0005524	protein serine/threonine kinase activity//protein binding//ATP binding	--	--	--	--
c114312_g1	2139	+	+	-	-	down	down	up	NA	0.01	30.6151	-11.58	2.1288e-07	0.00014066	0.01	36.0544	-11.816	1.0698e-07	2.0992e-05	37.1697	29.2847	0.343977	0.78517	1	0.01	0.01	0	NA	NA	--	--	--	--	--	--	--	--	--	--	--	--	--	--	--	--	--	--	--	--
c61458_g1	626	+	+	-	-	down	down	up	NA	0.01	23.2579	-11.1835	6.8224e-06	0.0029581	0.01	29.6719	-11.5349	5.4791e-06	0.00073692	30.5573	22.237	0.458555	0.74573	1	0.01	0.01	0	NA	NA	--	--	--	--	--	--	--	--	--	--	--	--	--	--	--	--	--	--	--	--
c97813_g1	1182	+	+	-	-	down	down	up	NA	0.01	46.8463	-12.1937	1.9832e-07	0.0001322	0.01	62.5514	-12.6108	2.3256e-12	8.5743e-10	64.4643	44.8175	0.524439	0.65629	1	0.01	0.01	0	NA	NA	110225900	ABG56231.1	1141	1.34395e-150	translation elongation factor-like protein [Karlodinium veneficum]	--	K03231	EEF1A	elongation factor 1-alpha	Elongation factor 1-alpha OS=Hydra vulgaris PE=2 SV=1	PF00009//PF03144//PF03143	Elongation factor Tu GTP binding domain//Elongation factor Tu domain 2//Elongation factor Tu C-terminal domain	--	--	GO:0003924//GO:0005525	GTPase activity//GTP binding	--	--	KOG0052	Translation elongation factor EF-1 alpha/Tu
c76974_g1	2263	+	+	-	-	down	down	up	NA	0.01	43.9811	-12.1027	3.7086e-10	4.9226e-07	0.01	60.4579	-12.5617	5.2658e-12	1.8898e-09	62.3506	42.0695	0.567628	0.64144	1	0.01	0.01	0	NA	NA	552814484	XP_005844200.1	1180	5.42841e-149	hypothetical protein CHLNCDRAFT_59028 [Chlorella variabilis]>gi|307103841|gb|EFN52098.1| hypothetical protein CHLNCDRAFT_59028 [Chlorella variabilis]	--	K13126	PABPC	polyadenylate-binding protein	Polyadenylate-binding protein 4 OS=Homo sapiens GN=PABPC4 PE=1 SV=1	PF00658//PF00076	Poly-adenylate binding protein, unique domain//RNA recognition motif. (a.k.a. RRM, RBD, or RNP domain)	--	--	GO:0003676//GO:0003723	nucleic acid binding//RNA binding	--	--	KOG0123	Polyadenylate-binding protein (RRM superfamily)
c71296_g1	4188	+	+	-	-	down	down	up	NA	0.01	48.3339	-12.2388	6.732e-05	0.019367	0.01	66.8607	-12.7069	4.5174e-13	1.8047e-10	69.0172	46.2487	0.577544	0.6186	1	0.01	0.01	0	NA	NA	--	--	--	--	--	--	--	--	--	--	PF04705//PF01457	Thiostrepton-resistance methylase, N terminus//Leishmanolysin	GO:0046677//GO:0007155//GO:0000154//GO:0006508//GO:0006396	response to antibiotic//cell adhesion//rRNA modification//proteolysis//RNA processing	GO:0008649//GO:0004222	rRNA methyltransferase activity//metalloendopeptidase activity	GO:0016020	membrane	--	--
c100817_g2	1642	+	+	-	-	down	down	up	down	20.5415	79.3465	-1.94962	0.00016022	0.038667	0.01	116.733	-13.5109	1.1334e-20	8.5711e-18	120.485	75.868	0.667285	0.59139	1	0.01	19.9683	-10.9635	0.041686	0.69024	--	--	--	--	--	--	--	--	--	--	--	--	--	--	--	--	--	--	--	--
c102534_g1	3894	+	+	-	-	down	down	up	down	0.582969	58.0866	-6.63864	0.00013682	0.03439	0.01	81.7353	-12.9967	1.8174e-15	9.2504e-13	84.399	55.5804	0.60265	0.60062	1	0.01	0.567421	-5.82635	0.99225	1	--	--	--	--	--	--	--	--	--	--	--	--	--	--	--	--	--	--	--	--
c91208_g1	1088	+	+	-	-	down	down	down	up	0.01	21.7209	-11.0849	1.6107e-05	0.0060478	0.431866	19.6146	-5.5052	0.0006396	0.038179	20.2162	20.7726	-0.0391701	1	1	0.451801	0.01	5.49762	1	1	823187568	XP_012490227.1	426	1.73302e-46	cathepsin B isoform X3 [Gossypium raimondii]	--	K01363	CTSB	cathepsin B	Cathepsin B OS=Homo sapiens GN=CTSB PE=1 SV=3	PF00725//PF00112	3-hydroxyacyl-CoA dehydrogenase, C-terminal domain//Papain family cysteine protease	GO:0006554//GO:0006550//GO:0018874//GO:0006574//GO:0055114//GO:0006508//GO:0006631//GO:0006633//GO:0006568//GO:0006552	lysine catabolic process//isoleucine catabolic process//benzoate metabolic process//valine catabolic process//oxidation-reduction process//proteolysis//fatty acid metabolic process//fatty acid biosynthetic process//tryptophan metabolic process//leucine catabolic process	GO:0008234//GO:0003857//GO:0016491	cysteine-type peptidase activity//3-hydroxyacyl-CoA dehydrogenase activity//oxidoreductase activity	--	--	KOG1543	Cysteine proteinase Cathepsin L
c78014_g1	553	+	+	-	-	down	down	down	NA	0.01	18.1771	-10.8279	9.2072e-05	0.024659	0.01	16.4234	-10.6815	0.0006155	0.036979	16.9101	17.3798	-0.0395335	0.99778	1	0.01	0.01	0	NA	NA	--	--	--	--	--	--	--	--	--	--	PF06268//PF00167	Fascin domain//Fibroblast growth factor	GO:0007165//GO:0040007//GO:0008283	signal transduction//growth//cell proliferation	GO:0030674//GO:0008083//GO:0051015	protein binding, bridging//growth factor activity//actin filament binding	--	--	--	--
c54563_g1	1015	+	+	-	-	down	down	unchanged	NA	0.01	17.2288	-10.7506	0.00014955	0.037037	0.01	15.9072	-10.6355	0.0007824	0.044161	16.4006	16.4729	-0.00634216	1	1	0.01	0.01	0	NA	NA	326493892	BAJ85408.1	1076	6.32325e-142	predicted protein [Hordeum vulgare subsp. vulgare]	--	K02930	RP-L4e, RPL4	large subunit ribosomal protein L4e	60S ribosomal protein L4 OS=Caenorhabditis elegans GN=rpl-4 PE=1 SV=3	PF00573	Ribosomal protein L4/L1 family	GO:0042254//GO:0006412	ribosome biogenesis//translation	GO:0003735	structural constituent of ribosome	GO:0005840	ribosome	KOG1475	Ribosomal protein RPL1/RPL2/RL4L4
c116610_g1	957	+	+	-	-	down	down	up	NA	0.01	19.7344	-10.9465	4.3053e-05	0.013544	0.01	18.5618	-10.8581	0.00023305	0.017658	19.1431	18.8713	0.0206283	1	1	0.01	0.01	0	NA	NA	545708914	XP_005706768.1	808	5.71933e-104	60S ribosomal protein L5e [Galdieria sulphuraria]>gi|452823236|gb|EME30248.1| 60S ribosomal protein L5e [Galdieria sulphuraria]	--	K02932	RP-L5e, RPL5	large subunit ribosomal protein L5e	60S ribosomal protein L5 OS=Drosophila melanogaster GN=RpL5 PE=1 SV=2	PF00861	Ribosomal L18p/L5e family	GO:0042254//GO:0006412	ribosome biogenesis//translation	GO:0003735	structural constituent of ribosome	GO:0005622//GO:0005840	intracellular//ribosome	KOG0875	60S ribosomal protein L5
c82542_g1	732	+	+	-	-	down	down	up	NA	0.01	17.4985	-10.773	0.00013917	0.034831	0.01	16.4601	-10.6848	0.00061048	0.036979	17.0077	16.735	0.0233207	1	1	0.01	0.01	0	NA	NA	565468016	XP_006291888.1	176	2.31413e-13	hypothetical protein CARUB_v10018065mg [Capsella rubella]>gi|482560595|gb|EOA24786.1| hypothetical protein CARUB_v10018065mg [Capsella rubella]	--	K09377	CSRP	cysteine and glycine-rich protein	LIM and SH3 domain protein F42H10.3 OS=Caenorhabditis elegans GN=F42H10.3 PE=3 SV=3	PF00412	LIM domain	--	--	GO:0008270	zinc ion binding	--	--	KOG1700	Regulatory protein MLP and related LIM proteins
c100215_g5	679	+	+	-	-	down	down	up	NA	0.01	16.5502	-10.6926	0.00022636	0.049883	0.01	15.9031	-10.6351	0.00078312	0.044161	16.3898	15.8281	0.0503121	0.99098	1	0.01	0.01	0	NA	NA	255966060	ACU45315.1	753	9.64911e-99	ras [Rhodomonas sp. CCMP768]	--	K07827	KRAS, KRAS2	GTPase KRas	Ras-like protein 1 OS=Physarum polycephalum GN=RAS1 PE=2 SV=1	PF00437//PF03029//PF08477//PF00071//PF03193//PF00025//PF01695//PF00735//PF01926//PF00009	Type II/IV secretion system protein//Conserved hypothetical ATP binding protein//Miro-like protein//Ras family//Protein of unknown function, DUF258//ADP-ribosylation factor family//IstB-like ATP binding protein//Septin//50S ribosome-binding GTPase//Elongation factor Tu GTP binding domain	GO:0006810//GO:0007264//GO:0007049	transport//small GTPase mediated signal transduction//cell cycle	GO:0000166//GO:0003924//GO:0005525//GO:0005524	nucleotide binding//GTPase activity//GTP binding//ATP binding	GO:0005622	intracellular	KOG0395	Ras-related GTPase
c83491_g1	590	+	+	-	-	down	down	up	NA	0.01	18.5164	-10.8546	7.4946e-05	0.021054	0.01	18.0129	-10.8148	0.00029782	0.021191	18.5469	17.7023	0.067242	0.99285	1	0.01	0.01	0	NA	NA	--	--	--	--	--	--	--	--	--	--	--	--	--	--	--	--	--	--	--	--
c112934_g1	1062	+	+	-	-	down	down	down	up	0.582969	48.5922	-6.38116	3.6857e-10	4.9226e-07	1.00328	31.8103	-4.9867	1.5151e-05	0.001811	32.7904	46.4627	-0.502801	0.69727	1	1.0435	0.567421	0.878943	1	1	326501772	BAK02675.1	794	6.7001e-101	predicted protein [Hordeum vulgare subsp. vulgare]	--	--	--	--	Cysteine proteinase 5 OS=Dictyostelium discoideum GN=cprE PE=2 SV=2	PF00112//PF03051	Papain family cysteine protease//Peptidase C1-like family	GO:0006508	proteolysis	GO:0004197//GO:0008234	cysteine-type endopeptidase activity//cysteine-type peptidase activity	--	--	KOG1543	Cysteine proteinase Cathepsin L
c42888_g1	1518	+	+	-	-	down	down	down	NA	0.01	41.6553	-12.0243	1.1118e-09	1.3568e-06	0.01	22.2529	-11.1198	4.3897e-05	0.0045089	22.9153	39.8458	-0.798117	0.56254	1	0.01	0.01	0	NA	NA	533310377	YP_008475413.1	1179	2.8441e-154	cytochrome c oxidase subunit 1 (mitochondrion) [Thraustotheca clavata]>gi|529156916|gb|AGS55502.1| cytochrome c oxidase subunit 1 (mitochondrion) [Thraustotheca clavata]	--	K02256	COX1	cytochrome c oxidase subunit 1	Cytochrome c oxidase subunit 1 OS=Caenorhabditis elegans GN=cox-1 PE=3 SV=2	PF00115	Cytochrome C and Quinol oxidase polypeptide I	GO:0015992//GO:0009060//GO:0006118//GO:0055114//GO:0006123	proton transport//aerobic respiration//obsolete electron transport//oxidation-reduction process//mitochondrial electron transport, cytochrome c to oxygen	GO:0020037//GO:0009055//GO:0005506//GO:0004129	heme binding//electron carrier activity//iron ion binding//cytochrome-c oxidase activity	GO:0045277//GO:0016021	respiratory chain complex IV//integral component of membrane	--	--
c66384_g1	1537	+	+	-	-	down	down	down	NA	0.01	41.6642	-12.0246	1.3586e-07	9.4267e-05	0.01	25.4238	-11.312	0.00038055	0.02585	26.1672	39.8248	-0.605908	0.63236	1	0.01	0.01	0	NA	NA	--	--	--	--	--	--	--	--	--	--	PF01833	IPT/TIG domain	--	--	GO:0005515	protein binding	--	--	--	--
c57036_g1	607	+	+	-	-	down	down	down	NA	0.01	53.7426	-12.3918	2.9758e-12	6.4328e-09	0.01	38.6682	-11.9169	6.9882e-05	0.0066353	39.8036	51.3802	-0.368313	0.76933	1	0.01	0.01	0	NA	NA	--	--	--	--	--	--	--	--	--	--	--	--	--	--	--	--	--	--	--	--
c93808_g1	1330	+	+	-	-	down	down	down	NA	0.01	22.9389	-11.1636	9.3202e-06	0.003822	0.01	16.4601	-10.6848	0.00061048	0.036979	17.0077	21.9417	-0.367486	0.81663	1	0.01	0.01	0	NA	NA	--	--	--	--	--	--	--	--	--	--	--	--	--	--	--	--	--	--	--	--
c74917_g1	855	+	+	-	-	down	down	down	NA	0.01	25.6938	-11.3272	2.3028e-06	0.0011538	0.01	20.6594	-11.0126	0.00024536	0.01833	21.2676	24.5752	-0.208544	0.90625	1	0.01	0.01	0	NA	NA	168057168	XP_001780588.1	908	3.27246e-120	predicted protein [Physcomitrella patens]>gi|162667954|gb|EDQ54571.1| predicted protein [Physcomitrella patens]	--	K02987	RP-S4e, RPS4	small subunit ribosomal protein S4e	40S ribosomal protein S4 OS=Ictalurus punctatus GN=rps4 PE=2 SV=3	PF01479	S4 domain	GO:0006412//GO:0042254	translation//ribosome biogenesis	GO:0003735//GO:0003723	structural constituent of ribosome//RNA binding	GO:0005840	ribosome	KOG0378	40S ribosomal protein S4
c96593_g1	514	+	+	-	-	down	down	down	NA	0.01	25.5141	-11.3171	2.4114e-06	0.0012003	0.01	21.2001	-11.0499	7.0529e-05	0.0066575	21.8422	24.4005	-0.159791	0.92846	1	0.01	0.01	0	NA	NA	388504552	AFK40342.1	312	2.36985e-33	unknown [Medicago truncatula]	--	--	--	--	LIM domain-containing protein E OS=Dictyostelium discoideum GN=limE PE=1 SV=1	PF00412	LIM domain	--	--	GO:0008270	zinc ion binding	--	--	KOG1700	Regulatory protein MLP and related LIM proteins
c17474_g1	261	+	+	-	-	down	down	down	down	1.39158	31.8128	-4.51481	1.1819e-05	0.0046697	0.01	26.0093	-11.3448	8.3479e-06	0.0010722	26.8611	30.4267	-0.17982	0.91116	1	0.01	1.35247	-7.07945	0.61873	1	--	--	--	--	--	--	--	--	--	--	PF05481//PF03896	Mycobacterium 19 kDa lipoprotein antigen//Translocon-associated protein (TRAP), alpha subunit	--	--	--	--	GO:0005783//GO:0016020	endoplasmic reticulum//membrane	--	--
c115139_g1	1893	+	+	-	-	down	down	down	down	11.4212	460.486	-5.33338	2.1057e-33	5.3105e-29	5.0164	193.459	-5.26923	4.9519e-10	1.3848e-07	199.333	440.266	-1.1432	0.3341	1	5.21751	11.1152	-1.0911	0.65464	1	551606226	XP_005784477.1	926	1.17169e-107	hypothetical protein EMIHUDRAFT_449489 [Emiliania huxleyi CCMP1516]>gi|485637562|gb|EOD32048.1| hypothetical protein EMIHUDRAFT_449489 [Emiliania huxleyi CCMP1516]	--	--	--	--	Protein DD3-3 OS=Dictyostelium discoideum GN=DD3-3 PE=2 SV=1	PF02814	UreE urease accessory protein, N-terminal domain	GO:0019627//GO:0006461	urea metabolic process//protein complex assembly	GO:0016151	nickel cation binding	--	--	--	--
c106553_g1	1182	+	+	-	-	down	down	down	down	0.582969	33.6891	-5.85272	3.1891e-07	0.00020276	0.50164	22.2529	-5.4712	0.00021112	0.016272	22.9153	32.2136	-0.491357	0.71935	1	0.521751	0.567421	-0.121057	1	1	855310392	XP_012897155.1	1043	8.4915e-138	uncharacterized protein [Blastocystis hominis]>gi|300122538|emb|CBK23107.2| unnamed protein product [Blastocystis hominis]	--	K15120	SLC25A43	solute carrier family 25, member 43	Solute carrier family 25 member 43 OS=Danio rerio GN=slc25a43 PE=2 SV=1	PF00325	Bacterial regulatory proteins, crp family	GO:0006810//GO:0006355	transport//regulation of transcription, DNA-templated	GO:0003700	transcription factor activity, sequence-specific DNA binding	GO:0005622//GO:0005667//GO:0016020	intracellular//transcription factor complex//membrane	KOG0752	Mitochondrial solute carrier protein
c93984_g1	2173	+	-	+	+	up	up	down	down	331.042	143.132	1.20967	3.3013e-05	0.010836	5.0164	2.11797	1.24397	0.70445	1	2.17879	136.869	-5.97313	0.00017204	0.015721	5.21751	321.974	-5.94744	1.1231e-45	3.6153e-42	13991169	AAK51235.1	714	4.44059e-128	polyprotein [Arabidopsis thaliana]	--	--	--	--	Copia protein OS=Drosophila melanogaster GN=GIP PE=1 SV=3	PF00665	Integrase core domain	GO:0015074	DNA integration	--	--	--	--	--	--
c78760_g1	1082	+	-	+	+	down	down	down	down	834.102	1560.48	-0.903692	0.00011223	0.02898	5.61425	7.98414	-0.508043	0.88647	1	8.2817	1492.03	-7.49314	1.4191e-06	0.00050512	5.87341	811.235	-7.10978	4.0475e-85	6.3698e-81	--	--	--	--	--	--	--	--	--	--	--	--	--	--	--	--	--	--	--	--
c114282_g3	2207	+	-	+	+	down	down	down	down	54.7169	147.444	-1.43011	0.00019122	0.043776	0.431866	1.05695	-1.29125	0.96955	1	1.08397	140.994	-7.02317	4.4115e-05	0.0059868	0.451801	53.205	-6.87973	9.254e-06	0.00079245	674913880	CDY19300.1	447	6.99668e-48	BnaC01g31800D [Brassica napus]	--	--	--	--	Phosphoethanolamine N-methyltransferase 1 OS=Arabidopsis thaliana GN=NMT1 PE=1 SV=1	--	--	--	--	--	--	--	--	--	--
c102155_g1	1272	+	-	+	-	up	up	up	up	60.2396	0.01	12.5565	6.1299e-14	1.8188e-10	60.9305	51.4575	0.243783	0.70985	1	53.0934	0.01	12.3743	9.419e-05	0.010266	63.4965	58.5917	0.115981	0.87873	1	326497203	BAK02186.1	1674	0	predicted protein [Hordeum vulgare subsp. vulgare]	--	K03234	EEF2	elongation factor 2	Elongation factor 2 OS=Dictyostelium discoideum GN=efbA PE=1 SV=2	PF03764//PF03144	Elongation factor G, domain IV//Elongation factor Tu domain 2	--	--	GO:0005525	GTP binding	--	--	KOG0469	Elongation factor 2
c107105_g5	517	+	-	+	-	up	up	up	up	43.1582	0.01	12.0754	2.2786e-10	3.1926e-07	43.9445	35.5626	0.305325	0.62405	1	36.7254	0.01	11.8426	0.00036712	0.026344	45.8269	41.9811	0.126453	0.78305	1	761968579	KIY99771.1	426	9.35848e-51	40S ribosomal protein S14-3 [Monoraphidium neglectum]	--	K02955	RP-S14e, RPS14	small subunit ribosomal protein S14e	40S ribosomal protein S14 OS=Caenorhabditis elegans GN=rps-14 PE=3 SV=1	PF00411	Ribosomal protein S11	GO:0006412//GO:0042254	translation//ribosome biogenesis	GO:0003735	structural constituent of ribosome	GO:0005840	ribosome	KOG0407	40S ribosomal protein S14
c108250_g3	4647	+	-	+	-	up	up	up	up	74.7887	0.01	12.8686	1.0372e-16	4.9046e-13	77.8864	67.3647	0.209378	0.69549	1	69.4941	0.01	12.7627	3.4643e-05	0.0049906	81.1924	72.746	0.158476	0.69672	1	--	--	--	--	--	--	--	--	--	Probable intron-encoded endonuclease bI1 OS=Ustilago maydis (strain 521 / FGSC 9021) GN=bI1 PE=3 SV=2	--	--	--	--	--	--	--	--	--	--
c87332_g1	705	+	-	+	-	up	up	up	up	30.8219	0.01	11.5897	9.4952e-08	6.9748e-05	32.7425	30.2534	0.114067	0.89632	1	31.2404	0.01	11.6092	0.0006586	0.039607	34.1443	29.9799	0.18765	0.74753	1	--	--	--	--	--	--	--	--	--	Sarcoplasmic calcium-binding protein 1 OS=Astacus leptodactylus PE=1 SV=1	PF13405//PF00404//PF13202//PF00036//PF13499	EF-hand domain//Dockerin type I repeat//EF hand//EF hand//EF-hand domain pair	GO:0005975	carbohydrate metabolic process	GO:0005509//GO:0004553	calcium ion binding//hydrolase activity, hydrolyzing O-glycosyl compounds	--	--	--	--
c212507_g1	858	+	-	+	-	up	up	up	up	35.1032	0.01	11.7774	8.5381e-09	8.6517e-06	40.2105	34.9974	0.200324	0.76883	1	36.0857	0.01	11.8172	0.00038833	0.027331	41.9327	34.1383	0.296685	0.61819	1	565454133	XP_006286754.1	531	4.39058e-64	hypothetical protein CARUB_v10003129mg [Capsella rubella]>gi|482555460|gb|EOA19652.1| hypothetical protein CARUB_v10003129mg [Capsella rubella]	--	K02885	RP-L19e, RPL19	large subunit ribosomal protein L19e	60S ribosomal protein L19-3 OS=Arabidopsis thaliana GN=RPL19C PE=2 SV=3	PF01280	Ribosomal protein L19e	GO:0042254//GO:0006412	ribosome biogenesis//translation	GO:0003735	structural constituent of ribosome	GO:0005840//GO:0005622	ribosome//intracellular	KOG1696	60s ribosomal protein L19
c214277_g1	244	+	-	+	-	up	up	up	up	28.2644	0.01	11.4648	3.5482e-07	0.00022038	32.4369	27.5947	0.233245	0.78734	1	28.4871	0.01	11.4761	0.00091427	0.04992	33.8003	27.4925	0.297994	0.66878	1	544210322	XP_005535562.1	153	2.27372e-12	60S ribosomal protein L29 [Cyanidioschyzon merolae strain 10D]>gi|449015874|dbj|BAM79276.1| 60S ribosomal protein L29 [Cyanidioschyzon merolae strain 10D]	--	--	--	--	60S ribosomal protein L29 OS=Saccharomyces cerevisiae (strain ATCC 204508 / S288c) GN=RPL29 PE=1 SV=3	PF01779	Ribosomal L29e protein family	GO:0006412//GO:0042254	translation//ribosome biogenesis	GO:0003735	structural constituent of ribosome	GO:0005622//GO:0005840	intracellular//ribosome	KOG3504	60S ribosomal protein L29
c69197_g1	1813	+	-	+	-	up	up	up	up	46.1293	0.01	12.1715	1.5983e-08	1.4748e-05	55.469	48.3193	0.199084	0.83308	1	49.9283	0.01	12.2856	0.00011918	0.011991	57.7951	44.857	0.365614	0.71532	1	159147901	BAF92024.1	676	2.02081e-77	sedolisin-like peptidase [Actinophrys sol]	--	--	--	--	Physarolisin OS=Physarum polycephalum PE=1 SV=1	PF00082//PF09286	Subtilase family//Pro-kumamolisin, activation domain	GO:0006508	proteolysis	GO:0004252//GO:0008236	serine-type endopeptidase activity//serine-type peptidase activity	--	--	--	--
c84098_g1	1150	+	-	+	-	up	up	up	up	35.4731	0.01	11.7925	9.0328e-09	8.9924e-06	42.7319	33.9649	0.331269	0.5881	1	35.0669	0.01	11.7759	0.00043371	0.029491	44.5735	34.5036	0.369439	0.45264	1	168027147	XP_001766092.1	888	1.69176e-114	predicted protein [Physcomitrella patens]>gi|162682735|gb|EDQ69151.1| predicted protein, partial [Physcomitrella patens]	--	K10255	FAD6, desA	omega-6 fatty acid desaturase (delta-12 desaturase)	Omega-6 fatty acid desaturase, chloroplastic OS=Glycine max PE=2 SV=1	PF00487	Fatty acid desaturase	GO:0006629	lipid metabolic process	--	--	--	--	--	--
c105752_g8	396	+	-	+	-	up	up	up	up	33.5925	0.01	11.7139	1.8448e-08	1.6716e-05	41.061	34.4812	0.251961	0.71701	1	35.5763	0.01	11.7967	0.00041024	0.028374	42.8042	32.6692	0.38982	0.50994	1	4139170	AAD03711.1	578	1.06277e-70	elongation translation factor 1 alpha [Cyanophora paradoxa]	--	K03231	EEF1A	elongation factor 1-alpha	Elongation factor 1-alpha OS=Dictyostelium discoideum GN=eef1a2 PE=1 SV=1	PF00009//PF04444	Elongation factor Tu GTP binding domain//Catechol dioxygenase N terminus	GO:0019261//GO:0046232//GO:0042203//GO:0009712//GO:0018874//GO:0055114//GO:0042184	1,4-dichlorobenzene catabolic process//carbazole catabolic process//toluene catabolic process//catechol-containing compound metabolic process//benzoate metabolic process//oxidation-reduction process//xylene catabolic process	GO:0018576//GO:0003924//GO:0005525//GO:0005506	catechol 1,2-dioxygenase activity//GTPase activity//GTP binding//iron ion binding	--	--	KOG0052	Translation elongation factor EF-1 alpha/Tu
c62874_g1	666	+	-	+	-	up	up	up	up	37.9115	0.01	11.8884	2.5694e-09	2.9679e-06	47.0939	38.7415	0.281659	0.65521	1	39.999	0.01	11.9657	0.00026848	0.021327	49.0973	36.8744	0.413026	0.41263	1	545699888	XP_005702382.1	118	7.28716e-06	60S ribosomal protein L28e [Galdieria sulphuraria]>gi|452818596|gb|EME25862.1| 60S ribosomal protein L28e [Galdieria sulphuraria]	--	--	--	--	60S ribosomal protein L28 OS=Dictyostelium discoideum GN=rpl28 PE=2 SV=1	PF00400	WD domain, G-beta repeat	--	--	GO:0005515	protein binding	--	--	KOG3412	60S ribosomal protein L28
c89586_g1	1792	+	-	+	-	up	up	up	up	58.453	0.01	12.5131	1.3268e-11	2.5095e-08	78.6936	66.3688	0.245739	0.61829	1	68.5729	0.01	12.7434	3.6722e-05	0.0052422	82.0582	56.8427	0.529672	0.22227	1	544212716	XP_005536506.1	173	1.42905e-10	hypothetical protein, conserved [Cyanidioschyzon merolae strain 10D]>gi|449017068|dbj|BAM80470.1| hypothetical protein, conserved [Cyanidioschyzon merolae strain 10D]	--	--	--	--	--	--	--	--	--	--	--	--	--	KOG1217	Fibrillins and related proteins containing Ca2+-binding EGF-like domains
c106628_g1	906	+	-	+	-	up	up	up	up	34.5202	0.01	11.7532	1.1238e-08	1.0971e-05	47.2335	39.8066	0.2468	0.70487	1	41.1047	0.01	12.0051	0.00024313	0.019933	49.2372	33.5709	0.552539	0.30842	1	302844895	XP_002953987.1	756	7.96955e-95	hypothetical protein VOLCADRAFT_76046 [Volvox carteri f. nagariensis]>gi|300260799|gb|EFJ45016.1| hypothetical protein VOLCADRAFT_76046 [Volvox carteri f. nagariensis]	--	K08057	CALR	calreticulin	Calreticulin OS=Dictyostelium discoideum GN=crtA PE=1 SV=3	PF00262//PF00082	Calreticulin family//Subtilase family	GO:0006508//GO:0006457	proteolysis//protein folding	GO:0005509//GO:0004252//GO:0051082	calcium ion binding//serine-type endopeptidase activity//unfolded protein binding	GO:0005783	endoplasmic reticulum	KOG0674	Calreticulin
c92354_g1	1444	+	-	+	-	up	up	up	up	26.039	0.01	11.3465	9.274e-07	0.00050662	39.3203	28.6883	0.454812	0.65283	1	29.6687	0.01	11.5347	0.00079786	0.045267	40.9649	25.3239	0.693889	0.44023	1	299117593	CBN75435.1	1014	1.93078e-130	conserved unknown protein [Ectocarpus siliculosus]	--	K13886	CORO1B	coronin-1B	Coronin-A OS=Dictyostelium discoideum GN=corA PE=1 SV=2	PF00400	WD domain, G-beta repeat	--	--	GO:0005515	protein binding	--	--	KOG0303	Actin-binding protein Coronin, contains WD40 repeats
c109732_g3	999	+	-	+	-	up	up	up	up	48.9502	0.01	12.2571	1.086e-11	2.0801e-08	47.456	42.9856	0.142736	0.83702	1	44.3783	0.01	12.1156	0.00018327	0.016386	49.4791	47.6086	0.0555978	0.9633	1	552810196	XP_005843140.1	820	1.31911e-105	hypothetical protein CHLNCDRAFT_37575 [Chlorella variabilis]>gi|307102770|gb|EFN51038.1| hypothetical protein CHLNCDRAFT_37575 [Chlorella variabilis]	--	K02932	RP-L5e, RPL5	large subunit ribosomal protein L5e	60S ribosomal protein L5 OS=Suberites domuncula GN=RPL5 PE=2 SV=1	PF00861	Ribosomal L18p/L5e family	GO:0006412//GO:0042254	translation//ribosome biogenesis	GO:0003735	structural constituent of ribosome	GO:0005840//GO:0005622	ribosome//intracellular	KOG0875	60S ribosomal protein L5
c211253_g1	536	+	-	+	-	up	up	up	up	44.0608	0.01	12.1053	1.0749e-10	1.6429e-07	43.2203	36.6114	0.239419	0.71711	1	37.7876	0.01	11.8837	0.00032997	0.024534	45.0632	42.8516	0.0725993	0.95214	1	761967035	KIY98606.1	544	1.9788e-68	40S ribosomal protein S18 [Monoraphidium neglectum]	--	K02964	RP-S18e, RPS18	small subunit ribosomal protein S18e	40S ribosomal protein S18 OS=Spodoptera frugiperda GN=RpS18 PE=2 SV=1	PF00416	Ribosomal protein S13/S18	GO:0006412//GO:0042254	translation//ribosome biogenesis	GO:0003735//GO:0003723	structural constituent of ribosome//RNA binding	GO:0005622//GO:0005840	intracellular//ribosome	KOG3311	Ribosomal protein S18
c78910_g1	1991	+	-	+	-	up	up	up	up	59.5375	0.01	12.5396	8.0763e-14	2.3058e-10	59.4653	54.0958	0.13653	0.80402	1	55.7925	0.01	12.4459	7.8197e-05	0.0089882	62.0275	57.9076	0.0991548	0.8263	1	326526723	BAK00750.1	1935	0	predicted protein [Hordeum vulgare subsp. vulgare]	--	K17266	MVP	major vault protein	Major vault protein beta OS=Dictyostelium discoideum GN=mvpB PE=1 SV=1	--	--	--	--	--	--	--	--	--	--
c1414_g1	655	+	-	+	-	up	up	up	down	37.5667	0.01	11.8752	3.1966e-09	3.6097e-06	31.6562	29.1883	0.117098	0.91255	1	30.1347	0.01	11.5572	0.00074861	0.043309	32.9987	36.5401	-0.147072	0.79068	1	2500261	P93099.1	551	2.77429e-68	RecName: Full=60S ribosomal protein L13a [Cyanophora paradoxa]>gi|1743007|emb|CAA71090.1| ribosomal protein L13a [Cyanophora paradoxa]	--	K02872	RP-L13Ae, RPL13A	large subunit ribosomal protein L13Ae	60S ribosomal protein L13a OS=Cyanophora paradoxa PE=2 SV=1	PF05398//PF00572	PufQ cytochrome subunit//Ribosomal protein L13	GO:0006412//GO:0015979//GO:0030494//GO:0042254	translation//photosynthesis//bacteriochlorophyll biosynthetic process//ribosome biogenesis	GO:0003735	structural constituent of ribosome	GO:0005840	ribosome	KOG3204	60S ribosomal protein L13a
c236392_g1	555	+	-	+	-	up	down	up	up	60.3462	0.01	12.559	5.2572e-14	1.591e-10	60.3723	62.0922	-0.0405242	0.91706	1	64.1068	0.01	12.6463	4.6962e-05	0.0062172	62.9369	58.6927	0.100725	0.87298	1	551551291	XP_005763102.1	448	5.76096e-54	hypothetical protein EMIHUDRAFT_358111 [Emiliania huxleyi CCMP1516]>gi|551577311|ref|XP_005774286.1| hypothetical protein EMIHUDRAFT_368591 [Emiliania huxleyi CCMP1516]>gi|485612358|gb|EOD10673.1| hypothetical protein EMIHUDRAFT_358111 [Emiliania huxleyi CCMP1516]>gi|485626083|gb|EOD21857.1| hypothetical protein EMIHUDRAFT_368591 [Emiliania huxleyi CCMP1516]	--	K02951	RP-S12e, RPS12	small subunit ribosomal protein S12e	40S ribosomal protein S12 OS=Gallus gallus GN=RPS12 PE=1 SV=2	--	--	--	--	--	--	--	--	KOG3406	40S ribosomal protein S12
c84852_g1	737	+	-	+	-	up	up	up	up	194.252	0.01	14.2456	4.196e-36	1.5874e-31	196.07	193.777	0.016971	0.9834	1	200.179	0.01	14.289	7.1951e-07	0.00031554	204.329	188.919	0.113128	0.90732	1	--	--	--	--	--	--	--	--	--	Plasmodium-specific hydrophobic abundant protein OS=Physarum polycephalum PE=2 SV=1	PF04335	VirB8 protein	--	--	--	--	GO:0016020	membrane	--	--
c140286_g1	1426	+	-	+	-	up	unchanged	up	up	29.2986	0.01	11.5166	1.8054e-07	0.00012088	30.221	30.2656	-0.00212515	0.99992	1	31.273	0.01	11.6107	0.00065817	0.039607	31.5034	28.4952	0.144788	0.86933	1	502142201	XP_004504841.1	1532	0	guanosine nucleotide diphosphate dissociation inhibitor At5g09550 [Cicer arietinum]	--	K17255	GDI1_2	Rab GDP dissociation inhibitor	Guanosine nucleotide diphosphate dissociation inhibitor At5g09550 OS=Arabidopsis thaliana GN=At5g09550 PE=3 SV=1	--	--	--	--	--	--	--	--	KOG1439	RAB proteins geranylgeranyltransferase component A (RAB escort protein)
c47999_g1	447	+	-	+	-	up	up	up	up	146.205	0.01	13.8357	5.7906e-19	4.6117e-15	153.683	152.389	0.0122007	0.98915	1	157.46	0.01	13.9427	1.7181e-06	0.00057063	160.196	142.181	0.172112	0.8068	1	551641942	XP_005823770.1	296	5.56858e-32	hypothetical protein GUITHDRAFT_89929 [Guillardia theta CCMP2712]>gi|428167837|gb|EKX36790.1| hypothetical protein GUITHDRAFT_89929 [Guillardia theta CCMP2712]	--	K05759	PFN	profilin	Profilin-P OS=Physarum polycephalum GN=PROP PE=1 SV=3	PF00235	Profilin	GO:0030036	actin cytoskeleton organization	GO:0003779	actin binding	--	--	KOG1755	Profilin
c43264_g1	733	+	-	+	-	up	down	up	up	46.4178	0.01	12.1805	4.8867e-11	7.951e-08	48.778	50.9168	-0.0619102	0.94434	1	52.5189	0.01	12.3586	9.7897e-05	0.010544	50.8988	45.1525	0.172826	0.65343	1	635367611	CCI44220.1	209	3.22127e-18	unnamed protein product [Albugo candida]	--	K02891	RP-L22e, RPL22	large subunit ribosomal protein L22e	60S ribosomal protein L22 1 OS=Dictyostelium discoideum GN=rpl22 PE=3 SV=1	PF01776	Ribosomal L22e protein family	GO:0042254//GO:0006412	ribosome biogenesis//translation	GO:0003735	structural constituent of ribosome	GO:0005622//GO:0005840	intracellular//ribosome	KOG3434	60S ribosomal protein L22
c81290_g1	1300	+	-	+	-	up	up	up	up	79.866	0.01	12.9634	7.6636e-18	5.5221e-14	85.6335	81.6864	0.0680789	0.93812	1	84.2687	0.01	13.0408	1.694e-05	0.0028812	89.2606	77.6739	0.200594	0.70606	1	255085450	XP_002505156.1	197	3.97166e-15	predicted protein [Micromonas sp. RCC299]>gi|226520425|gb|ACO66414.1| predicted protein [Micromonas sp. RCC299]	--	--	--	--	28 kDa ribonucleoprotein, chloroplastic OS=Nicotiana sylvestris PE=1 SV=1	PF02724//PF06816//PF00076	CDC45-like protein//NOTCH protein//RNA recognition motif. (a.k.a. RRM, RBD, or RNP domain)	GO:0030154//GO:0006270	cell differentiation//DNA replication initiation	GO:0003676	nucleic acid binding	GO:0016021	integral component of membrane	KOG0118	FOG: RRM domain
c82265_g1	1250	+	-	+	-	up	down	up	up	109.572	0.01	13.4196	6.4725e-23	1.2243e-18	117.426	123.034	-0.0673068	0.87177	1	126.88	0.01	13.6312	3.7361e-06	0.0010122	122.49	106.581	0.200708	0.50049	1	590707968	XP_007048146.1	838	1.20798e-105	Ribosomal protein L4/L1 family [Theobroma cacao]>gi|508700407|gb|EOX92303.1| Ribosomal protein L4/L1 family [Theobroma cacao]	--	K02930	RP-L4e, RPL4	large subunit ribosomal protein L4e	60S ribosomal protein L4 OS=Dictyostelium discoideum GN=rpl4 PE=1 SV=1	PF00573	Ribosomal protein L4/L1 family	GO:0042254//GO:0006412	ribosome biogenesis//translation	GO:0003735	structural constituent of ribosome	GO:0005840	ribosome	KOG1475	Ribosomal protein RPL1/RPL2/RL4L4
c19601_g1	1406	+	-	+	-	up	down	up	up	49.1632	0.01	12.2634	7.9219e-12	1.5773e-08	52.7214	54.6732	-0.0524444	0.94735	1	56.4647	0.01	12.4631	7.5356e-05	0.008776	55.0028	47.8107	0.202173	0.70219	1	301105319	XP_002901743.1	1536	0	elongation factor 2 [Phytophthora infestans T30-4]>gi|262099081|gb|EEY57133.1| elongation factor 2 [Phytophthora infestans T30-4]	--	K03234	EEF2	elongation factor 2	Elongation factor 2 OS=Dictyostelium discoideum GN=efbA PE=1 SV=2	PF01926//PF03144//PF00009//PF03293	50S ribosome-binding GTPase//Elongation factor Tu domain 2//Elongation factor Tu GTP binding domain//Poxvirus DNA-directed RNA polymerase, 18 kD subunit	GO:0006184//GO:0006351//GO:0006206//GO:0019083//GO:0006414//GO:0006144//GO:0006448	obsolete GTP catabolic process//transcription, DNA-templated//pyrimidine nucleobase metabolic process//viral transcription//translational elongation//purine nucleobase metabolic process//regulation of translational elongation	GO:0003899//GO:0003677//GO:0003746//GO:0005525//GO:0003924	DNA-directed RNA polymerase activity//DNA binding//translation elongation factor activity//GTP binding//GTPase activity	GO:0005840//GO:0005730	ribosome//nucleolus	KOG0469	Elongation factor 2
c60523_g1	397	+	-	+	-	up	down	up	up	25.9325	0.01	11.3405	1.0996e-06	0.00059638	28.2145	29.1679	-0.047946	0.94986	1	30.0805	0.01	11.5546	0.00074949	0.043309	29.4164	25.2229	0.221889	0.74795	1	546308812	XP_005713814.1	400	5.34665e-48	60S ribosomal protein L44 [Chondrus crispus]>gi|507110218|emb|CDF33995.1| 60S ribosomal protein L44 [Chondrus crispus]	--	K02929	RP-L44e, RPL44	large subunit ribosomal protein L44e	60S ribosomal protein L36a OS=Dictyostelium discoideum GN=rpl36a PE=3 SV=2	PF00935//PF00641//PF05241	Ribosomal protein L44//Zn-finger in Ran binding protein and others//Emopamil binding protein	GO:0006412//GO:0042254//GO:0006694//GO:0016125	translation//ribosome biogenesis//steroid biosynthetic process//sterol metabolic process	GO:0047750//GO:0003735//GO:0008270	cholestenol delta-isomerase activity//structural constituent of ribosome//zinc ion binding	GO:0005840//GO:0016021//GO:0005622//GO:0005783	ribosome//integral component of membrane//intracellular//endoplasmic reticulum	KOG3464	60S ribosomal protein L44
c6905_g1	668	+	-	+	-	up	up	up	up	88.2843	0.01	13.1079	1.474e-06	0.00077986	96.8393	93.0166	0.0581038	1	1	96.269	0.01	13.2329	0.00027667	0.021787	100.853	85.843	0.232477	0.91699	1	--	--	--	--	--	--	--	--	--	--	--	--	--	--	--	--	--	--	--	--
c238481_g1	703	+	-	+	-	up	down	up	up	35.8178	0.01	11.8065	7.2491e-09	7.4621e-06	39.7654	41.3758	-0.0572717	0.90611	1	42.6872	0.01	12.0596	0.00021068	0.018116	41.4488	34.8379	0.250673	0.66721	1	326508326	BAJ99430.1	289	5.99584e-30	predicted protein [Hordeum vulgare subsp. vulgare]	--	K02917	RP-L35Ae, RPL35A	large subunit ribosomal protein L35Ae	60S ribosomal protein L35a OS=Ictalurus punctatus GN=rpl35a PE=3 SV=1	PF01782//PF01247	RimM N-terminal domain//Ribosomal protein L35Ae	GO:0042254//GO:0006364//GO:0006412	ribosome biogenesis//rRNA processing//translation	GO:0003735	structural constituent of ribosome	GO:0005840//GO:0005622	ribosome//intracellular	KOG0887	60S ribosomal protein L35A/L37
c43196_g1	295	+	-	+	-	up	down	up	up	32.0818	0.01	11.6475	4.0033e-08	3.2923e-05	35.626	38.1764	-0.0997519	0.89551	1	39.3593	0.01	11.9425	0.00028273	0.022097	37.167	31.2001	0.252469	0.67658	1	823202100	XP_012435733.1	115	2.24821e-06	probable calcium-binding protein CML15 [Gossypium raimondii]>gi|763784043|gb|KJB51114.1| hypothetical protein B456_008G201600 [Gossypium raimondii]	--	--	--	--	Calmodulin OS=Schizosaccharomyces pombe (strain 972 / ATCC 24843) GN=cam1 PE=1 SV=1	PF13202//PF00036//PF13499//PF13405//PF10591//PF03352	EF hand//EF hand//EF-hand domain pair//EF-hand domain//Secreted protein acidic and rich in cysteine Ca binding region//Methyladenine glycosylase	GO:0006284//GO:0007165	base-excision repair//signal transduction	GO:0008725//GO:0005509	DNA-3-methyladenine glycosylase activity//calcium ion binding	GO:0005578	proteinaceous extracellular matrix	KOG0027	Calmodulin and related proteins (EF-Hand superfamily)
c96029_g1	3019	+	-	+	-	up	unchanged	up	up	38.4567	0.01	11.909	6.7883e-07	0.00038328	42.7885	43.0467	-0.00868138	0.99295	1	44.5411	0.01	12.1209	0.00042913	0.029378	44.6114	37.3951	0.254565	0.72426	1	551675131	XP_005840320.1	204	4.55247e-14	hypothetical protein GUITHDRAFT_64440, partial [Guillardia theta CCMP2712]>gi|428184485|gb|EKX53340.1| hypothetical protein GUITHDRAFT_64440, partial [Guillardia theta CCMP2712]	--	--	--	--	Gelation factor OS=Dictyostelium discoideum GN=abpC PE=1 SV=1	PF04086	Signal recognition particle, alpha subunit, N-terminal	GO:0006184//GO:0006886	obsolete GTP catabolic process//intracellular protein transport	GO:0005047//GO:0005525//GO:0003924	signal recognition particle binding//GTP binding//GTPase activity	GO:0005785//GO:0005786	signal recognition particle receptor complex//signal recognition particle, endoplasmic reticulum targeting	--	--
c182736_g1	316	+	-	+	-	up	up	up	up	27.4558	0.01	11.4229	5.739e-07	0.00033146	31.015	29.6923	0.0628768	0.97301	1	30.6116	0.01	11.5799	0.00070292	0.041498	32.3371	26.7075	0.275944	0.62958	1	302847064	XP_002955067.1	241	4.76907e-25	component of cytosolic 80S ribosome and 60S large subunit [Volvox carteri f. nagariensis]>gi|300259595|gb|EFJ43821.1| component of cytosolic 80S ribosome and 60S large subunit [Volvox carteri f. nagariensis]	--	K02923	RP-L38e, RPL38	large subunit ribosomal protein L38e	60S ribosomal protein L38 OS=Branchiostoma belcheri GN=RPL38 PE=3 SV=1	PF01781	Ribosomal L38e protein family	GO:0042254//GO:0006412	ribosome biogenesis//translation	GO:0003735	structural constituent of ribosome	GO:0005840//GO:0005622	ribosome//intracellular	KOG3499	60S ribosomal protein L38
c79072_g1	692	+	-	+	-	up	up	up	up	43.5969	0.01	12.09	1.3658e-10	2.0668e-07	51.1335	48.25	0.083739	0.89799	1	49.7439	0.01	12.2803	0.00011937	0.011991	53.3355	42.4008	0.331004	0.49694	1	298708001	CBJ30363.1	571	7.4364e-72	conserved unknown protein [Ectocarpus siliculosus]	--	K02960	RP-S16e, RPS16	small subunit ribosomal protein S16e	40S ribosomal protein S16 OS=Rattus norvegicus GN=Rps16 PE=1 SV=2	PF00380	Ribosomal protein S9/S16	GO:0042254//GO:0006412	ribosome biogenesis//translation	GO:0003735	structural constituent of ribosome	GO:0005840	ribosome	KOG1753	40S ribosomal protein S16
c101905_g6	668	+	-	+	-	up	down	up	up	69.3977	0.01	12.7607	7.2441e-16	2.8846e-12	81.6468	82.219	-0.0100747	0.9845	1	84.8216	0.01	13.0502	1.6538e-05	0.0028399	85.1508	67.4915	0.335315	0.41731	1	729338095	XP_010539086.1	608	1.21276e-76	60S ribosomal protein L15-1-like [Tarenaya hassleriana]	--	--	--	--	60S ribosomal protein L15-2 OS=Arabidopsis thaliana GN=RPL15B PE=2 SV=1	PF00827	Ribosomal L15	GO:0006412//GO:0042254	translation//ribosome biogenesis	GO:0003735	structural constituent of ribosome	GO:0005840	ribosome	KOG1678	60s ribosomal protein L15
c96517_g2	1659	+	-	+	-	up	down	up	up	27.3115	0.01	11.4153	4.4456e-07	0.00026908	33.3837	33.9853	-0.0257682	0.97334	1	35.1211	0.01	11.7781	0.00043332	0.029491	34.8059	26.5598	0.390091	0.55733	1	669158234	XP_008614679.1	459	1.93885e-46	hypothetical protein SDRG_10466 [Saprolegnia diclina VS20]>gi|530733709|gb|EQC31951.1| hypothetical protein SDRG_10466 [Saprolegnia diclina VS20]	--	K05699	ACTN	actinin alpha	Gelation factor OS=Dictyostelium discoideum GN=abpC PE=1 SV=1	PF01835//PF00307	MG2 domain//Calponin homology (CH) domain	--	--	GO:0004866//GO:0005515	endopeptidase inhibitor activity//protein binding	--	--	KOG0035	Ca2+-binding actin-bundling protein (actinin), alpha chain (EF-Hand protein superfamily)
c81312_g1	1033	+	-	+	-	up	up	up	down	56.4222	0.01	12.462	4.4538e-13	1.087e-09	49.7813	47.1849	0.0772791	0.89205	1	48.6382	0.01	12.2479	0.00012961	0.012725	51.9423	54.8841	-0.0794786	0.95093	1	674939122	CDX94456.1	272	9.16819e-25	BnaC01g17280D [Brassica napus]	--	K14826	FPR3_4	FK506-binding nuclear protein	Peptidyl-prolyl cis-trans isomerase FKBP53 OS=Arabidopsis thaliana GN=FKBP53 PE=1 SV=1	PF02724//PF15234//PF12467//PF01698//PF00254//PF05843	CDC45-like protein//Linker for activation of T-cells//Cucumber mosaic virus 1a protein family//Floricaula / Leafy protein//FKBP-type peptidyl-prolyl cis-trans isomerase//Suppressor of forked protein (Suf)	GO:0006355//GO:0006457//GO:0007165//GO:0006270//GO:0006397	regulation of transcription, DNA-templated//protein folding//signal transduction//DNA replication initiation//mRNA processing	GO:0016817//GO:0003677//GO:0008168	hydrolase activity, acting on acid anhydrides//DNA binding//methyltransferase activity	GO:0016020//GO:0005634	membrane//nucleus	KOG0552	FKBP-type peptidyl-prolyl cis-trans isomerase
c126465_g1	351	+	-	+	-	up	up	up	down	51.683	0.01	12.3355	0.00012881	0.032704	45.6889	43.5793	0.0682007	1	1	45.0939	0.01	12.1387	0.00049544	0.032302	47.5756	50.2513	-0.0789367	0.85639	1	--	--	--	--	--	--	--	--	--	--	--	--	--	--	--	--	--	--	--	--
c38831_g1	3468	+	-	+	-	up	unchanged	up	down	97.0665	0.01	13.2448	5.239e-21	6.0981e-17	86.2182	85.9672	0.00420541	0.98661	1	88.7457	0.01	13.1155	1.4039e-05	0.0025145	89.8844	94.4011	-0.0707317	0.77316	1	302840195	XP_002951653.1	2135	0	hypothetical protein VOLCADRAFT_105176 [Volvox carteri f. nagariensis]>gi|300262901|gb|EFJ47104.1| hypothetical protein VOLCADRAFT_105176 [Volvox carteri f. nagariensis]	--	K01535	E3.6.3.6	H+-transporting ATPase	Probable proton ATPase 1B OS=Leishmania donovani GN=H1B PE=2 SV=1	PF00122//PF09090//PF05544	E1-E2 ATPase//MIF4G like//Proline racemase	GO:0006560//GO:0016070//GO:0006525//GO:0008152	proline metabolic process//RNA metabolic process//arginine metabolic process//metabolic process	GO:0046872//GO:0000166//GO:0016787//GO:0018112//GO:0005488	metal ion binding//nucleotide binding//hydrolase activity//proline racemase activity//binding	--	--	KOG0205	Plasma membrane H+-transporting ATPase
c98451_g1	505	+	-	+	-	up	up	up	down	59.1928	0.01	12.5312	9.8939e-14	2.6735e-10	52.7779	50.9372	0.0512159	0.95444	1	52.5732	0.01	12.3601	9.7856e-05	0.010544	55.0407	57.5734	-0.0649052	0.89872	1	546324472	XP_005718380.1	568	2.08862e-72	unnamed protein product [Chondrus crispus]>gi|507114980|emb|CDF38487.1| unnamed protein product [Chondrus crispus]	--	K02894	RP-L23e, RPL23	large subunit ribosomal protein L23e	60S ribosomal protein L23 OS=Rattus norvegicus GN=Rpl23 PE=2 SV=1	PF00487//PF00238	Fatty acid desaturase//Ribosomal protein L14p/L23e	GO:0006629//GO:0042254//GO:0006412	lipid metabolic process//ribosome biogenesis//translation	GO:0003735	structural constituent of ribosome	GO:0005840	ribosome	KOG0901	60S ribosomal protein L14/L17/L23
c100676_g1	5130	+	-	+	-	up	unchanged	up	down	98.74	0.01	13.2694	8.1391e-07	0.00045113	88.1983	88.1178	0.00131764	0.96416	1	91.0113	0.01	13.1518	1.2825e-05	0.0023639	91.9072	96.0099	-0.0630044	0.83805	1	--	--	--	--	--	--	--	--	--	--	PF04137//PF02932//PF02072	Endoplasmic Reticulum Oxidoreductin 1 (ERO1)//Neurotransmitter-gated ion-channel transmembrane region//Prepro-orexin	GO:0006811//GO:0055114//GO:0007218//GO:0007631	ion transport//oxidation-reduction process//neuropeptide signaling pathway//feeding behavior	GO:0003756//GO:0016671	protein disulfide isomerase activity//oxidoreductase activity, acting on a sulfur group of donors, disulfide as acceptor	GO:0016020//GO:0005783	membrane//endoplasmic reticulum	--	--
c25007_g1	591	+	-	+	-	up	up	up	down	50.486	0.01	12.3017	6.8315e-12	1.397e-08	45.7418	43.5467	0.0709489	0.92804	1	45.0071	0.01	12.1359	0.00017502	0.015876	47.704	49.1088	-0.0418709	0.98502	1	388511847	AFK43985.1	476	1.41732e-57	unknown [Lotus japonicus]	--	K02882	RP-L18Ae, RPL18A	large subunit ribosomal protein L18Ae	60S ribosomal protein L18a OS=Spodoptera frugiperda GN=RpL18A PE=2 SV=1	PF01775	Ribosomal L18ae/LX protein domain	GO:0006412//GO:0042254	translation//ribosome biogenesis	GO:0003735	structural constituent of ribosome	GO:0005840	ribosome	KOG0829	60S ribosomal protein L18A
c87777_g1	4072	+	-	+	-	up	up	up	unchanged	57.4313	0.01	12.4876	1.8549e-13	4.7573e-10	53.6152	52.5674	0.0284742	1	1	54.3185	0.01	12.4072	8.7247e-05	0.0097382	55.8801	55.8556	0.000631994	0.9491	1	669158234	XP_008614679.1	354	1.37056e-31	hypothetical protein SDRG_10466 [Saprolegnia diclina VS20]>gi|530733709|gb|EQC31951.1| hypothetical protein SDRG_10466 [Saprolegnia diclina VS20]	--	K05699	ACTN	actinin alpha	Gelation factor OS=Dictyostelium discoideum GN=abpC PE=1 SV=1	PF00307//PF09167	Calponin homology (CH) domain//Domain of unknown function (DUF1942)	--	--	GO:0005515	protein binding	GO:0005615	extracellular space	KOG0035	Ca2+-binding actin-bundling protein (actinin), alpha chain (EF-Hand protein superfamily)
c117641_g1	699	+	-	+	-	up	up	up	unchanged	86.8113	0.01	13.0837	3.3689e-14	1.0847e-10	81.2715	77.5075	0.0684134	0.91962	1	80.0631	0.01	12.9669	2.0636e-05	0.0033796	84.7369	84.4207	0.00539339	0.92233	1	--	--	--	--	--	--	--	--	--	Tectonin-1 OS=Physarum polycephalum GN=TECA PE=1 SV=3	PF01344	Kelch motif	--	--	GO:0005515	protein binding	--	--	--	--
c96780_g3	836	+	-	+	-	up	unchanged	up	up	77.9166	0.01	12.9277	2.351e-17	1.4823e-13	74.4579	74.2186	0.0046448	1	1	76.4965	0.01	12.9012	2.4132e-05	0.0037834	77.6422	75.7852	0.0349252	0.95334	1	545372264	XP_005650618.1	725	1.21943e-92	ribosomal protein S3Ae [Coccomyxa subellipsoidea C-169]>gi|384252598|gb|EIE26074.1| ribosomal protein S3Ae [Coccomyxa subellipsoidea C-169]	--	K02984	RP-S3Ae, RPS3A	small subunit ribosomal protein S3Ae	40S ribosomal protein S1 OS=Lentinula edodes GN=RPS1 PE=2 SV=1	PF08545//PF01015//PF04083	3-Oxoacyl-[acyl-carrier-protein (ACP)] synthase III//Ribosomal S3Ae family//Partial alpha/beta-hydrolase lipase region	GO:0006629//GO:0042967//GO:0006412//GO:0042254//GO:0006633	lipid metabolic process//acyl-carrier-protein biosynthetic process//translation//ribosome biogenesis//fatty acid biosynthetic process	GO:0003735//GO:0004315	structural constituent of ribosome//3-oxoacyl-[acyl-carrier-protein] synthase activity	GO:0005840//GO:0005622//GO:0005835	ribosome//intracellular//fatty acid synthase complex	KOG1628	40S ribosomal protein S3A
c139656_g1	433	+	-	+	-	up	up	up	up	31.2858	0.01	11.6113	7.3862e-08	5.6448e-05	30.0117	28.6354	0.0677282	0.96463	1	29.5276	0.01	11.5279	0.00080035	0.045267	31.2936	30.4307	0.0403397	0.97535	1	551577215	XP_005774247.1	437	4.08698e-53	hypothetical protein EMIHUDRAFT_444406 [Emiliania huxleyi CCMP1516]>gi|485626025|gb|EOD21818.1| hypothetical protein EMIHUDRAFT_444406 [Emiliania huxleyi CCMP1516]	--	K02962	RP-S17e, RPS17	small subunit ribosomal protein S17e	40S ribosomal protein S17-A OS=Schizosaccharomyces pombe (strain 972 / ATCC 24843) GN=rps1701 PE=3 SV=1	PF00833	Ribosomal S17	GO:0042254//GO:0006412	ribosome biogenesis//translation	GO:0003735	structural constituent of ribosome	GO:0005622//GO:0005840	intracellular//ribosome	KOG0187	40S ribosomal protein S17
c57643_g1	1978	+	-	+	-	up	up	up	up	41.9923	0.01	12.0359	3.8887e-10	5.0726e-07	40.2935	39.2659	0.0372686	0.96826	1	40.5301	0.01	11.9848	0.00025548	0.020596	42.0347	40.8463	0.0413768	0.91517	1	635364279	CCI47247.1	1389	0	unnamed protein product [Albugo candida]	--	K13126	PABPC	polyadenylate-binding protein	Polyadenylate-binding protein 1-A OS=Dictyostelium discoideum GN=pabpc1A PE=1 SV=1	PF00076//PF05924//PF00658//PF07933	RNA recognition motif. (a.k.a. RRM, RBD, or RNP domain)//SAMP Motif//Poly-adenylate binding protein, unique domain//Protein of unknown function (DUF1681)	GO:0006897//GO:0016055	endocytosis//Wnt signaling pathway	GO:0008013//GO:0003676//GO:0003723	beta-catenin binding//nucleic acid binding//RNA binding	GO:0016020//GO:0016342	membrane//catenin complex	KOG0123	Polyadenylate-binding protein (RRM superfamily)
c99969_g1	1652	+	-	+	-	up	down	up	up	50.7116	0.01	12.3081	5.6817e-12	1.1777e-08	48.7516	50.4087	-0.0482233	0.92825	1	52.0312	0.01	12.3452	0.00010172	0.010771	50.8346	49.3265	0.0434478	0.93971	1	15226854	NP_178310.1	1320	6.30807e-175	glutamate decarboxylase 4 [Arabidopsis thaliana]>gi|75315647|sp|Q9ZPS3.1|DCE4_ARATH RecName: Full=Glutamate decarboxylase 4; Short=GAD 4>gi|13605710|gb|AAK32848.1|AF361836_1 At2g02010/F14H20.8 [Arabidopsis thaliana]>gi|4406789|gb|AAD20099.1| putative glutamate decarboxylase [Arabidopsis thaliana]>gi|21700891|gb|AAM70569.1| At2g02010/F14H20.8 [Arabidopsis thaliana]>gi|330250438|gb|AEC05532.1| glut…	--	K01580	E4.1.1.15, gadB, gadA, GAD	glutamate decarboxylase	Glutamate decarboxylase 4 OS=Arabidopsis thaliana GN=GAD4 PE=1 SV=1	PF00266//PF04621//PF00282	Aminotransferase class-V//PEA3 subfamily ETS-domain transcription factor N terminal domain//Pyridoxal-dependent decarboxylase conserved domain	GO:0006355//GO:0008152//GO:0019752	regulation of transcription, DNA-templated//metabolic process//carboxylic acid metabolic process	GO:0005516//GO:0030170//GO:0016831//GO:0003700	calmodulin binding//pyridoxal phosphate binding//carboxy-lyase activity//transcription factor activity, sequence-specific DNA binding	GO:0005829//GO:0005667//GO:0005634	cytosol//transcription factor complex//nucleus	--	--
c45969_g2	963	+	-	+	-	up	down	up	up	72.1934	0.01	12.8177	2.2107e-16	9.5578e-13	69.8036	71.6129	-0.0369173	0.94681	1	73.8842	0.01	12.8511	2.761e-05	0.0041897	72.8065	70.212	0.0523505	0.94556	1	551665769	XP_005835646.1	970	6.49151e-127	large subunit ribosomal protein L3e, cytoplasmic [Guillardia theta CCMP2712]>gi|428179797|gb|EKX48666.1| large subunit ribosomal protein L3e, cytoplasmic [Guillardia theta CCMP2712]	--	K02925	RP-L3e, RPL3	large subunit ribosomal protein L3e	60S ribosomal protein L3 OS=Oryza sativa subsp. japonica GN=RPL3 PE=2 SV=2	PF00297	Ribosomal protein L3	GO:0042254//GO:0006412	ribosome biogenesis//translation	GO:0003735	structural constituent of ribosome	GO:0005622//GO:0005840	intracellular//ribosome	KOG0746	60S ribosomal protein L3 and related proteins
c235722_g1	375	+	-	+	-	up	down	up	up	49.4014	0.01	12.2703	7.5221e-12	1.5177e-08	48.6818	49.8436	-0.0340241	0.95165	1	51.3915	0.01	12.3273	0.00010586	0.011025	50.7646	48.0439	0.0794705	0.94076	1	761977315	KIZ07061.1	465	6.04937e-58	60S ribosomal protein L30 [Monoraphidium neglectum]	Chlamydomonas reinhardtii ribosomal protein L30, component of cytosolic 80S ribosome and 60S large subunit (RPL30) mRNA, complete cds	K02908	RP-L30e, RPL30	large subunit ribosomal protein L30e	60S ribosomal protein L30 OS=Spodoptera frugiperda GN=RpL30 PE=3 SV=1	PF12924	Copper-binding of amyloid precursor, CuBD	--	--	GO:0046914	transition metal ion binding	--	--	KOG2988	60S ribosomal protein L30
c68628_g1	923	+	-	+	-	up	down	up	down	84.7243	0.01	13.0486	1.3144e-07	9.1653e-05	67.2256	71.5721	-0.0903866	0.86212	1	73.7757	0.01	12.8489	2.762e-05	0.0041897	70.1278	82.4233	-0.233065	0.74243	1	255597264	XP_002536733.1	135	5.54359e-07	NAD(P)H azoreductase, putative [Ricinus communis]>gi|223518724|gb|EEF25649.1| NAD(P)H azoreductase, putative [Ricinus communis]	--	--	--	--	NAD(P)H azoreductase OS=Xenophilus azovorans GN=azoB PE=1 SV=2	--	--	--	--	--	--	--	--	--	--
c44597_g1	632	+	-	+	-	up	down	up	down	47.7968	0.01	12.2227	2.0943e-11	3.6427e-08	39.7089	40.2985	-0.0212633	0.98208	1	41.549	0.01	12.0206	0.00023189	0.0193	41.4109	46.4894	-0.166889	0.7442	1	168037416	XP_001771200.1	579	1.22176e-72	predicted protein [Physcomitrella patens]>gi|162677580|gb|EDQ64049.1| predicted protein [Physcomitrella patens]	--	K02993	RP-S7e, RPS7	small subunit ribosomal protein S7e	40S ribosomal protein S7 OS=Secale cereale GN=RPS7 PE=2 SV=1	PF01251	Ribosomal protein S7e	GO:0042254//GO:0006412	ribosome biogenesis//translation	GO:0003735	structural constituent of ribosome	GO:0005840//GO:0005622	ribosome//intracellular	KOG3320	40S ribosomal protein S7
c72448_g1	889	+	-	+	-	up	down	up	up	88.0527	0.01	13.1042	3.7955e-19	3.3719e-15	88.1814	104.509	-0.245076	0.55046	1	107.835	0.01	13.3965	6.8156e-06	0.0015179	91.9657	85.649	0.10266	0.75629	1	294464191	ADE77611.1	597	3.24147e-73	unknown [Picea sitchensis]	--	K02936	RP-L7Ae, RPL7A	large subunit ribosomal protein L7Ae	60S ribosomal protein L7a OS=Takifugu rubripes GN=rpl7a PE=3 SV=3	PF03014	Structural protein 2	--	--	GO:0005198	structural molecule activity	--	--	KOG3166	60S ribosomal protein L7A
c99382_g1	2352	+	-	+	-	up	down	up	up	38.2436	0.01	11.901	1.8026e-09	2.1478e-06	38.3303	42.9897	-0.165507	0.75767	1	44.3891	0.01	12.116	0.00018324	0.016386	39.9535	37.193	0.10329	0.9361	1	669158234	XP_008614679.1	459	2.59095e-45	hypothetical protein SDRG_10466 [Saprolegnia diclina VS20]>gi|530733709|gb|EQC31951.1| hypothetical protein SDRG_10466 [Saprolegnia diclina VS20]	--	K05699	ACTN	actinin alpha	Gelation factor OS=Dictyostelium discoideum GN=abpC PE=1 SV=1	PF00307//PF01835	Calponin homology (CH) domain//MG2 domain	--	--	GO:0004866//GO:0005515	endopeptidase inhibitor activity//protein binding	--	--	KOG0035	Ca2+-binding actin-bundling protein (actinin), alpha chain (EF-Hand protein superfamily)
c151235_g1	503	+	-	+	-	up	down	up	up	35.4479	0.01	11.7915	6.8578e-09	7.2063e-06	36.0182	39.8515	-0.145907	0.85091	1	41.224	0.01	12.0093	0.00024276	0.019933	37.5225	34.4725	0.122309	0.97121	1	--	--	--	--	--	--	--	--	--	--	--	--	--	--	--	--	--	--	--	--
c78773_g1	1796	+	-	+	-	up	down	up	up	49.0315	0.01	12.2595	6.7489e-08	5.2416e-05	50.1038	66.3811	-0.405853	0.44012	1	68.6054	0.01	12.7441	3.6717e-05	0.0052422	52.2278	47.6785	0.131479	0.93293	1	255083593	XP_002508371.1	247	1.93606e-19	mastigoneme-like protein [Micromonas sp. RCC299]>gi|226523648|gb|ACO69629.1| mastigoneme-like protein [Micromonas sp. RCC299]	--	--	--	--	Signal peptide, CUB and EGF-like domain-containing protein 1 OS=Homo sapiens GN=SCUBE1 PE=1 SV=3	PF07562//PF00020	Nine Cysteines Domain of family 3 GPCR//TNFR/NGFR cysteine-rich region	GO:0007186	G-protein coupled receptor signaling pathway	GO:0005515//GO:0004930	protein binding//G-protein coupled receptor activity	--	--	KOG1217	Fibrillins and related proteins containing Ca2+-binding EGF-like domains
c106407_g1	6501	+	-	+	-	up	down	up	up	99.9688	0.01	13.2873	1.5429e-21	2.1225e-17	102.227	109.822	-0.103385	0.76934	1	113.33	0.01	13.4682	5.6795e-06	0.0013602	106.575	97.2226	0.132502	0.7955	1	573913865	XP_006644611.1	1741	0	myosin-17-like [Oryza brachyantha]	--	K10352	MYH	myosin heavy chain	Myosin-2 heavy chain OS=Dictyostelium discoideum GN=mhcA PE=1 SV=3	PF00063//PF00612//PF01576//PF02736//PF00038	Myosin head (motor domain)//IQ calmodulin-binding motif//Myosin tail//Myosin N-terminal SH3-like domain//Intermediate filament protein	--	--	GO:0003774//GO:0005198//GO:0005515//GO:0005524	motor activity//structural molecule activity//protein binding//ATP binding	GO:0016459//GO:0005882	myosin complex//intermediate filament	KOG0161	Myosin class II heavy chain
c83748_g1	1030	+	-	+	-	up	down	up	up	28.3583	0.01	11.4696	2.6025e-07	0.00016829	29.231	36.0992	-0.304467	0.6481	1	37.2891	0.01	11.8645	0.00034776	0.025436	30.492	27.578	0.144914	0.86829	1	544212263	XP_005534851.1	832	1.56569e-108	60S ribosomal protein L10 [Cyanidioschyzon merolae strain 10D]>gi|449016842|dbj|BAM80244.1| 60S ribosomal protein L10 [Cyanidioschyzon merolae strain 10D]	--	K02866	RP-L10e, RPL10	large subunit ribosomal protein L10e	60S ribosomal protein L10 OS=Dictyostelium discoideum GN=rpl10 PE=1 SV=2	PF00252	Ribosomal protein L16p/L10e	GO:0006412//GO:0042254	translation//ribosome biogenesis	GO:0003735	structural constituent of ribosome	GO:0005840	ribosome	KOG0857	60s ribosomal protein L10
c2830_g1	1312	+	-	+	-	up	down	up	up	88.0964	0.01	13.1049	2.3332e-17	1.4823e-13	90.9422	116.249	-0.354197	0.38083	1	120.062	0.01	13.5515	4.6165e-06	0.0011784	94.79	85.6721	0.14591	0.86539	1	698783663	XP_009824875.1	144	1.23369e-07	hypothetical protein H257_02776 [Aphanomyces astaci]>gi|574120925|gb|ETV86403.1| hypothetical protein H257_02776 [Aphanomyces astaci]	--	--	--	--	Tectonin-2 OS=Physarum polycephalum GN=TECB PE=1 SV=1	--	--	--	--	--	--	--	--	--	--
c40888_g1	646	+	-	+	-	up	down	up	up	23.8388	0.01	11.2191	3.2501e-06	0.0015369	24.9256	28.6639	-0.201608	0.8039	1	29.6036	0.01	11.5316	0.000799	0.045267	26.0061	23.1864	0.165573	0.80351	1	676391669	XP_009039112.1	359	8.25483e-41	hypothetical protein AURANDRAFT_29821, partial [Aureococcus anophagefferens]>gi|323450277|gb|EGB06159.1| hypothetical protein AURANDRAFT_29821, partial [Aureococcus anophagefferens]	--	K02947	RP-S10e, RPS10	small subunit ribosomal protein S10e	40S ribosomal protein S10 OS=Homo sapiens GN=RPS10 PE=1 SV=1	--	--	--	--	--	--	--	--	KOG3344	40s ribosomal protein s10
c78874_g1	1083	+	-	+	-	up	down	up	up	45.9288	0.01	12.1652	4.7317e-11	7.7825e-08	48.7648	58.8765	-0.271851	0.6057	1	60.7355	0.01	12.5683	5.7127e-05	0.0071728	50.8667	44.6705	0.187398	0.70327	1	546301432	XP_005711409.1	1156	1.34686e-155	receptor for activated protein kinase C [Chondrus crispus]>gi|507107669|emb|CDF41115.1| receptor for activated protein kinase C [Chondrus crispus]	--	K14753	RACK1	guanine nucleotide-binding protein subunit beta-2-like 1 protein	Guanine nucleotide-binding protein subunit beta-2-like 1 OS=Rattus norvegicus GN=Gnb2l1 PE=1 SV=3	PF00400//PF07569	WD domain, G-beta repeat//TUP1-like enhancer of split	GO:0006355	regulation of transcription, DNA-templated	GO:0005515	protein binding	GO:0005634	nucleus	KOG0279	G protein beta subunit-like protein
c236108_g1	534	+	-	+	-	up	down	up	up	41.7163	0.01	12.0264	3.0143e-09	3.4554e-06	44.5027	52.5226	-0.239045	0.63168	1	54.1991	0.01	12.4041	8.7321e-05	0.0097382	46.3865	40.5664	0.19342	0.83397	1	115487356	NP_001066165.1	428	6.24242e-51	Os12g0150100 [Oryza sativa Japonica Group]>gi|582044907|pdb|3J61|Y Chain Y, Localization Of The Large Subunit Ribosomal Proteins Into A 5.5 A Cryo-em Map Of Triticum Aestivum Translating 80s Ribosome>gi|77553015|gb|ABA95811.1| 60S ribosomal protein L26-1, putative, expressed [Oryza sativa Japonica Group]>gi|113648672|dbj|BAF29184.1| Os12g0150100 [Oryza sativa Japonica Group]>gi|125535782|gb|EAY82…	--	K02898	RP-L26e, RPL26	large subunit ribosomal protein L26e	60S ribosomal protein L26 OS=Mus musculus GN=Rpl26 PE=1 SV=1	--	--	GO:0042254//GO:0006412	ribosome biogenesis//translation	GO:0003735	structural constituent of ribosome	GO:0015934//GO:0005840//GO:0005739	large ribosomal subunit//ribosome//mitochondrion	KOG3401	60S ribosomal protein L26
c149307_g1	766	+	-	+	-	up	down	up	up	69.0781	0.01	12.754	1.1335e-15	4.3979e-12	73.8865	92.8496	-0.329585	0.44143	1	95.824	0.01	13.2262	1.0552e-05	0.0020565	77.0505	67.1884	0.197592	0.62474	1	326498111	BAJ94918.1	482	2.77639e-57	predicted protein [Hordeum vulgare subsp. vulgare]	--	K02995	RP-S8e, RPS8	small subunit ribosomal protein S8e	40S ribosomal protein S8 OS=Zea mays GN=RPS8 PE=2 SV=2	--	--	--	--	--	--	--	--	KOG3283	40S ribosomal protein S8
c11650_g1	1147	+	-	+	-	up	down	up	up	77.0015	0.01	12.9107	4.0888e-17	2.2916e-13	82.8462	90.1991	-0.122677	0.75362	1	93.0924	0.01	13.1844	1.1746e-05	0.0022337	86.3721	74.8991	0.205616	0.58634	1	326503088	BAJ99169.1	1035	1.8192e-137	predicted protein [Hordeum vulgare subsp. vulgare]	--	K02981	RP-S2e, RPS2	small subunit ribosomal protein S2e	40S ribosomal protein S2-3 OS=Arabidopsis thaliana GN=RPS2C PE=1 SV=2	PF00333//PF03719//PF06638	Ribosomal protein S5, N-terminal domain//Ribosomal protein S5, C-terminal domain//Strabismus protein	GO:0042254//GO:0007275//GO:0006412	ribosome biogenesis//multicellular organismal development//translation	GO:0003723//GO:0003735	RNA binding//structural constituent of ribosome	GO:0016021//GO:0005840	integral component of membrane//ribosome	KOG0877	40S ribosomal protein S2/30S ribosomal protein S5
c88235_g1	828	+	-	+	-	up	down	up	up	30.8093	0.01	11.5892	8.2505e-08	6.1199e-05	33.1178	35.5218	-0.1011	0.90899	1	36.6168	0.01	11.8383	0.00036774	0.026344	34.5582	29.9643	0.205785	0.72312	1	--	--	--	--	--	--	--	--	--	--	--	--	--	--	--	--	--	--	--	--
c68140_g1	394	+	-	+	-	up	down	up	up	22.3282	0.01	11.1246	7.2623e-06	0.003094	24.2014	31.2859	-0.370423	0.59758	1	32.2593	0.01	11.6555	0.00058269	0.036261	25.2424	21.7173	0.217004	0.75577	1	698777526	XP_009821807.1	345	1.16467e-39	60S ribosomal protein L31 [Aphanomyces astaci]>gi|574123932|gb|ETV89407.1| 60S ribosomal protein L31 [Aphanomyces astaci]	--	K02910	RP-L31e, RPL31	large subunit ribosomal protein L31e	60S ribosomal protein L31 OS=Cyanophora paradoxa GN=RPL31 PE=3 SV=1	PF01198	Ribosomal protein L31e	GO:0006412//GO:0042254	translation//ribosome biogenesis	GO:0003735	structural constituent of ribosome	GO:0005622//GO:0005840	intracellular//ribosome	KOG0893	60S ribosomal protein L31
c13425_g1	575	+	-	+	-	up	down	up	up	26.5029	0.01	11.3719	7.1859e-07	0.00040422	28.7991	36.5951	-0.345624	0.59736	1	37.7442	0.01	11.882	0.00033018	0.024534	30.0402	25.7747	0.220939	0.75698	1	551602559	XP_005782836.1	166	9.60234e-13	hypothetical protein EMIHUDRAFT_442529 [Emiliania huxleyi CCMP1516]>gi|485635765|gb|EOD30407.1| hypothetical protein EMIHUDRAFT_442529 [Emiliania huxleyi CCMP1516]	--	--	--	--	60S ribosomal protein L36-2 OS=Arabidopsis thaliana GN=RPL36B PE=2 SV=1	PF01158	Ribosomal protein L36e	GO:0042254//GO:0006412	ribosome biogenesis//translation	GO:0003735	structural constituent of ribosome	GO:0005622//GO:0005840	intracellular//ribosome	KOG3452	60S ribosomal protein L36
c73335_g1	1095	+	-	+	-	up	down	up	up	18.2474	0.01	10.8335	5.535e-05	0.016751	20.092	30.233	-0.589501	0.38489	1	31.1861	0.01	11.6067	0.00065933	0.039607	20.9342	17.7454	0.238422	0.84381	1	168051701	XP_001778292.1	831	7.49644e-106	predicted protein [Physcomitrella patens]>gi|162670389|gb|EDQ56959.1| predicted protein [Physcomitrella patens]	--	K00016	LDH, ldh	L-lactate dehydrogenase	L-lactate dehydrogenase B chain OS=Gallus gallus GN=LDHB PE=1 SV=3	PF00056//PF03949//PF00899//PF03721//PF02056//PF02866	lactate/malate dehydrogenase, NAD binding domain//Malic enzyme, NAD binding domain//ThiF family//UDP-glucose/GDP-mannose dehydrogenase family, NAD binding domain//Family 4 glycosyl hydrolase//lactate/malate dehydrogenase, alpha/beta C-terminal domain	GO:0044237//GO:0006090//GO:0006108//GO:0015976//GO:0006099//GO:0055114//GO:0005975	cellular metabolic process//pyruvate metabolic process//malate metabolic process//carbon utilization//tricarboxylic acid cycle//oxidation-reduction process//carbohydrate metabolic process	GO:0016491//GO:1901363//GO:0004553//GO:0097159//GO:0016616//GO:0051287//GO:0003824//GO:0004471	oxidoreductase activity//heterocyclic compound binding//hydrolase activity, hydrolyzing O-glycosyl compounds//organic cyclic compound binding//oxidoreductase activity, acting on the CH-OH group of donors, NAD or NADP as acceptor//NAD binding//catalytic activity//malate dehydrogenase (decarboxylating) (NAD+) activity	--	--	KOG1495	Lactate dehydrogenase
c26340_g1	455	+	-	+	-	up	down	up	up	27.7879	0.01	11.4402	3.9682e-07	0.0002431	30.7227	35.0219	-0.188951	0.75533	1	36.1508	0.01	11.8198	0.00038793	0.027331	32.0252	27.0261	0.24485	0.73048	1	242058553	XP_002458422.1	431	5.24313e-52	hypothetical protein SORBIDRAFT_03g033230 [Sorghum bicolor]>gi|241930397|gb|EES03542.1| hypothetical protein SORBIDRAFT_03g033230 [Sorghum bicolor]	--	K02974	RP-S24e, RPS24	small subunit ribosomal protein S24e	40S ribosomal protein S24 OS=Dictyostelium discoideum GN=rps24 PE=3 SV=1	PF01282	Ribosomal protein S24e	GO:0042254//GO:0006412	ribosome biogenesis//translation	GO:0000166//GO:0003735	nucleotide binding//structural constituent of ribosome	GO:0009507//GO:0005622//GO:0005840//GO:0005886//GO:0022627//GO:0005730//GO:0005618	chloroplast//intracellular//ribosome//plasma membrane//cytosolic small ribosomal subunit//nucleolus//cell wall	KOG3424	40S ribosomal protein S24
c38123_g1	632	+	-	+	-	up	down	up	up	46.0479	0.01	12.1689	4.6105e-11	7.6666e-08	51.1203	57.8318	-0.177968	0.72108	1	59.6841	0.01	12.5431	6.1102e-05	0.007548	53.3034	44.7871	0.251145	0.61167	1	729307449	XP_010528904.1	544	1.84791e-67	60S ribosomal protein L18-2 [Tarenaya hassleriana]	--	K02883	RP-L18e, RPL18	large subunit ribosomal protein L18e	60S ribosomal protein L18-2 OS=Arabidopsis thaliana GN=RPL18B PE=1 SV=2	--	--	--	--	--	--	--	--	KOG1714	60s ribosomal protein L18
c237170_g1	291	+	-	+	-	up	down	up	up	27.8005	0.01	11.4409	4.5744e-07	0.00027359	31.7392	36.0625	-0.184235	0.77754	1	37.1914	0.01	11.8608	0.00034827	0.025436	33.1008	27.0417	0.291678	0.60599	1	672162031	XP_008800845.1	317	1.9601e-36	40S ribosomal protein S21-like isoform X2 [Phoenix dactylifera]	--	K02971	RP-S21e, RPS21	small subunit ribosomal protein S21e	40S ribosomal protein S21 OS=Dictyostelium discoideum GN=rps21 PE=3 SV=1	PF01249	Ribosomal protein S21e	GO:0042254//GO:0006412	ribosome biogenesis//translation	GO:0003735	structural constituent of ribosome	GO:0005622//GO:0005840	intracellular//ribosome	KOG3486	40S ribosomal protein S21
c49222_g1	676	+	-	+	-	up	down	up	up	25.2304	0.01	11.3009	1.5033e-06	0.00078834	29.7194	32.8835	-0.14596	0.81669	1	33.9178	0.01	11.7278	0.00048702	0.031944	30.9817	24.5388	0.336347	0.61747	1	674904669	CDY28353.1	260	2.85932e-25	BnaC01g35230D [Brassica napus]	--	--	--	--	Translationally-controlled tumor protein homolog OS=Cryptococcus neoformans var. neoformans serotype D (strain JEC21 / ATCC MYA-565) GN=CNM01460 PE=3 SV=1	--	--	--	--	--	--	--	--	KOG1727	Microtubule-binding protein (translationally controlled tumor protein)
c45417_g1	631	+	-	+	-	up	down	up	up	48.1541	0.01	12.2334	1.9399e-11	3.4441e-08	56.7911	73.7593	-0.377162	0.41624	1	76.139	0.01	12.8944	2.4769e-05	0.0038501	59.2147	46.8392	0.33824	0.4438	1	669142102	XP_008606613.1	512	3.78641e-63	60S ribosomal protein L27a [Saprolegnia diclina VS20]>gi|813174579|ref|XP_012204946.1| 60S ribosomal protein L27a [Saprolegnia parasitica CBS 223.65]>gi|530741897|gb|EQC40139.1| 60S ribosomal protein L27a [Saprolegnia diclina VS20]>gi|641530214|gb|KDO24351.1| 60S ribosomal protein L27a [Saprolegnia parasitica CBS 223.65]	Pyrenophora tritici-repentis Pt-1C-BFP 60S ribosomal protein L28, partial mRNA	K02900	RP-L27Ae, RPL27A	large subunit ribosomal protein L27Ae	60S ribosomal protein L27a OS=Rattus norvegicus GN=Rpl27a PE=1 SV=3	--	--	--	--	--	--	--	--	KOG1742	60s ribosomal protein L15/L27
c76983_g1	661	+	-	+	-	up	down	up	up	18.4982	0.01	10.8532	6.0429e-05	0.017929	21.9723	28.6313	-0.381909	0.59694	1	29.5168	0.01	11.5273	0.00080054	0.045267	22.9134	17.9941	0.348667	0.60687	1	298710067	CBJ31783.1	404	2.78621e-46	conserved unknown protein [Ectocarpus siliculosus]	--	K03626	EGD2, NACA	nascent polypeptide-associated complex subunit alpha	Nascent polypeptide-associated complex subunit alpha OS=Danio rerio GN=naca PE=1 SV=1	PF00627//PF00428	UBA/TS-N domain//60s Acidic ribosomal protein	GO:0006414//GO:0042254	translational elongation//ribosome biogenesis	GO:0003735//GO:0005515	structural constituent of ribosome//protein binding	GO:0005840//GO:0005622	ribosome//intracellular	KOG2239	Transcription factor containing NAC and TS-N domains
c92256_g1	1193	+	-	+	-	up	down	up	up	35.5922	0.01	11.7973	8.7929e-09	8.8115e-06	42.7187	47.246	-0.145325	0.78991	1	48.801	0.01	12.2527	0.00012942	0.012725	44.5414	34.6202	0.363532	0.47232	1	255965366	ACU44988.1	504	6.79122e-59	60s ribosomal protein l9 [Pfiesteria piscicida]	--	K02940	RP-L9e, RPL9	large subunit ribosomal protein L9e	60S ribosomal protein L9 OS=Oryza sativa subsp. japonica GN=RPL9 PE=2 SV=3	PF00347	Ribosomal protein L6	GO:0042254//GO:0006412	ribosome biogenesis//translation	GO:0019843//GO:0003735	rRNA binding//structural constituent of ribosome	GO:0005840	ribosome	KOG3255	60S ribosomal protein L9
c121852_g1	1059	+	-	+	-	up	down	up	up	21.8517	0.01	11.0935	8.1532e-06	0.0034196	26.6963	32.9446	-0.303401	0.7073	1	34.0806	0.01	11.7347	0.00048563	0.031944	27.8191	21.2509	0.388548	0.62474	1	551574649	XP_005773083.1	155	4.9998e-09	glycosyltransferase, family 47 [Emiliania huxleyi CCMP1516]>gi|485624620|gb|EOD20654.1| glycosyltransferase, family 47 [Emiliania huxleyi CCMP1516]	--	K12411	YOX1, YHP1	homeobox protein YOX1/YHP1	Homeobox protein 10 OS=Dictyostelium discoideum GN=hbx10 PE=3 SV=1	PF05920//PF00046	Homeobox KN domain//Homeobox domain	GO:0006355	regulation of transcription, DNA-templated	GO:0003677//GO:0003700//GO:0043565	DNA binding//transcription factor activity, sequence-specific DNA binding//sequence-specific DNA binding	GO:0005667	transcription factor complex	KOG0490	Transcription factor, contains HOX domain
c100327_g3	1026	+	-	+	-	up	down	up	up	33.7116	0.01	11.719	1.7945e-08	1.6358e-05	42.7753	48.303	-0.175335	0.72227	1	49.8849	0.01	12.2844	0.00011923	0.011991	44.5793	32.7858	0.443302	0.48547	1	326497337	BAK02253.1	1104	5.55222e-149	predicted protein [Hordeum vulgare subsp. vulgare]	--	K06630	YWHAE	14-3-3 protein epsilon	14-3-3-like protein OS=Dictyostelium discoideum GN=fttB PE=1 SV=2	--	--	--	--	--	--	--	--	KOG0841	Multifunctional chaperone (14-3-3 family)
c105124_g1	4358	+	-	+	-	up	down	up	up	28.49	0.01	11.4762	2.9112e-07	0.00018746	37.2572	43.5508	-0.225178	0.68665	1	45.0179	0.01	12.1363	0.000175	0.015876	38.84	27.7102	0.487129	0.39365	1	--	--	--	--	--	--	--	--	--	--	PF00424	REV protein (anti-repression trans-activator protein)	GO:0006355	regulation of transcription, DNA-templated	GO:0003700	transcription factor activity, sequence-specific DNA binding	GO:0042025//GO:0005667	host cell nucleus//transcription factor complex	--	--
c238650_g1	680	+	-	+	-	up	down	up	up	26.3964	0.01	11.3661	8.5165e-07	0.00046862	34.8754	37.6846	-0.111767	0.82501	1	38.915	0.01	11.9261	0.00029715	0.022825	36.3391	25.6737	0.501231	0.49922	1	--	--	--	--	--	--	--	--	--	--	PF13405//PF13499//PF00036//PF13202	EF-hand domain//EF-hand domain pair//EF hand//EF hand	--	--	GO:0005509	calcium ion binding	--	--	--	--
c79061_g1	691	+	-	+	-	up	down	up	up	22.7794	0.01	11.1535	4.8593e-06	0.0021819	32.1711	40.3025	-0.325107	0.59653	1	41.5598	0.01	12.021	0.00023186	0.0193	33.5526	22.1526	0.59895	0.34427	1	168066776	XP_001785308.1	485	4.66415e-58	predicted protein [Physcomitrella patens]>gi|162663091|gb|EDQ49876.1| predicted protein [Physcomitrella patens]	--	K02873	RP-L13e, RPL13	large subunit ribosomal protein L13e	60S ribosomal protein L13 OS=Drosophila melanogaster GN=RpL13 PE=1 SV=1	PF01294	Ribosomal protein L13e	GO:0042254//GO:0006412	ribosome biogenesis//translation	GO:0003735	structural constituent of ribosome	GO:0005622//GO:0005840	intracellular//ribosome	KOG3295	60S Ribosomal protein L13
c96517_g1	1693	+	-	+	-	up	down	up	down	44.9759	0.01	12.1349	5.8364e-11	9.1996e-08	39.3468	45.6443	-0.214189	0.70488	1	47.1316	0.01	12.2025	0.00014693	0.01396	41.0291	43.7377	-0.0922306	0.79762	1	--	--	--	--	--	--	--	--	--	Uncharacterized protein DDB_G0286447 OS=Dictyostelium discoideum GN=DDB_G0286447 PE=4 SV=1	PF05183	RNA dependent RNA polymerase	GO:0006144	purine nucleobase metabolic process	GO:0003968	RNA-directed RNA polymerase activity	GO:0031379	RNA-directed RNA polymerase complex	--	--
c215291_g1	300	+	-	+	-	up	down	up	down	34.771	0.01	11.7637	1.2212e-08	1.177e-05	30.5134	34.5015	-0.177219	0.78329	1	35.6305	0.01	11.7989	0.00040987	0.028374	31.8153	33.8196	-0.0881393	0.88642	1	298705984	CBJ29105.1	204	2.71535e-19	similar to ribosomal protein S29 [Ectocarpus siliculosus]	--	K02980	RP-S29e, RPS29	small subunit ribosomal protein S29e	40S ribosomal protein S29 OS=Lysiphlebus testaceipes GN=RpS29 PE=3 SV=1	PF00253	Ribosomal protein S14p/S29e	GO:0042254//GO:0006412	ribosome biogenesis//translation	GO:0003735	structural constituent of ribosome	GO:0005622//GO:0005840	intracellular//ribosome	KOG3506	40S ribosomal protein S29
c84083_g1	500	+	-	+	-	up	down	up	down	35.9369	0.01	11.8113	7.0561e-09	7.3636e-06	31.6129	38.6886	-0.291397	0.6691	1	39.8579	0.01	11.9607	0.00026898	0.021327	32.993	34.9545	-0.0833182	0.94975	1	--	--	--	--	--	--	--	--	--	--	--	--	--	--	--	--	--	--	--	--
c89301_g1	1336	+	-	+	-	up	down	up	down	27.418	0.01	11.4209	7.1478e-06	0.0030727	24.537	29.7575	-0.278293	0.75338	1	30.7852	0.01	11.588	0.00070038	0.041467	25.56	26.6608	-0.0608284	0.87036	1	--	--	--	--	--	--	--	--	--	--	--	--	--	--	--	--	--	--	--	--
c101454_g2	953	+	-	+	-	up	down	up	down	56.7544	0.01	12.4705	3.1793e-13	7.8866e-10	50.7714	67.9502	-0.420462	0.39572	1	70.188	0.01	12.777	3.363e-05	0.0048743	52.9537	55.2027	-0.0600089	0.92509	1	301095349	XP_002896775.1	800	1.59129e-102	60S acidic ribosomal protein P0 [Phytophthora infestans T30-4]>gi|262108658|gb|EEY66710.1| 60S acidic ribosomal protein P0 [Phytophthora infestans T30-4]	--	K02941	RP-LP0, RPLP0	large subunit ribosomal protein LP0	60S acidic ribosomal protein P0 OS=Rana sylvatica GN=RPLP0 PE=2 SV=1	PF03523//PF00466//PF00428	Macrophage scavenger receptor//Ribosomal protein L10//60s Acidic ribosomal protein	GO:0042254//GO:0007165//GO:0009987//GO:0006898//GO:0006414	ribosome biogenesis//signal transduction//cellular process//receptor-mediated endocytosis//translational elongation	GO:0005044//GO:0003735	scavenger receptor activity//structural constituent of ribosome	GO:0016020//GO:0030529//GO:0005840//GO:0005622	membrane//ribonucleoprotein complex//ribosome//intracellular	KOG0815	60S acidic ribosomal protein P0
c91217_g1	1978	+	-	+	-	up	down	up	down	32.4517	0.01	11.6641	4.2375e-08	3.4474e-05	29.1612	33.4242	-0.196843	0.78606	1	34.4923	0.01	11.7521	0.0004594	0.030641	30.4221	31.5655	-0.0532313	0.9895	1	302802744	XP_002983126.1	2059	0	hypothetical protein SELMODRAFT_271604 [Selaginella moellendorffii]>gi|300149279|gb|EFJ15935.1| hypothetical protein SELMODRAFT_271604 [Selaginella moellendorffii]	--	K01648	ACLY	ATP citrate (pro-S)-lyase	Probable ATP-citrate synthase OS=Dictyostelium discoideum GN=acly PE=1 SV=1	PF00549//PF02629//PF00285	CoA-ligase//CoA binding domain//Citrate synthase	GO:0019643//GO:0044262//GO:0008152//GO:0006099	reductive tricarboxylic acid cycle//cellular carbohydrate metabolic process//metabolic process//tricarboxylic acid cycle	GO:0000166//GO:0048037//GO:0003824//GO:0004775//GO:0003878//GO:0046912	nucleotide binding//cofactor binding//catalytic activity//succinate-CoA ligase (ADP-forming) activity//ATP citrate synthase activity//transferase activity, transferring acyl groups, acyl groups converted into alkyl on transfer	GO:0005886//GO:0005829//GO:0009346//GO:0042709	plasma membrane//cytosol//citrate lyase complex//succinate-CoA ligase complex	KOG1254	ATP-citrate lyase
c77697_g1	599	+	-	+	-	up	down	up	down	259.432	0.01	14.6631	4.4076e-44	2.2232e-39	235.396	276.992	-0.234753	0.4561	1	285.922	0.01	14.8033	2e-07	0.00013454	245.507	252.33	-0.039545	0.87976	1	--	--	--	--	--	--	--	--	--	Plasmin C OS=Physarum polycephalum GN=PLSC PE=2 SV=1	--	--	--	--	--	--	--	--	--	--
c75503_g1	461	+	-	+	-	up	down	up	down	30.8093	0.01	11.5892	8.2505e-08	6.1199e-05	28.0052	35.0585	-0.324072	0.6235	1	36.2485	0.01	11.8237	0.00038733	0.027331	29.2066	29.9643	-0.0369512	0.95732	1	551543089	XP_005759731.1	642	9.02644e-84	hypothetical protein EMIHUDRAFT_433073 [Emiliania huxleyi CCMP1516]>gi|551608738|ref|XP_005785624.1| hypothetical protein EMIHUDRAFT_434089 [Emiliania huxleyi CCMP1516]>gi|485607858|gb|EOD07302.1| hypothetical protein EMIHUDRAFT_433073 [Emiliania huxleyi CCMP1516]>gi|485638812|gb|EOD33195.1| hypothetical protein EMIHUDRAFT_434089 [Emiliania huxleyi CCMP1516]	--	K02973	RP-S23e, RPS23	small subunit ribosomal protein S23e	40S ribosomal protein S23 OS=Rattus norvegicus GN=Rps23 PE=1 SV=3	PF00164	Ribosomal protein S12/S23	GO:0042254//GO:0006412	ribosome biogenesis//translation	GO:0003735	structural constituent of ribosome	GO:0005840//GO:0005622	ribosome//intracellular	KOG1749	40S ribosomal protein S23
c73147_g1	863	+	-	+	-	up	down	up	down	62.4775	0.01	12.6091	3.087e-12	6.5792e-09	57.1664	73.2023	-0.356723	0.45805	1	75.521	0.01	12.8827	2.5447e-05	0.0039329	59.6286	60.7759	-0.0274942	1	1	326523807	BAJ93074.1	1003	1.59871e-134	predicted protein [Hordeum vulgare subsp. vulgare]	--	K02987	RP-S4e, RPS4	small subunit ribosomal protein S4e	40S ribosomal protein S4 OS=Bombyx mori GN=RpS4 PE=2 SV=1	PF01479	S4 domain	--	--	GO:0003723	RNA binding	--	--	KOG0378	40S ribosomal protein S4
c88821_g1	2280	+	-	+	-	up	down	up	down	96.9977	0.01	13.2437	8.5604e-21	9.2525e-17	89.2845	108.789	-0.285055	0.4649	1	112.311	0.01	13.4552	5.8859e-06	0.0013929	93.0528	94.3467	-0.0199235	0.94772	1	301118066	XP_002906761.1	1589	0	elongation factor 3, putative [Phytophthora infestans T30-4]>gi|262108110|gb|EEY66162.1| elongation factor 3, putative [Phytophthora infestans T30-4]	--	K03235	EF3, TEF3	elongation factor 3	Elongation factor 3 OS=Schizosaccharomyces pombe (strain 972 / ATCC 24843) GN=tef3 PE=1 SV=1	PF00005//PF01602//PF02985//PF00910	ABC transporter//Adaptin N terminal region//HEAT repeat//RNA helicase	GO:0016192//GO:0006886	vesicle-mediated transport//intracellular protein transport	GO:0003723//GO:0016887//GO:0005515//GO:0003724//GO:0005524	RNA binding//ATPase activity//protein binding//RNA helicase activity//ATP binding	GO:0030117	membrane coat	KOG0062	ATPase component of ABC transporters with duplicated ATPase domains/Translation elongation factor EF-3b
c98219_g1	1127	+	-	+	-	up	down	up	down	55.2185	0.01	12.4309	5.0045e-13	1.1832e-09	51.0373	57.3603	-0.168503	0.75437	1	59.294	0.01	12.5337	6.317e-05	0.0077306	53.2014	53.7025	-0.0135263	0.9255	1	545357796	XP_005644504.1	188	2.8743e-13	subtilisin-like protein [Coccomyxa subellipsoidea C-169]>gi|384246470|gb|EIE19960.1| subtilisin-like protein [Coccomyxa subellipsoidea C-169]	--	--	--	--	Pseudomonalisin OS=Pseudomonas sp. (strain 101) GN=pcp PE=1 SV=1	--	--	--	--	--	--	--	--	--	--
c115692_g1	1069	+	-	+	-	up	down	up	unchanged	51.8398	0.01	12.3398	2.2782e-12	5.0697e-09	48.3895	53.604	-0.147646	0.77118	1	55.3482	0.01	12.4343	8.105e-05	0.0091942	50.4527	50.4146	0.00109053	0.95382	1	545713183	XP_005708895.1	1085	1.20114e-144	glyceraldehyde 3-phosphate dehydrogenase (phosphorylating) [Galdieria sulphuraria]>gi|452825378|gb|EME32375.1| glyceraldehyde 3-phosphate dehydrogenase (phosphorylating) [Galdieria sulphuraria]	--	K00134	GAPDH, gapA	glyceraldehyde 3-phosphate dehydrogenase	Glyceraldehyde-3-phosphate dehydrogenase OS=Dictyostelium discoideum GN=gpdA PE=1 SV=2	PF00044//PF02800	Glyceraldehyde 3-phosphate dehydrogenase, NAD binding domain//Glyceraldehyde 3-phosphate dehydrogenase, C-terminal domain	GO:0055114	oxidation-reduction process	GO:0016620	oxidoreductase activity, acting on the aldehyde or oxo group of donors, NAD or NADP as acceptor	--	--	KOG0657	Glyceraldehyde 3-phosphate dehydrogenase
c169330_g1	318	+	-	+	-	up	down	up	unchanged	38.3879	0.01	11.9064	2.31e-09	2.7096e-06	35.8353	47.2053	-0.397567	0.49079	1	48.6924	0.01	12.2495	0.00012955	0.012725	37.3768	37.3407	0.0013933	0.99254	1	545364454	XP_005647287.1	299	1.7033e-33	60S ribosomal protein L37a [Coccomyxa subellipsoidea C-169]>gi|384249261|gb|EIE22743.1| 60S ribosomal protein L37a [Coccomyxa subellipsoidea C-169]	--	K02921	RP-L37Ae, RPL37A	large subunit ribosomal protein L37Ae	60S ribosomal protein L37a OS=Ostertagia ostertagi GN=rpl-37a PE=3 SV=3	PF01780//PF04810//PF02892	Ribosomal L37ae protein family//Sec23/Sec24 zinc finger//BED zinc finger	GO:0006888//GO:0042254//GO:0006886//GO:0006412	ER to Golgi vesicle-mediated transport//ribosome biogenesis//intracellular protein transport//translation	GO:0008270//GO:0003735//GO:0003677	zinc ion binding//structural constituent of ribosome//DNA binding	GO:0005622//GO:0005840//GO:0030127	intracellular//ribosome//COPII vesicle coat	KOG0402	60S ribosomal protein L37
c188356_g1	330	+	-	+	-	up	down	up	unchanged	19.8897	0.01	10.9578	2.7491e-05	0.0093748	18.6569	28.111	-0.591425	0.40063	1	28.9965	0.01	11.5017	0.00085517	0.047488	19.4389	19.3466	0.00686894	1	1	694448813	XP_009350203.1	196	2.40764e-18	40S ribosomal protein S28-B [Pyrus x bretschneideri]	--	K02979	RP-S28e, RPS28	small subunit ribosomal protein S28e	40S ribosomal protein S28-B OS=Schizosaccharomyces pombe (strain 972 / ATCC 24843) GN=rps2802 PE=3 SV=1	PF01200	Ribosomal protein S28e	GO:0042254//GO:0006412	ribosome biogenesis//translation	GO:0003735	structural constituent of ribosome	GO:0005622//GO:0005840	intracellular//ribosome	KOG3502	40S ribosomal protein S28
c251847_g1	356	+	-	+	-	up	down	up	unchanged	74.7761	0.01	12.8684	9.1522e-17	4.6164e-13	70.0827	80.6051	-0.201812	0.64993	1	83.1196	0.01	13.021	1.7783e-05	0.0029865	73.0863	72.7305	0.00704225	1	1	551551857	XP_005763350.1	144	2.63718e-10	hypothetical protein EMIHUDRAFT_67535 [Emiliania huxleyi CCMP1516]>gi|485612678|gb|EOD10921.1| hypothetical protein EMIHUDRAFT_67535 [Emiliania huxleyi CCMP1516]	--	--	--	--	Actobindin-A OS=Dictyostelium discoideum GN=abnA PE=2 SV=1	PF02205//PF01290	WH2 motif//Thymosin beta-4 family	GO:0007010	cytoskeleton organization	GO:0003779	actin binding	GO:0005737	cytoplasm	--	--
c20546_g1	3358	+	-	+	-	up	down	up	up	35.6735	0.01	11.8006	1.0475e-08	1.0293e-05	33.5232	38.2253	-0.189368	0.7464	1	39.4896	0.01	11.9473	0.00028223	0.022097	34.9458	34.6901	0.010595	0.94807	1	673054039	XP_008880980.1	342	5.60404e-32	hypothetical protein H310_14824 [Aphanomyces invadans]>gi|574463317|gb|ETV90398.1| hypothetical protein H310_14824 [Aphanomyces invadans]	--	K04437	FLNA	filamin	Gelation factor OS=Dictyostelium discoideum GN=abpC PE=1 SV=1	PF01526//PF00307//PF02022	Tn3 transposase DDE domain//Calponin homology (CH) domain//Integrase Zinc binding domain	GO:0006313	transposition, DNA-mediated	GO:0008270//GO:0005515//GO:0004803	zinc ion binding//protein binding//transposase activity	--	--	KOG0035	Ca2+-binding actin-bundling protein (actinin), alpha chain (EF-Hand protein superfamily)
c212149_g1	1106	+	-	+	-	up	down	up	up	189.338	0.01	14.2087	4.7947e-26	1.0365e-21	178.569	196.395	-0.137275	0.73102	1	202.824	0.01	14.3079	6.8504e-07	0.00030549	186.106	184.131	0.0153921	0.93905	1	--	--	--	--	--	--	--	--	--	Plasmodial-specific protein LAV1-2 OS=Physarum polycephalum PE=1 SV=1	PF00036//PF13202//PF04111//PF05929//PF13405//PF13499//PF05767//PF10591	EF hand//EF hand//Autophagy protein Apg6//Phage capsid scaffolding protein (GPO) serine peptidase//EF-hand domain//EF-hand domain pair//Poxvirus virion envelope protein A14//Secreted protein acidic and rich in cysteine Ca binding region	GO:0006914//GO:0019069//GO:0007165	autophagy//viral capsid assembly//signal transduction	GO:0005509	calcium ion binding	GO:0019031//GO:0005578	viral envelope//proteinaceous extracellular matrix	--	--
c63797_g1	496	+	-	+	-	up	down	up	up	75.4782	0.01	12.8818	7.045e-17	3.8073e-13	71.6008	80.1621	-0.162945	0.72721	1	82.8056	0.01	13.0155	1.8214e-05	0.0030437	74.6837	73.4145	0.0247288	0.94882	1	747082232	XP_011088427.1	233	1.31933e-22	40S ribosomal protein S25 [Sesamum indicum]>gi|747090252|ref|XP_011092807.1| 40S ribosomal protein S25 [Sesamum indicum]>gi|293337351|gb|ADE42971.1| putative 40S ribosomal protein S25-1 [Gardenia jasminoides]	--	K02975	RP-S25e, RPS25	small subunit ribosomal protein S25e	40S ribosomal protein S25 OS=Drosophila melanogaster GN=RpS25 PE=1 SV=3	--	--	--	--	--	--	GO:0005840	ribosome	KOG1767	40S ribosomal protein S25
c116924_g1	1064	+	-	+	-	up	down	up	up	56.7167	0.01	12.4696	2.1549e-13	5.4345e-10	53.9773	62.6655	-0.215317	0.68351	1	64.7681	0.01	12.6611	4.5477e-05	0.0060747	56.2619	55.156	0.0286409	0.9739	1	545364732	XP_005647408.1	990	3.24672e-122	elongation factor EF-3 [Coccomyxa subellipsoidea C-169]>gi|384249382|gb|EIE22864.1| elongation factor EF-3 [Coccomyxa subellipsoidea C-169]	--	K03235	EF3, TEF3	elongation factor 3	mRNA export factor elf1 OS=Schizosaccharomyces pombe (strain 972 / ATCC 24843) GN=elf1 PE=1 SV=1	PF00005	ABC transporter	GO:0044237//GO:0044238//GO:0071704	cellular metabolic process//primary metabolic process//organic substance metabolic process	GO:0016887//GO:0005524//GO:0017111//GO:0000166	ATPase activity//ATP binding//nucleoside-triphosphatase activity//nucleotide binding	--	--	KOG0062	ATPase component of ABC transporters with duplicated ATPase domains/Translation elongation factor EF-3b
c45388_g1	1292	+	-	+	-	up	down	up	up	62.5589	0.01	12.611	1.9816e-14	6.8149e-11	59.8009	65.2712	-0.126278	0.77829	1	67.3804	0.01	12.7181	3.9004e-05	0.0054629	62.3452	60.8458	0.0351209	0.9899	1	502076697	XP_004485430.1	673	1.13536e-80	elongation factor 1-gamma [Cicer arietinum]>gi|502076700|ref|XP_004485431.1| elongation factor 1-gamma [Cicer arietinum]	--	K03233	EEF1G	elongation factor 1-gamma	Elongation factor 1-gamma OS=Equus caballus GN=EEF1G PE=2 SV=1	PF13417//PF02798//PF13409//PF00647	Glutathione S-transferase, N-terminal domain//Glutathione S-transferase, N-terminal domain//Glutathione S-transferase, N-terminal domain//Elongation factor 1 gamma, conserved domain	GO:0006414//GO:0006448	translational elongation//regulation of translational elongation	GO:0003746//GO:0005515	translation elongation factor activity//protein binding	GO:0005840//GO:0005853	ribosome//eukaryotic translation elongation factor 1 complex	KOG0867	Glutathione S-transferase
c59687_g1	556	+	-	+	-	up	down	up	up	57.9077	0.01	12.4995	1.6802e-13	4.3836e-10	55.7878	64.7468	-0.214859	0.65415	1	66.8493	0.01	12.7067	4.0202e-05	0.0055922	58.1712	56.322	0.0466061	0.95808	1	255080984	XP_002504058.1	350	1.4291e-38	predicted protein [Micromonas sp. RCC299]>gi|226519325|gb|ACO65316.1| predicted protein [Micromonas sp. RCC299]	--	K02934	RP-L6e, RPL6	large subunit ribosomal protein L6e	60S ribosomal protein L6 OS=Tetrahymena thermophila (strain SB210) GN=RPL6 PE=1 SV=1	PF09284//PF00661//PF01159	Rhamnogalacturonase B, N-terminal//Viral matrix protein//Ribosomal protein L6e	GO:0019068//GO:0005975//GO:0042254//GO:0006412	virion assembly//carbohydrate metabolic process//ribosome biogenesis//translation	GO:0003735//GO:0005198//GO:0016837//GO:0030246	structural constituent of ribosome//structural molecule activity//carbon-oxygen lyase activity, acting on polysaccharides//carbohydrate binding	GO:0005840//GO:0005622	ribosome//intracellular	KOG1694	60s ribosomal protein L6
c86573_g1	968	+	-	+	-	up	down	up	up	181.264	0.01	14.1458	3.4006e-34	1.0291e-29	174.818	230.831	-0.400984	0.21669	1	238.281	0.01	14.5404	3.8312e-07	0.00020007	182.27	176.296	0.0480784	0.93537	1	--	--	--	--	--	--	--	--	--	--	--	--	--	--	--	--	--	--	--	--
c74864_g1	2555	+	-	+	-	up	down	up	up	36.6138	0.01	11.8382	3.9683e-09	4.32e-06	35.5298	55.2139	-0.636003	0.23128	1	57.0393	0.01	12.4777	7.2691e-05	0.0085604	37.0328	35.6073	0.05663	1	1	326506754	BAJ91418.1	929	1.12161e-111	predicted protein [Hordeum vulgare subsp. vulgare]	--	K00507	SCD, desC	stearoyl-CoA desaturase (delta-9 desaturase)	Acyl-CoA desaturase OS=Ajellomyces capsulatus GN=OLE1 PE=3 SV=1	PF00487//PF00173	Fatty acid desaturase//Cytochrome b5-like Heme/Steroid binding domain	GO:0006629	lipid metabolic process	GO:0020037	heme binding	--	--	KOG1600	Fatty acid desaturase
c57272_g1	807	+	-	+	-	up	down	up	up	58.6224	0.01	12.5172	1.4507e-13	3.8513e-10	57.0136	66.2996	-0.217694	0.6518	1	68.3884	0.01	12.7395	3.6749e-05	0.0052422	59.4566	57.0216	0.0603296	0.88805	1	302838674	XP_002950895.1	965	3.66783e-129	component of cytosolic 80S ribosome and 60S large subunit [Volvox carteri f. nagariensis]>gi|300264012|gb|EFJ48210.1| component of cytosolic 80S ribosome and 60S large subunit [Volvox carteri f. nagariensis]	--	K02938	RP-L8e, RPL8	large subunit ribosomal protein L8e	60S ribosomal protein L8 OS=Dictyostelium discoideum GN=rpl8 PE=1 SV=2	PF07932//PF00181//PF03947	D-aminopeptidase, domain C//Ribosomal Proteins L2, RNA binding domain//Ribosomal Proteins L2, C-terminal domain	GO:0006412//GO:0042254	translation//ribosome biogenesis	GO:0003735//GO:0003723//GO:0004177	structural constituent of ribosome//RNA binding//aminopeptidase activity	GO:0005840//GO:0005622//GO:0015934	ribosome//intracellular//large ribosomal subunit	KOG2309	60s ribosomal protein L2/L8
c94989_g1	1503	+	-	+	-	up	down	up	up	31.1666	0.01	11.6058	7.5923e-08	5.7443e-05	30.3738	33.9649	-0.161217	0.81185	1	35.0669	0.01	11.7759	0.00043371	0.029491	31.6754	30.3141	0.0633757	0.94212	1	--	--	--	--	--	--	--	--	--	--	--	--	--	--	--	--	--	--	--	--
c73499_g1	2137	+	-	+	-	up	down	up	up	52.0906	0.01	12.3468	2.4683e-12	5.4131e-09	50.8279	56.7871	-0.159941	0.74319	1	58.6327	0.01	12.5175	6.5433e-05	0.0079148	52.9915	50.6633	0.0648187	0.94517	1	567979953	ETL30424.1	445	1.07525e-43	hypothetical protein L916_16591 [Phytophthora parasitica]	--	K05699	ACTN	actinin alpha	Cortexillin-1 OS=Dictyostelium discoideum GN=ctxA PE=1 SV=1	PF00307//PF01268//PF06818	Calponin homology (CH) domain//Formate--tetrahydrofolate ligase//Fez1	GO:0046487//GO:0009396	glyoxylate metabolic process//folic acid-containing compound biosynthetic process	GO:0005515//GO:0004329//GO:0005524	protein binding//formate-tetrahydrofolate ligase activity//ATP binding	GO:0005737//GO:0016020	cytoplasm//membrane	KOG0035	Ca2+-binding actin-bundling protein (actinin), alpha chain (EF-Hand protein superfamily)
c150952_g1	610	+	-	+	-	up	down	up	up	35.2097	0.01	11.7818	7.248e-09	7.4621e-06	34.3869	38.7741	-0.173234	0.76983	1	40.0858	0.01	11.9689	0.00026817	0.021327	35.8494	34.2393	0.0662967	1	1	326530920	BAK01258.1	400	1.41801e-46	predicted protein [Hordeum vulgare subsp. vulgare]	--	K05765	CFL	cofilin	Actophorin OS=Acanthamoeba castellanii PE=1 SV=2	PF00241	Cofilin/tropomyosin-type actin-binding protein	--	--	GO:0003779	actin binding	GO:0005622	intracellular	KOG1735	Actin depolymerizing factor
c213758_g1	951	+	-	+	-	up	down	up	up	47.2012	0.01	12.2046	2.3825e-11	4.0508e-08	46.1604	58.3847	-0.338934	0.49865	1	60.2912	0.01	12.5577	5.9045e-05	0.0073618	48.1237	45.9064	0.0680549	0.95972	1	673029968	XP_008868945.1	810	1.05959e-104	ribosomal protein S2 [Aphanomyces invadans]>gi|574475340|gb|ETW02340.1| ribosomal protein S2 [Aphanomyces invadans]	--	K02998	RP-SAe, RPSA	small subunit ribosomal protein SAe	40S ribosomal protein SA OS=Dictyostelium discoideum GN=rpsA PE=1 SV=1	PF02335//PF00318	Cytochrome c552//Ribosomal protein S2	GO:0006807//GO:0006412//GO:0042254//GO:0055114	nitrogen compound metabolic process//translation//ribosome biogenesis//oxidation-reduction process	GO:0042279//GO:0003735	nitrite reductase (cytochrome, ammonia-forming) activity//structural constituent of ribosome	GO:0042597//GO:0005622//GO:0005840	periplasmic space//intracellular//ribosome	KOG0830	40S ribosomal protein SA (P40)/Laminin receptor 1
c86082_g1	1664	+	-	+	-	up	down	up	up	31.3923	0.01	11.6162	6.2445e-08	4.9472e-05	30.7359	40.8432	-0.410172	0.50547	1	42.1344	0.01	12.0408	0.00022092	0.01871	32.0573	30.5317	0.0703435	0.94429	1	168017642	XP_001761356.1	924	4.98218e-116	predicted protein [Physcomitrella patens]>gi|162687362|gb|EDQ73745.1| predicted protein [Physcomitrella patens]	--	K14948	PTBP2, NPTB	polypyrimidine tract-binding protein 2	Polypyrimidine tract-binding protein homolog 3 OS=Arabidopsis thaliana GN=At1g43190 PE=2 SV=1	PF00076	RNA recognition motif. (a.k.a. RRM, RBD, or RNP domain)	--	--	GO:0003676	nucleic acid binding	--	--	KOG1190	Polypyrimidine tract-binding protein
c57586_g1	626	+	-	+	-	up	down	up	up	52.661	0.01	12.3625	1.6726e-12	3.7776e-09	51.5653	57.3318	-0.152935	0.77979	1	59.2181	0.01	12.5318	6.3198e-05	0.0077306	53.7873	51.2152	0.0706939	0.92405	1	388490654	AFK33393.1	571	1.65854e-71	unknown [Lotus japonicus]	--	K02997	RP-S9e, RPS9	small subunit ribosomal protein S9e	40S ribosomal protein S9 OS=Caenorhabditis elegans GN=rps-9 PE=3 SV=1	PF01479//PF00163	S4 domain//Ribosomal protein S4/S9 N-terminal domain	--	--	GO:0019843//GO:0003723	rRNA binding//RNA binding	GO:0005622	intracellular	KOG3301	Ribosomal protein S4
c211596_g1	536	+	-	+	-	up	down	up	up	42.7069	0.01	12.0603	1.5515e-07	0.00010575	41.8682	48.2704	-0.205283	0.72073	1	49.7981	0.01	12.2819	0.00011932	0.011991	43.6699	41.5459	0.0719348	0.83123	1	460411061	XP_004250933.1	641	5.35185e-83	60S ribosomal protein L12-like [Solanum lycopersicum]>gi|460411473|ref|XP_004251135.1| 60S ribosomal protein L12 [Solanum lycopersicum]	--	K02870	RP-L12e, RPL12	large subunit ribosomal protein L12e	60S ribosomal protein L12-2 OS=Arabidopsis thaliana GN=RPL12B PE=1 SV=1	PF00298	Ribosomal protein L11, RNA binding domain	GO:0042254//GO:0006412	ribosome biogenesis//translation	GO:0003735	structural constituent of ribosome	GO:0005840	ribosome	KOG0886	40S ribosomal protein S2
c17622_g1	668	+	-	+	-	up	down	up	up	34.4137	0.01	11.7488	1.3254e-08	1.2613e-05	33.9551	38.2009	-0.169978	0.77146	1	39.4244	0.01	11.9449	0.00028248	0.022097	35.3976	33.4698	0.0807913	0.95378	1	848869187	XP_012835219.1	369	1.00811e-41	60S ribosomal protein L32-1-like [Erythranthe guttatus]>gi|604335235|gb|EYU39177.1| hypothetical protein MIMGU_mgv1a016137mg [Erythranthe guttata]>gi|604335236|gb|EYU39178.1| hypothetical protein MIMGU_mgv1a016137mg [Erythranthe guttata]	--	K02912	RP-L32e, RPL32	large subunit ribosomal protein L32e	60S ribosomal protein L32 OS=Rattus norvegicus GN=Rpl32 PE=1 SV=2	PF01655	Ribosomal protein L32	GO:0006412//GO:0042254	translation//ribosome biogenesis	GO:0003735	structural constituent of ribosome	GO:0005840//GO:0005622	ribosome//intracellular	KOG0878	60S ribosomal protein L32
c140772_g1	556	+	-	+	-	up	down	up	up	65.129	0.01	12.6691	7.0042e-15	2.5235e-11	64.2591	77.0117	-0.261176	0.60708	1	79.6079	0.01	12.9587	2.1164e-05	0.0034448	67.0031	63.3487	0.0809136	0.86261	1	254933823	ACT87561.1	273	4.45531e-28	60S ribosomal protein L14 [Amoebophrya sp. ex Karlodinium veneficum]	--	K02875	RP-L14e, RPL14	large subunit ribosomal protein L14e	60S ribosomal protein L14 OS=Bos taurus GN=RPL14 PE=2 SV=3	PF01929//PF03893	Ribosomal protein L14//Lipase 3 N-terminal region	GO:0042254//GO:0016042//GO:0006412	ribosome biogenesis//lipid catabolic process//translation	GO:0003735	structural constituent of ribosome	GO:0005840//GO:0005622	ribosome//intracellular	KOG3421	60S ribosomal protein L14
c219695_g1	260	+	-	+	-	up	down	up	up	60.7723	0.01	12.5692	6.24e-10	7.9346e-07	60.2328	64.7223	-0.103715	0.81575	1	66.7841	0.01	12.7053	4.0213e-05	0.0055922	62.797	59.0968	0.0876153	0.97141	1	--	--	--	--	--	--	--	--	--	--	PF04758	Ribosomal protein S30	GO:0042254//GO:0006412	ribosome biogenesis//translation	GO:0003735	structural constituent of ribosome	GO:0005840//GO:0005622	ribosome//intracellular	KOG0009	Ubiquitin-like/40S ribosomal S30 protein fusion
c83819_g1	489	+	-	+	-	up	down	up	up	30.3455	0.01	11.5673	1.0607e-07	7.571e-05	30.2078	39.827	-0.398825	0.54347	1	41.1589	0.01	12.007	0.00024296	0.019933	31.4713	29.5135	0.0926644	0.97789	1	--	--	--	--	--	--	--	--	--	--	--	--	--	--	--	--	--	--	--	--
c115291_g3	2411	+	-	+	-	up	down	up	down	319.902	0.01	14.9653	5.152e-08	4.1249e-05	196.162	330.454	-0.752402	0.28869	1	341.759	0.01	15.0607	1.0763e-07	9.4309e-05	204.554	311.053	-0.604679	0.32599	1	357488189	XP_003614382.1	655	1.65591e-91	hypothetical protein MTR_5g050970 [Medicago truncatula]	--	--	--	--	Putative uncharacterized protein ART2 OS=Saccharomyces cerevisiae (strain ATCC 204508 / S288c) GN=ART2 PE=5 SV=1	--	--	--	--	--	--	--	--	--	--
c75180_g1	393	+	-	+	-	up	down	up	down	39.4096	0.01	11.9443	1.0489e-09	1.301e-06	25.1349	37.2009	-0.565648	0.50429	1	38.4924	0.01	11.9104	0.00058188	0.036261	26.216	38.3278	-0.547948	0.30648	1	--	--	--	--	--	--	--	--	--	--	--	--	--	--	--	--	--	--	--	--
c101555_g1	1189	+	-	+	-	up	down	up	down	34.3071	0.01	11.7443	1.5648e-08	1.4527e-05	23.4772	28.6394	-0.286744	0.68528	1	29.5385	0.01	11.5284	0.00080015	0.045267	24.4787	33.3688	-0.446973	0.44206	1	551645358	XP_005825468.1	1489	0	hypothetical protein GUITHDRAFT_77190 [Guillardia theta CCMP2712]>gi|428169555|gb|EKX38488.1| hypothetical protein GUITHDRAFT_77190 [Guillardia theta CCMP2712]	--	K00789	metK	S-adenosylmethionine synthetase	S-adenosylmethionine synthase OS=Dictyostelium discoideum GN=metK PE=1 SV=1	PF02773//PF00438//PF02772	S-adenosylmethionine synthetase, C-terminal domain//S-adenosylmethionine synthetase, N-terminal domain//S-adenosylmethionine synthetase, central domain	GO:0006555//GO:0006556	methionine metabolic process//S-adenosylmethionine biosynthetic process	GO:0004478	methionine adenosyltransferase activity	--	--	KOG1506	S-adenosylmethionine synthetase
c90351_g2	809	+	-	+	-	up	down	up	down	42.5626	0.01	12.0554	2.5958e-10	3.5387e-07	29.3008	47.7256	-0.703825	0.23335	1	49.2127	0.01	12.2648	0.00012434	0.012361	30.562	41.3981	-0.437829	0.41349	1	697118588	XP_009613226.1	860	1.49438e-113	40S ribosomal protein S3-3-like [Nicotiana tomentosiformis]	--	K02985	RP-S3e, RPS3	small subunit ribosomal protein S3e	40S ribosomal protein S3-B OS=Xenopus laevis GN=rps3-b PE=2 SV=1	PF07650//PF00189	KH domain//Ribosomal protein S3, C-terminal domain	GO:0006412//GO:0042254	translation//ribosome biogenesis	GO:0003735//GO:0003723	structural constituent of ribosome//RNA binding	GO:0005840	ribosome	KOG3181	40S ribosomal protein S3
c187237_g1	861	+	-	+	-	up	down	up	down	33.605	0.01	11.7145	2.1185e-08	1.8857e-05	24.5502	36.591	-0.575751	0.36503	1	37.7334	0.01	11.8816	0.00033024	0.024534	25.5922	32.6848	-0.352918	0.52796	1	326498709	BAK02340.1	627	8.36818e-78	predicted protein [Hordeum vulgare subsp. vulgare]	--	K02937	RP-L7e, RPL7	large subunit ribosomal protein L7e	60S ribosomal protein L7 OS=Caenorhabditis elegans GN=rpl-7 PE=3 SV=1	--	--	--	--	--	--	--	--	KOG3184	60S ribosomal protein L7
c191681_g1	600	+	-	+	-	up	down	up	down	42.5501	0.01	12.0549	2.2672e-10	3.1926e-07	31.3073	40.884	-0.385035	0.52787	1	42.2429	0.01	12.0445	0.00022063	0.01871	32.649	41.3826	-0.341986	0.4915	1	702518501	XP_010042451.1	379	3.24268e-43	60S ribosomal protein L23a-like [Eucalyptus grandis]>gi|702518506|ref|XP_010042452.1| 60S ribosomal protein L23a-like [Eucalyptus grandis]	--	K02893	RP-L23Ae, RPL23A	large subunit ribosomal protein L23Ae	60S ribosomal protein L23a 2 OS=Caenorhabditis elegans GN=rpl-25.2 PE=3 SV=1	PF00276	Ribosomal protein L23	GO:0042254//GO:0006412	ribosome biogenesis//translation	GO:0003735	structural constituent of ribosome	GO:0005840	ribosome	KOG1751	60s ribosomal protein L23
c89338_g1	1324	+	-	+	-	up	down	up	down	41.9545	0.01	12.0346	2.5906e-10	3.5387e-07	31.2243	39.3148	-0.332403	0.63498	1	40.6603	0.01	11.9894	0.00025505	0.020596	32.5469	40.7996	-0.326033	0.46636	1	669151992	XP_008611558.1	775	5.84801e-96	hypothetical protein SDRG_07499 [Saprolegnia diclina VS20]>gi|530737032|gb|EQC35274.1| hypothetical protein SDRG_07499 [Saprolegnia diclina VS20]	--	K05916	hmp, YHB1	nitric oxide dioxygenase	Flavohemoprotein OS=Bordetella pertussis (strain Tohama I / ATCC BAA-589 / NCTC 13251) GN=hmp PE=3 SV=1	PF00042//PF08030//PF00175	Globin//Ferric reductase NAD binding domain//Oxidoreductase NAD-binding domain	GO:0055114	oxidation-reduction process	GO:0016491//GO:0020037//GO:0005506	oxidoreductase activity//heme binding//iron ion binding	--	--	KOG3378	Globins and related hemoproteins
c101896_g1	2451	+	-	+	-	up	down	up	down	90.4785	0.01	13.1434	1.1707e-19	1.1072e-15	67.4349	82.7556	-0.295361	0.51706	1	85.3853	0.01	13.0598	1.6148e-05	0.0028004	70.3377	88.0041	-0.323273	0.40155	1	326505276	BAK03025.1	733	1.8389e-82	predicted protein [Hordeum vulgare subsp. vulgare]	--	K01279	TPP1, CLN2	tripeptidyl-peptidase I	Physarolisin OS=Physarum polycephalum PE=1 SV=1	PF09286//PF00082	Pro-kumamolisin, activation domain//Subtilase family	GO:0006508	proteolysis	GO:0008236//GO:0004252	serine-type peptidase activity//serine-type endopeptidase activity	--	--	--	--
c90243_g1	1302	+	-	+	-	up	down	up	down	71.9678	0.01	12.8131	2.6232e-16	1.0728e-12	54.2829	89.6869	-0.7244	0.11084	1	92.5938	0.01	13.1767	1.2004e-05	0.0022669	56.6059	69.9944	-0.306286	0.43219	1	566029716	ETI52627.1	636	1.89276e-77	hypothetical protein F443_04343 [Phytophthora parasitica P1569]>gi|566029717|gb|ETI52628.1| hypothetical protein, variant [Phytophthora parasitica P1569]>gi|567967327|gb|ETK92507.1| hypothetical protein L915_04197 [Phytophthora parasitica]>gi|567967328|gb|ETK92508.1| hypothetical protein, variant [Phytophthora parasitica]>gi|567995786|gb|ETL45916.1| hypothetical protein L916_04151 [Phytophthora p…	--	K02991	RP-S6e, RPS6	small subunit ribosomal protein S6e	40S ribosomal protein S6 OS=Bos taurus GN=RPS6 PE=2 SV=1	PF01092	Ribosomal protein S6e	GO:0042254//GO:0006412	ribosome biogenesis//translation	GO:0003735	structural constituent of ribosome	GO:0005622//GO:0005840	intracellular//ribosome	KOG1646	40S ribosomal protein S6
c88142_g1	1054	+	-	+	-	up	down	up	down	24.5283	0.01	11.2602	2.0574e-06	0.0010518	18.5306	27.5947	-0.574485	0.45266	1	28.4871	0.01	11.4761	0.00091427	0.04992	19.3311	23.8548	-0.303354	0.65495	1	546312336	XP_005714940.1	1232	1.54106e-166	unnamed protein product [Chondrus crispus]>gi|507111397|emb|CDF35121.1| unnamed protein product [Chondrus crispus]	--	K15102	SLC25A3, PHC, PIC	solute carrier family 25 (mitochondrial phosphate transporter), member 3	Mitochondrial phosphate carrier protein 3, mitochondrial OS=Arabidopsis thaliana GN=MPT3 PE=2 SV=1	--	--	--	--	--	--	--	--	KOG0767	Mitochondrial phosphate carrier protein
c109984_g5	1469	+	-	+	-	up	down	up	down	31.035	0.01	11.5997	6.7893e-08	5.2416e-05	23.6167	28.6557	-0.279014	0.6855	1	29.5819	0.01	11.5305	0.00079939	0.045267	24.6186	30.1819	-0.293935	0.58134	1	168042023	XP_001773489.1	1409	0	predicted protein [Physcomitrella patens]>gi|162675191|gb|EDQ61689.1| predicted protein, partial [Physcomitrella patens]	--	K01647	CS, gltA	citrate synthase	Citrate synthase, mitochondrial OS=Dictyostelium discoideum GN=cs PE=3 SV=1	PF00285	Citrate synthase	GO:0044237//GO:0044262//GO:0044238	cellular metabolic process//cellular carbohydrate metabolic process//primary metabolic process	GO:0046912	transferase activity, transferring acyl groups, acyl groups converted into alkyl on transfer	--	--	KOG2617	Citrate synthase
c36215_g1	541	+	-	+	-	up	down	up	down	26.6346	0.01	11.3791	8.0509e-07	0.00044789	20.3844	30.7533	-0.593281	0.38735	1	31.7064	0.01	11.6306	0.00061973	0.037754	21.2461	25.9069	-0.286134	0.66067	1	545709689	XP_005707154.1	334	5.6912e-37	40S ribosomal protein S19e [Galdieria sulphuraria]>gi|452823625|gb|EME30634.1| 40S ribosomal protein S19e [Galdieria sulphuraria]	--	K02966	RP-S19e, RPS19	small subunit ribosomal protein S19e	40S ribosomal protein S19 OS=Oryza sativa subsp. japonica GN=RPS19A PE=3 SV=1	PF01090	Ribosomal protein S19e	GO:0042254//GO:0006412	ribosome biogenesis//translation	GO:0003735	structural constituent of ribosome	GO:0005622//GO:0005840	intracellular//ribosome	KOG3411	40S ribosomal protein S19
c62450_g1	688	+	-	+	-	up	down	up	down	55.695	0.01	12.4433	4.528e-13	1.0876e-09	42.7885	68.9705	-0.688757	0.1643	1	71.1743	0.01	12.7971	3.1761e-05	0.0046558	44.6114	54.1689	-0.280053	0.51713	1	326524259	BAK00513.1	344	1.30846e-37	predicted protein [Hordeum vulgare subsp. vulgare]	--	K02896	RP-L24e, RPL24	large subunit ribosomal protein L24e	60S ribosomal protein L24-A OS=Schizosaccharomyces pombe (strain 972 / ATCC 24843) GN=rpl2401 PE=3 SV=1	--	--	--	--	--	--	--	--	KOG1722	60s ribosomal protein L24
c54527_g1	2423	+	-	+	-	up	down	up	down	32.3074	0.01	11.6576	3.2989e-08	2.7732e-05	25.0519	48.807	-0.962169	0.10225	1	50.3618	0.01	12.2981	0.00011457	0.011711	26.1139	31.4178	-0.266763	0.58914	1	694448860	XP_009350216.1	148	1.88361e-07	uncharacterized protein LOC103941748 [Pyrus x bretschneideri]	--	--	--	--	Ras GTPase-activating-like protein gapA OS=Dictyostelium discoideum GN=gapA PE=1 SV=1	PF03836//PF00616	RasGAP C-terminus//GTPase-activator protein for Ras-like GTPase	GO:0007264//GO:0051056	small GTPase mediated signal transduction//regulation of small GTPase mediated signal transduction	GO:0005096	GTPase activator activity	GO:0005622	intracellular	KOG2128	Ras GTPase-activating protein family - IQGAP
c87383_g2	841	+	-	+	-	up	down	up	down	22.886	0.01	11.1602	3.1949e-05	0.010571	17.8064	29.7208	-0.73908	0.31152	1	30.6876	0.01	11.5834	0.00070181	0.041498	18.5674	22.2536	-0.261263	0.6504	1	255965554	ACU45081.1	888	2.30106e-118	Rac1 [Pfiesteria piscicida]	--	K04392	RAC1	Ras-related C3 botulinum toxin substrate 1	Rho-related protein rac1A OS=Dictyostelium discoideum GN=rac1A PE=1 SV=2	PF00025//PF00071//PF00009//PF08477//PF01926	ADP-ribosylation factor family//Ras family//Elongation factor Tu GTP binding domain//Miro-like protein//50S ribosome-binding GTPase	GO:0007264	small GTPase mediated signal transduction	GO:0005525//GO:0003924	GTP binding//GTPase activity	GO:0005622	intracellular	KOG0393	Ras-related small GTPase, Rho type
c54246_g1	503	+	-	+	-	up	down	up	down	33.0221	0.01	11.6892	2.7927e-08	2.3741e-05	25.7761	30.7696	-0.255475	0.71053	1	31.7498	0.01	11.6325	0.0006192	0.037754	26.8776	32.1174	-0.256949	0.6532	1	--	--	--	--	--	--	--	--	--	--	--	--	--	--	--	--	--	--	--	--
c131236_g1	301	+	-	+	-	up	down	up	down	34.8901	0.01	11.7686	1.1885e-08	1.1529e-05	27.3508	40.331	-0.56031	0.35743	1	41.6358	0.01	12.0236	0.00023165	0.0193	28.5128	33.9362	-0.251216	0.65803	1	855303574	XP_012894793.1	149	1.19516e-11	uncharacterized protein [Blastocystis hominis]>gi|300175434|emb|CBK20745.2| unnamed protein product [Blastocystis hominis]	--	--	--	--	60S ribosomal protein L39 OS=Candida albicans GN=RPL39 PE=3 SV=1	PF00832	Ribosomal L39 protein	GO:0042254//GO:0006412	ribosome biogenesis//translation	GO:0003735	structural constituent of ribosome	GO:0005840//GO:0005622	ribosome//intracellular	KOG0002	60s ribosomal protein L39
c103765_g1	2143	+	-	+	-	up	down	up	down	102.47	0.01	13.3229	9.9988e-22	1.513e-17	82.9557	114.558	-0.465663	0.26213	1	118.154	0.01	13.5284	4.8568e-06	0.0012171	86.5383	99.6712	-0.203837	0.6091	1	685376136	XP_009121037.1	1570	0	5-methyltetrahydropteroyltriglutamate--homocysteine methyltransferase 1-like [Brassica rapa]	--	K00549	metE	5-methyltetrahydropteroyltriglutamate--homocysteine methyltransferase	5-methyltetrahydropteroyltriglutamate--homocysteine methyltransferase OS=Flavobacterium johnsoniae (strain ATCC 17061 / DSM 2064 / UW101) GN=metE PE=3 SV=1	PF01717//PF08267	Cobalamin-independent synthase, Catalytic domain//Cobalamin-independent synthase, N-terminal domain	GO:0008652//GO:0009086	cellular amino acid biosynthetic process//methionine biosynthetic process	GO:0008270//GO:0003871	zinc ion binding//5-methyltetrahydropteroyltriglutamate-homocysteine S-methyltransferase activity	--	--	KOG2263	Methionine synthase II (cobalamin-independent)
c236251_g1	1170	+	-	+	-	up	down	up	down	33.3668	0.01	11.7042	2.2381e-08	1.9585e-05	27.0717	40.3555	-0.575981	0.3575	1	41.7009	0.01	12.0259	0.00023146	0.0193	28.233	32.4516	-0.200906	0.72075	1	10645188	AAG21429.1	1183	1.00201e-158	cytosolic aldolase [Fragaria x ananassa]	--	K01623	ALDO	fructose-bisphosphate aldolase, class I	Fructose-bisphosphate aldolase OS=Dictyostelium discoideum GN=fba PE=3 SV=1	PF00130//PF00274	Phorbol esters/diacylglycerol binding domain (C1 domain)//Fructose-bisphosphate aldolase class-I	GO:0006094//GO:0006098//GO:0006020//GO:0015976//GO:0035556//GO:0006096//GO:0006000//GO:0006013	gluconeogenesis//pentose-phosphate shunt//inositol metabolic process//carbon utilization//intracellular signal transduction//glycolytic process//fructose metabolic process//mannose metabolic process	GO:0004332	fructose-bisphosphate aldolase activity	--	--	KOG1557	Fructose-biphosphate aldolase
c103225_g1	3568	+	-	+	-	up	down	up	down	48.2481	0.01	12.2363	1.4472e-11	2.6706e-08	39.4166	50.4454	-0.35592	0.51303	1	52.1288	0.01	12.3479	0.00010164	0.010771	41.099	46.9246	-0.19124	0.66643	1	302788380	XP_002975959.1	300	9.71265e-29	hypothetical protein SELMODRAFT_104343, partial [Selaginella moellendorffii]>gi|300156235|gb|EFJ22864.1| hypothetical protein SELMODRAFT_104343, partial [Selaginella moellendorffii]	--	K03283	HSPA1_8	heat shock 70kDa protein 1/8	Heat shock 70 kDa protein 18 OS=Arabidopsis thaliana GN=HSP70-18 PE=2 SV=1	--	--	--	--	GO:0005524	ATP binding	--	--	KOG0101	Molecular chaperones HSP70/HSC70, HSP70 superfamily
c144698_g1	407	+	-	+	-	up	down	up	down	28.001	0.01	11.4513	1.3075e-06	0.00069667	23.1019	29.7534	-0.365045	0.67128	1	30.7744	0.01	11.5875	0.00070054	0.041467	24.0647	27.2282	-0.17818	0.7557	1	115483480	NP_001065410.1	416	4.1209e-50	Os10g0564300 [Oryza sativa Japonica Group]>gi|582044893|pdb|3J61|Z Chain Z, Localization Of The Large Subunit Ribosomal Proteins Into A 5.5 A Cryo-em Map Of Triticum Aestivum Translating 80s Ribosome>gi|12597895|gb|AAG60203.1|AC084763_23 putative ribosomal protein L27 [Oryza sativa Japonica Group]>gi|31433546|gb|AAP55044.1| 60S ribosomal protein L27, putative, expressed [Oryza sativa Japonica Gro…	--	K02901	RP-L27e, RPL27	large subunit ribosomal protein L27e	60S ribosomal protein L27 OS=Danio rerio GN=rpl27 PE=2 SV=3	PF01777	Ribosomal L27e protein family	GO:0006412//GO:0042254	translation//ribosome biogenesis	GO:0003735	structural constituent of ribosome	GO:0022626//GO:0005739//GO:0005622//GO:0005840	cytosolic ribosome//mitochondrion//intracellular//ribosome	KOG3418	60S ribosomal protein L27
c190981_g1	253	+	-	+	-	up	down	up	down	71.9552	0.01	12.8129	2.3166e-16	9.7374e-13	60.0932	88.6136	-0.560327	0.20691	1	91.4665	0.01	13.159	1.2545e-05	0.002336	62.6571	69.9788	-0.159441	0.64141	1	--	--	--	--	--	--	--	--	--	--	--	--	--	--	--	--	--	--	--	--
c10662_g1	512	+	-	+	-	up	down	up	down	28.7157	0.01	11.4876	2.3906e-07	0.00015592	24.0486	29.6964	-0.304335	0.65483	1	30.6225	0.01	11.5804	0.00070276	0.041498	25.0704	27.9278	-0.155717	0.78025	1	551667403	XP_005836462.1	513	6.83569e-64	hypothetical protein GUITHDRAFT_93413, partial [Guillardia theta CCMP2712]>gi|428180615|gb|EKX49482.1| hypothetical protein GUITHDRAFT_93413, partial [Guillardia theta CCMP2712]	Cyphellophora europaea CBS 101466 nucleoside diphosphate kinase partial mRNA	K00940	E2.7.4.6, ndk	nucleoside-diphosphate kinase	Nucleoside diphosphate kinase OS=Cyanothece sp. (strain PCC 7425 / ATCC 29141) GN=ndk PE=3 SV=1	PF00334	Nucleoside diphosphate kinase	GO:0006165//GO:0006228//GO:0006206//GO:0006183//GO:0006144//GO:0006241	nucleoside diphosphate phosphorylation//UTP biosynthetic process//pyrimidine nucleobase metabolic process//GTP biosynthetic process//purine nucleobase metabolic process//CTP biosynthetic process	GO:0004550//GO:0005524	nucleoside diphosphate kinase activity//ATP binding	--	--	KOG0888	Nucleoside diphosphate kinase
c21890_g1	1205	+	-	+	-	up	down	up	down	38.112	0.01	11.896	3.9501e-08	3.2663e-05	32.0748	35.0585	-0.128323	0.84972	1	36.2485	0.01	11.8237	0.00038733	0.027331	33.4184	37.0608	-0.149252	0.75716	1	551614516	XP_005788178.1	691	1.57543e-84	hypothetical protein EMIHUDRAFT_41742, partial [Emiliania huxleyi CCMP1516]>gi|485641606|gb|EOD35749.1| hypothetical protein EMIHUDRAFT_41742, partial [Emiliania huxleyi CCMP1516]	--	K05768	GSN	gelsolin	Severin OS=Dictyostelium discoideum GN=sevA PE=1 SV=1	--	--	--	--	--	--	--	--	KOG0444	Cytoskeletal regulator Flightless-I (contains leucine-rich and gelsolin repeats)
c10985_g1	549	+	-	+	-	up	down	up	down	31.035	0.01	11.5997	6.7893e-08	5.2416e-05	26.3475	41.9409	-0.670693	0.27228	1	43.3269	0.01	12.081	0.00020082	0.017537	27.4693	30.1819	-0.135863	0.78434	1	226510343	NP_001151730.1	738	7.11607e-98	40S ribosomal protein S15 [Zea mays]>gi|195649383|gb|ACG44159.1| 40S ribosomal protein S15 [Zea mays]	--	K02958	RP-S15e, RPS15	small subunit ribosomal protein S15e	40S ribosomal protein S15 OS=Oryza sativa subsp. japonica GN=RPS15 PE=2 SV=2	PF00203	Ribosomal protein S19	GO:0006412//GO:0042254	translation//ribosome biogenesis	GO:0003735//GO:0003723	structural constituent of ribosome//RNA binding	GO:0015935//GO:0005840	small ribosomal subunit//ribosome	KOG0898	40S ribosomal protein S15
c84645_g1	1314	+	-	+	-	up	down	up	down	26.5155	0.01	11.3726	8.2799e-07	0.00045727	22.8492	31.3062	-0.454306	0.54307	1	32.3135	0.01	11.6579	0.00058209	0.036261	23.8491	25.7903	-0.11289	0.9282	1	669150868	XP_008610996.1	1407	0	phosphoglycerate kinase 1, variant [Saprolegnia diclina VS20]>gi|530737437|gb|EQC35679.1| phosphoglycerate kinase 1, variant [Saprolegnia diclina VS20]	--	K00927	PGK, pgk	phosphoglycerate kinase	Phosphoglycerate kinase OS=Dictyostelium discoideum GN=pgkA PE=1 SV=2	PF02679//PF00162	(2R)-phospho-3-sulfolactate synthase (ComA)//Phosphoglycerate kinase	GO:0016310//GO:0015976//GO:0006094//GO:0019295//GO:0006096	phosphorylation//carbon utilization//gluconeogenesis//coenzyme M biosynthetic process//glycolytic process	GO:0004618	phosphoglycerate kinase activity	--	--	KOG1367	3-phosphoglycerate kinase
c14753_g1	799	+	-	+	-	up	down	up	down	61.0734	0.01	12.5763	5.1769e-14	1.591e-10	52.7346	56.7382	-0.10557	0.87786	1	58.5024	0.01	12.5143	6.5484e-05	0.0079148	55.0349	59.4079	-0.110307	0.89796	1	659090496	XP_008446047.1	587	3.1708e-73	60S ribosomal protein L17-2 [Cucumis melo]>gi|778704613|ref|XP_011655562.1| 60S ribosomal protein L17-2 [Cucumis sativus]>gi|700196501|gb|KGN51678.1| hypothetical protein Csa_5G589950 [Cucumis sativus]	--	K02880	RP-L17e, RPL17	large subunit ribosomal protein L17e	60S ribosomal protein L17 OS=Argas monolakensis GN=RpL17 PE=2 SV=1	PF06872//PF00237	EspG protein//Ribosomal protein L22p/L17e	GO:0009405//GO:0006412//GO:0006508//GO:0042254	pathogenesis//translation//proteolysis//ribosome biogenesis	GO:0003735//GO:0004197	structural constituent of ribosome//cysteine-type endopeptidase activity	GO:0005840	ribosome	KOG3353	60S ribosomal protein L22
c95203_g1	1152	+	-	+	-	up	down	up	down	232.747	0.01	14.5065	2.0841e-10	2.9751e-07	201.839	269.755	-0.418444	0.44474	1	277.9	0.01	14.7623	2.1856e-07	0.0001422	210.678	226.423	-0.103981	0.96168	1	545357796	XP_005644504.1	271	2.47586e-24	subtilisin-like protein [Coccomyxa subellipsoidea C-169]>gi|384246470|gb|EIE19960.1| subtilisin-like protein [Coccomyxa subellipsoidea C-169]	--	--	--	--	Pseudomonalisin OS=Pseudomonas sp. (strain 101) GN=pcp PE=1 SV=1	PF02533	Photosystem II 4 kDa reaction centre component	GO:0015979	photosynthesis	--	--	GO:0009539//GO:0009523	photosystem II reaction center//photosystem II	--	--
c20893_g1	1404	+	-	+	-	down	up	down	up	1.39158	87.4722	-5.97403	2.0056e-15	7.587e-12	1.93679	0.01	7.59752	0.57538	1	0.01	83.648	-13.0301	2.8952e-05	0.0043608	2.01705	1.35247	0.576658	1	1	674879736	CDY52428.1	1643	0	BnaC03g72520D [Brassica napus]	--	--	--	--	--	--	--	--	--	--	--	--	--	--	--
c104854_g1	15424	+	-	+	-	down	NA	down	NA	0.01	835.941	-16.3511	2.5372e-84	3.8393e-79	0.01	0.01	0	NA	NA	0.01	799.361	-16.2866	9.1781e-09	3.2328e-05	0.01	0.01	0	NA	NA	594591719	BAO53980.1	579	2.36573e-62	NADPH-dependent thioredoxin reductase [Euglena gracilis]	--	K00384	E1.8.1.9, trxB	thioredoxin reductase (NADPH)	Thioredoxin reductase OS=Listeria monocytogenes serovar 1/2a (strain ATCC BAA-679 / EGD-e) GN=trxB PE=3 SV=1	PF07531//PF01118//PF03721//PF08220//PF02452//PF09339//PF00078//PF00210//PF10589//PF00981//PF00578//PF05834//PF00376//PF00736//PF01134//PF08704//PF05499//PF01323//PF02737//PF01022//PF02852//PF01210//PF07992//PF04760//PF00462//PF02558//PF01266//PF02821//PF00070//PF02826//PF01051//PF01177//PF00589//PF08534//PF03446//PF02254//PF08671//PF00085//PF05732//PF03412//PF13241//PF02796//PF00392//PF06941	NHR1 homology to TAF//Semialdehyde dehydrogenase, NAD binding domain//UDP-glucose/GDP-mannose dehydrogenase family, NAD binding domain//DeoR-like helix-turn-helix domain//PemK-like protein//IclR helix-turn-helix domain//Reverse transcriptase (RNA-dependent DNA polymerase)//Ferritin-like domain//NADH-ubiquinone oxidoreductase-F iron-sulfur binding region//Rotavirus RNA-binding Protein 53 (NS53)//A…	GO:0019521//GO:0006118//GO:0006414//GO:0046168//GO:0006278//GO:0006550//GO:0018874//GO:0045454//GO:0006355//GO:0016117//GO:0019354//GO:0006554//GO:0006260//GO:0006508//GO:0006413//GO:0055114//GO:0006098//GO:0006879//GO:0006568//GO:0015074//GO:0006310//GO:0006574//GO:0006276//GO:0006631//GO:0008033//GO:0045892//GO:0006270//GO:0015940//GO:0006779//GO:0006552//GO:0006807//GO:0006813//GO:0006446//GO:…	D-gluconate metabolic process//obsolete electron transport//translational elongation//glycerol-3-phosphate catabolic process//RNA-dependent DNA replication//isoleucine catabolic process//benzoate metabolic process//cell redox homeostasis//regulation of transcription, DNA-templated//carotenoid biosynthetic process//siroheme biosynthetic process//lysine catabolic process//DNA replication//proteolys…	GO:0043115//GO:0003700//GO:0048037//GO:0003887//GO:0003857//GO:0015035//GO:0008199//GO:0003743//GO:0009055//GO:0016705//GO:0000150//GO:0004252//GO:0016620//GO:0003723//GO:0008677//GO:0016491//GO:0004616//GO:0003746//GO:0003677//GO:0016209//GO:0051287//GO:0003964//GO:0016616//GO:0008233//GO:0016429//GO:0036361//GO:0016791//GO:0005524//GO:0046983//GO:0050660	precorrin-2 dehydrogenase activity//transcription factor activity, sequence-specific DNA binding//cofactor binding//DNA-directed DNA polymerase activity//3-hydroxyacyl-CoA dehydrogenase activity//protein disulfide oxidoreductase activity//ferric iron binding//translation initiation factor activity//electron carrier activity//oxidoreductase activity, acting on paired donors, with incorporation or …	GO:0016021//GO:0005727//GO:0042575//GO:0031515//GO:0005853//GO:0005634//GO:0005667//GO:0005737//GO:0005622//GO:0005840	integral component of membrane//extrachromosomal circular DNA//DNA polymerase complex//tRNA (m1A) methyltransferase complex//eukaryotic translation elongation factor 1 complex//nucleus//transcription factor complex//cytoplasm//intracellular//ribosome	KOG0404	Thioredoxin reductase
c212880_g1	1926	+	-	+	-	down	NA	down	NA	0.01	350.278	-15.0962	6.0234e-52	4.5573e-47	0.01	0.01	0	NA	NA	0.01	334.947	-15.0316	1.9174e-07	0.00013192	0.01	0.01	0	NA	NA	168069702	XP_001786547.1	376	5.76417e-38	predicted protein [Physcomitrella patens]>gi|162661038|gb|EDQ48641.1| predicted protein, partial [Physcomitrella patens]	--	--	--	--	Protein rep OS=Lactobacillus plantarum GN=rep PE=3 SV=1	PF11611//PF01446	Domain of unknown function (DUF4352)//Replication protein	GO:0006260	DNA replication	GO:0003677	DNA binding	GO:0005615//GO:0005727	extracellular space//extrachromosomal circular DNA	--	--
c69586_g1	616	+	-	+	-	down	NA	down	NA	0.01	64.7449	-12.6606	0.00015844	0.038606	0.01	0.01	0	NA	NA	0.01	61.9562	-12.597	0.0001967	0.017215	0.01	0.01	0	NA	NA	--	--	--	--	--	--	--	--	--	--	--	--	--	--	--	--	--	--	--	--
c101762_g1	1276	+	-	+	-	down	NA	down	NA	0.01	44.7787	-12.1286	1.7965e-10	2.6139e-07	0.01	0.01	0	NA	NA	0.01	42.8078	-12.0637	0.00031776	0.02392	0.01	0.01	0	NA	NA	566185584	XP_006378908.1	134	1.16774e-06	hypothetical protein POPTR_0009s00470g [Populus trichocarpa]>gi|550330731|gb|ERP56705.1| hypothetical protein POPTR_0009s00470g [Populus trichocarpa]	--	--	--	--	--	PF04626	Dec-1 protein, C terminal region	GO:0007304	chorion-containing eggshell formation	GO:0005213	structural constituent of chorion	GO:0005576//GO:0042600	extracellular region//chorion	--	--
c113062_g1	983	+	-	+	-	down	NA	down	NA	0.01	41.435	-12.0166	9.4442e-10	1.1909e-06	0.01	0.01	0	NA	NA	0.01	39.6169	-11.9519	0.00042706	0.029287	0.01	0.01	0	NA	NA	--	--	--	--	--	--	--	--	--	--	--	--	--	--	--	--	--	--	--	--
c107389_g2	1330	+	-	-	+	up	up	up	down	7058.56	2550.01	1.46887	2.5802e-08	2.2311e-05	4068.6	2898.67	0.489139	0.094197	1	2986.62	2437.79	0.292942	0.81582	1	4244.46	6865.72	-0.69383	0.00037727	0.019057	674860535	CDY69464.1	1456	0	BnaAnng30500D [Brassica napus]	--	K13248	PHOSPHO2	pyridoxal phosphate phosphatase PHOSPHO2	Inorganic pyrophosphatase 1 OS=Arabidopsis thaliana GN=PS2 PE=1 SV=1	PF06888//PF06061	Putative Phosphatase//Baculoviridae ME53	--	--	GO:0008270//GO:0003677//GO:0016791	zinc ion binding//DNA binding//phosphatase activity	--	--	KOG3120	Predicted haloacid dehalogenase-like hydrolase
c101763_g1	1151	+	-	-	+	up	up	up	down	535.449	217.043	1.30277	0.00018063	0.042024	262.228	213.139	0.299029	0.35759	1	219.723	207.669	0.0814013	0.91543	1	273.557	520.749	-0.928748	6.2575e-05	0.0041571	674898648	CDY34333.1	1431	0	BnaA01g14360D [Brassica napus]	--	K15382	SLC50A, SWEET	solute carrier family 50 (sugar transporter)	Bidirectional sugar transporter SWEET14 OS=Arabidopsis thaliana GN=SWEET14 PE=3 SV=1	PF03006//PF03083	Haemolysin-III related//Sugar efflux transporter for intercellular exchange	--	--	--	--	GO:0016021	integral component of membrane	--	--
c101929_g1	679	+	-	-	+	up	up	down	down	2194.45	1095.09	1.00281	1.534e-05	0.005789	1243.16	983.152	0.338526	0.21054	1	1013.79	1047.01	-0.0465188	0.96003	1	1296.61	2134.23	-0.718969	0.00020642	0.011416	685302960	XP_009142186.1	829	5.80059e-110	calmodulin-like protein 5 [Brassica rapa]>gi|685312383|ref|XP_009146756.1| calmodulin-like protein 5 [Brassica rapa]>gi|685320055|ref|XP_009150184.1| calmodulin-like protein 5 [Brassica rapa]	--	K13448	CML	calcium-binding protein CML	Calmodulin-like protein 5 OS=Arabidopsis thaliana GN=CML5 PE=2 SV=2	PF10591//PF13202//PF00036//PF13499//PF13405	Secreted protein acidic and rich in cysteine Ca binding region//EF hand//EF hand//EF-hand domain pair//EF-hand domain	GO:0007165	signal transduction	GO:0005509	calcium ion binding	GO:0005578	proteinaceous extracellular matrix	KOG0027	Calmodulin and related proteins (EF-Hand superfamily)
c105306_g1	1797	+	-	-	+	up	up	NA	down	48.5802	0.01	12.2462	1.0285e-11	1.9953e-08	1.00328	0.01	6.64858	0.84972	1	0.01	0.01	0	NA	NA	1.0435	47.2433	-5.5006	7.2086e-10	1.428e-07	675211961	XP_008914865.1	1269	4.35595e-166	hypothetical protein PPTG_18587 [Phytophthora parasitica INRA-310]>gi|566008967|gb|ETI31878.1| hypothetical protein F443_21201 [Phytophthora parasitica P1569]>gi|567946428|gb|ETK72238.1| hypothetical protein L915_20616 [Phytophthora parasitica]>gi|567975143|gb|ETL25712.1| hypothetical protein L916_20477 [Phytophthora parasitica]>gi|568004603|gb|ETL78921.1| hypothetical protein L917_20350 [Phytoph…	--	--	--	--	Putative exoglucanase type C OS=Fusarium oxysporum PE=2 SV=1	PF00734//PF00840	Fungal cellulose binding domain//Glycosyl hydrolase family 7	GO:0005975	carbohydrate metabolic process	GO:0030248//GO:0004553	cellulose binding//hydrolase activity, hydrolyzing O-glycosyl compounds	GO:0005576	extracellular region	--	--
c95878_g1	1098	+	-	-	+	up	up	down	down	21.2939	0.519094	5.3583	8.1038e-05	0.022336	0.50164	0.01	5.64858	1	1	0.01	0.497166	-5.63566	1	1	0.521751	20.7146	-5.31115	9.6302e-05	0.0060418	--	--	--	--	--	--	--	--	--	--	PF04106//PF05842	Autophagy protein Apg5//Euplotes octocarinatus mating pheromone protein	GO:0007165//GO:0006914//GO:0007154	signal transduction//autophagy//cell communication	GO:0005186	pheromone activity	GO:0005737//GO:0005576	cytoplasm//extracellular region	--	--
c99039_g1	1260	+	-	-	+	up	up	down	down	41.1711	1.3775	4.90151	1.0319e-07	7.4937e-05	2.5082	0.01	7.97051	0.46757	1	0.01	1.31675	-7.04083	0.6894	1	2.60875	40.0457	-3.94021	9.3377e-07	0.00010174	--	--	--	--	--	--	--	--	--	--	--	--	--	--	--	--	--	--	--	--
c52557_g1	801	+	-	-	+	up	up	down	down	33.9372	4.13249	3.03779	0.00015598	0.03813	3.30216	0.528474	2.6435	0.49084	1	0.541985	3.95024	-2.86562	0.3878	1	3.44241	33.0034	-3.26113	5.9549e-05	0.0039918	--	--	--	--	--	--	--	--	--	UPF0235 protein SO_3356 OS=Shewanella oneidensis (strain MR-1) GN=SO_3356 PE=3 SV=1	PF13426	PAS domain	GO:0007165	signal transduction	GO:0004871	signal transducer activity	--	--	--	--
c81141_g1	551	+	-	-	+	up	up	down	down	129.612	36.8531	1.81434	5.9051e-06	0.0026051	13.5707	11.6468	0.220564	0.87553	1	11.9779	35.2298	-1.55642	0.25467	1	14.1515	126.052	-3.15499	6.396e-13	1.9694e-10	--	--	--	--	--	--	--	--	--	--	--	--	--	--	--	--	--	--	--	--
c104218_g1	1812	+	-	-	+	up	up	down	down	1244.94	264.912	2.23249	1.5923e-07	0.00010757	139.366	98.5202	0.500382	0.70899	1	101.406	253.066	-1.31937	0.36062	1	145.126	1210.77	-3.06054	1.28e-23	1.0988e-20	674892001	CDY40734.1	2267	0	BnaAnng05970D [Brassica napus]	--	K11968	ARIH1	ariadne-1	Probable E3 ubiquitin-protein ligase ARI16 OS=Arabidopsis thaliana GN=ARI16 PE=2 SV=1	PF03119//PF01485//PF02150//PF13639//PF00641	NAD-dependent DNA ligase C4 zinc finger domain//IBR domain//RNA polymerases M/15 Kd subunit//Ring finger domain//Zn-finger in Ran binding protein and others	GO:0006351//GO:0006206//GO:0006144//GO:0006281//GO:0006260	transcription, DNA-templated//pyrimidine nucleobase metabolic process//purine nucleobase metabolic process//DNA repair//DNA replication	GO:0008270//GO:0003899//GO:0005515//GO:0003677//GO:0003911	zinc ion binding//DNA-directed RNA polymerase activity//protein binding//DNA binding//DNA ligase (NAD+) activity	GO:0005730	nucleolus	KOG1815	Predicted E3 ubiquitin ligase
c107286_g1	776	+	-	-	+	up	up	down	down	137.097	14.9929	3.19284	1.3987e-12	3.2069e-09	16.0525	4.24001	1.92065	0.53069	1	4.36844	14.3366	-1.71451	0.3044	1	16.696	133.343	-2.99757	4.9438e-13	1.5561e-10	--	--	--	--	--	--	--	--	--	--	--	--	--	--	--	--	--	--	--	--
c101043_g2	341	+	-	-	+	up	up	down	down	368.232	163.075	1.17508	6.1386e-05	0.018142	50.8713	46.0546	0.143505	0.93884	1	47.3589	155.921	-1.71911	0.16565	1	52.9973	358.11	-2.75641	1.9562e-11	4.8187e-09	674889098	CDY43613.1	442	3.25923e-54	BnaC09g17520D [Brassica napus]	--	K08176	PHO84	MFS transporter, PHS family, inorganic phosphate transporter	Probable inorganic phosphate transporter 1-3 OS=Arabidopsis thaliana GN=PHT1-3 PE=2 SV=1	--	--	--	--	--	--	--	--	--	--
c107009_g5	769	+	-	-	+	up	up	down	down	82.9813	18.8557	2.13778	1.2466e-05	0.0048616	12.2186	4.24001	1.52693	0.23244	1	4.36844	18.0247	-2.04478	0.19878	1	12.7582	80.6975	-2.6611	7.4863e-07	8.3099e-05	--	--	--	--	--	--	--	--	--	--	--	--	--	--	--	--	--	--	--	--
c94898_g1	844	+	-	-	+	up	up	down	down	632.811	34.0284	4.21696	5.5947e-18	4.2329e-14	98.8142	1.06102	6.54119	0.11851	1	1.09482	32.536	-4.89327	0.0063205	0.18099	103.36	615.547	-2.57419	2.4084e-05	0.0018212	--	--	--	--	--	--	--	--	--	--	--	--	--	--	--	--	--	--	--	--
c104360_g2	844	+	-	-	+	up	up	down	down	1851.51	815.401	1.18312	0.00019739	0.044848	294.084	241.311	0.285335	0.39596	1	248.882	779.544	-1.64717	0.16657	1	306.643	1800.62	-2.55386	1.8548e-12	5.3725e-10	674952304	CDX80758.1	776	5.03323e-101	BnaC03g00120D [Brassica napus]	--	--	--	--	PRA1 family protein B5 OS=Arabidopsis thaliana GN=PRA1B5 PE=1 SV=1	PF14102	Capsule biosynthesis CapC	GO:0045227	capsule polysaccharide biosynthetic process	--	--	GO:0016020	membrane	KOG3142	Prenylated rab acceptor 1
c107163_g2	569	+	-	-	+	up	up	down	down	114.173	31.3431	1.865	1.0709e-05	0.0043212	19.0888	13.7688	0.471316	0.64937	1	14.1676	29.9628	-1.08058	0.42791	1	19.8907	111.043	-2.48095	5.7858e-09	9.721e-07	674888574	CDY44119.1	510	3.51183e-82	BnaA01g13270D [Brassica napus]	--	K00815	TAT	tyrosine aminotransferase	Cystine lyase CORI3 OS=Arabidopsis thaliana GN=CORI3 PE=1 SV=1	PF00155	Aminotransferase class I and II	GO:0009058	biosynthetic process	GO:0030170	pyridoxal phosphate binding	--	--	KOG0257	Kynurenine aminotransferase, glutamine transaminase K
c94546_g1	1252	+	-	-	+	up	up	down	down	59.2867	6.36838	3.21871	4.4646e-07	0.00026915	11.4679	2.11797	2.43685	0.43401	1	2.17879	6.08657	-1.4821	0.50205	1	11.9303	57.6589	-2.27291	2.6248e-05	0.0019639	--	--	--	--	--	--	--	--	--	--	--	--	--	--	--	--	--	--	--	--
c102773_g1	976	+	-	-	+	up	up	down	down	525.808	254.9	1.04461	8.0366e-05	0.022191	102.918	42.8594	1.26381	0.15649	1	44.0419	243.748	-2.46845	0.050871	0.79678	107.455	511.406	-2.25073	1.1891e-17	6.1467e-15	--	--	--	--	--	--	--	--	--	--	--	--	--	--	--	--	--	--	--	--
c97958_g1	807	+	-	-	+	up	up	down	down	47.0821	7.56609	2.63756	8.3254e-05	0.022798	9.68393	3.17492	1.60887	0.31831	1	3.26276	7.22856	-1.14762	0.55372	1	10.0853	45.7898	-2.18278	0.00027258	0.014422	685360584	XP_009114787.1	910	7.00367e-122	ethylene-responsive transcription factor ERF022 [Brassica rapa]>gi|674939617|emb|CDX93754.1| BnaA09g23540D [Brassica napus]	--	--	--	--	Ethylene-responsive transcription factor ERF022 OS=Arabidopsis thaliana GN=ERF022 PE=2 SV=1	PF00847	AP2 domain	GO:0006355	regulation of transcription, DNA-templated	GO:0003700	transcription factor activity, sequence-specific DNA binding	GO:0005667	transcription factor complex	--	--
c104023_g4	2525	+	-	-	+	up	up	down	down	623.921	265.383	1.23329	0.00018926	0.043572	138.909	120.948	0.199754	0.59815	1	124.788	253.827	-1.02437	0.40107	1	144.914	606.763	-2.06594	4.0451e-08	5.9179e-06	685369496	XP_009118593.1	2549	0	protein GRIP-like [Brassica rapa]	--	--	--	--	--	--	--	--	--	--	--	--	--	--	--
c102827_g2	1359	+	-	-	+	up	up	down	down	1065.51	332.116	1.68178	6.4197e-08	5.0595e-05	246.851	169.568	0.541776	0.20166	1	174.651	317.457	-0.862088	0.45592	1	257.405	1036.24	-2.00925	9.2393e-15	3.605e-12	685351791	XP_009111298.1	2228	0	probable pectinesterase/pectinesterase inhibitor 41 [Brassica rapa]	--	K01051	E3.1.1.11	pectinesterase	Probable pectinesterase/pectinesterase inhibitor 41 OS=Arabidopsis thaliana GN=PME41 PE=2 SV=2	PF01095//PF04043	Pectinesterase//Plant invertase/pectin methylesterase inhibitor	GO:0042545//GO:0005982//GO:0005985	cell wall modification//starch metabolic process//sucrose metabolic process	GO:0004857//GO:0030599	enzyme inhibitor activity//pectinesterase activity	GO:0005618	cell wall	--	--
c110049_g2	1152	+	-	-	+	up	up	down	down	82.9125	12.0784	2.77916	8.4633e-08	6.2471e-05	19.3943	5.31733	1.86686	0.075561	1	5.50667	11.5554	-1.06932	0.54607	1	20.2347	80.6432	-1.99472	2.2163e-05	0.0016913	159488505	XP_001702250.1	150	9.50058e-10	hypothetical protein CHLREDRAFT_154229 [Chlamydomonas reinhardtii]>gi|158271287|gb|EDO97110.1| predicted protein [Chlamydomonas reinhardtii]	--	--	--	--	--	PF04684//PF09472	BAF1 / ABF1 chromatin reorganising factor//Tetrahydromethanopterin S-methyltransferase, F subunit (MtrF)	GO:0046656//GO:0006338//GO:0015948	folic acid biosynthetic process//chromatin remodeling//methanogenesis	GO:0030269//GO:0003677	tetrahydromethanopterin S-methyltransferase activity//DNA binding	GO:0016020//GO:0005634	membrane//nucleus	--	--
c109272_g1	1473	+	-	-	+	up	up	down	down	86.147	22.6286	1.92865	5.6109e-05	0.016913	20.4541	9.56549	1.09648	0.25603	1	9.89681	21.6254	-1.12769	0.41988	1	21.3161	83.7834	-1.97472	1.1409e-05	0.00095054	--	--	--	--	--	--	--	--	--	--	PF03067	Chitin binding domain	--	--	--	--	GO:0019028	viral capsid	--	--
c103310_g1	1172	+	-	-	+	up	up	down	down	168.314	50.3786	1.74027	3.0843e-06	0.0014776	40.5726	29.1435	0.477333	0.45556	1	30.0154	48.1622	-0.6822	0.59015	1	42.3145	163.719	-1.952	3.978e-08	5.8327e-06	674875370	CDY57537.1	1744	0	BnaA05g33500D [Brassica napus]	--	K03921	DESA1	acyl-	Acyl-[acyl-carrier-protein] desaturase 2, chloroplastic OS=Arabidopsis thaliana GN=S-ACP-DES2 PE=2 SV=1	PF03405//PF02915	Fatty acid desaturase//Rubrerythrin	GO:0006631//GO:0055114	fatty acid metabolic process//oxidation-reduction process	GO:0045300//GO:0016491//GO:0046872	acyl-[acyl-carrier-protein] desaturase activity//oxidoreductase activity//metal ion binding	--	--	--	--
c54188_g1	581	+	-	-	+	up	up	down	down	307.736	102.384	1.5877	2.3101e-07	0.00015198	76.1854	39.7496	0.938573	0.064789	0.95866	40.9527	97.8762	-1.257	0.30649	1	79.4494	299.293	-1.91345	2.3979e-11	5.8455e-09	674868994	CDY65637.1	717	2.45341e-89	BnaAnng20820D [Brassica napus]	--	K01051	E3.1.1.11	pectinesterase	Probable pectinesterase/pectinesterase inhibitor 41 OS=Arabidopsis thaliana GN=PME41 PE=2 SV=2	PF01095	Pectinesterase	GO:0005982//GO:0042545//GO:0005985	starch metabolic process//cell wall modification//sucrose metabolic process	GO:0030599	pectinesterase activity	GO:0005618	cell wall	--	--
c114634_g1	2001	+	-	-	+	up	up	down	down	68.1001	18.267	1.89842	0.00020323	0.045492	17.0822	4.78071	1.8372	0.1087	1	4.94298	17.4672	-1.8212	0.25203	1	17.8037	66.2245	-1.89518	0.00038518	0.019401	47824985	AAT38758.1	577	2.78518e-60	Putative gag-pol polyprotein, identical [Solanum demissum]	--	--	--	--	Copia protein OS=Drosophila melanogaster GN=GIP PE=1 SV=3	PF00806//PF10717//PF00665//PF00098	Pumilio-family RNA binding repeat//Occlusion-derived virus envelope protein ODV-E18//Integrase core domain//Zinc knuckle	GO:0015074	DNA integration	GO:0003676//GO:0008270//GO:0003723	nucleic acid binding//zinc ion binding//RNA binding	GO:0019031	viral envelope	--	--
c115250_g1	5097	+	-	-	+	up	up	down	down	500.126	187.4	1.41617	0.00016493	0.03948	127.379	79.654	0.677309	0.37793	1	82.3178	179.159	-1.12196	0.34585	1	132.732	486.369	-1.87353	1.7835e-05	0.001401	553178375	XP_005852545.1	667	2.63273e-69	subtilisin-like serine peptidase [Nannochloropsis gaditana CCMP526]>gi|422295987|gb|EKU23286.1| subtilisin-like serine peptidase [Nannochloropsis gaditana CCMP526]	--	--	--	--	Serine protease/ABC transporter B family protein tagD OS=Dictyostelium discoideum GN=tagD PE=3 SV=1	PF00082	Subtilase family	GO:0006508	proteolysis	GO:0004252	serine-type endopeptidase activity	--	--	KOG4597	Serine proteinase inhibitor (KU family) with thrombospondin repeats
c106672_g5	1901	+	-	-	+	up	up	down	down	494.171	191.002	1.37142	2.8779e-05	0.0097422	131.083	39.213	1.74108	0.0012493	0.06247	40.389	182.564	-2.17637	0.079277	1	136.653	480.602	-1.81433	2.569e-12	7.3211e-10	430218932	AGA37242.1	1251	1.21006e-162	WRKY transcription factor 31.1 [Brassica napus]	--	--	--	--	Probable WRKY transcription factor 31 OS=Arabidopsis thaliana GN=WRKY31 PE=2 SV=1	PF03106//PF00895	WRKY DNA -binding domain//ATP synthase protein 8	GO:0006355//GO:0015992//GO:0015986	regulation of transcription, DNA-templated//proton transport//ATP synthesis coupled proton transport	GO:0015078//GO:0043565//GO:0003700	hydrogen ion transmembrane transporter activity//sequence-specific DNA binding//transcription factor activity, sequence-specific DNA binding	GO:0005667//GO:0000276	transcription factor complex//mitochondrial proton-transporting ATP synthase complex, coupling factor F(o)	--	--
c105826_g3	1761	+	-	-	+	up	up	down	down	29358.7	13244.6	1.14838	9.9534e-08	7.276e-05	8038.28	4554.49	0.819597	0.0011656	0.059172	4696.22	12669.7	-1.43181	0.23689	1	8385.42	28554	-1.76774	2.3592e-20	1.5398e-17	685263706	XP_009106012.1	2192	0	LOW QUALITY PROTEIN: ammonium transporter 1 member 3-like [Brassica rapa]	--	K03320	amt, AMT, MEP	ammonium transporter, Amt family	Ammonium transporter 1 member 3 OS=Arabidopsis thaliana GN=AMT1-3 PE=2 SV=2	PF00909	Ammonium Transporter Family	GO:0015696	ammonium transport	GO:0008519	ammonium transmembrane transporter activity	GO:0016020	membrane	KOG0682	Ammonia permease
c115084_g1	4541	+	-	-	+	up	up	down	down	224.134	81.5014	1.45946	1.2228e-05	0.0048187	65.2925	33.9812	0.94218	0.32799	1	35.1103	77.896	-1.14966	0.3443	1	68.0202	217.981	-1.68017	2.9518e-06	0.00028597	553178375	XP_005852545.1	667	1.8302e-69	subtilisin-like serine peptidase [Nannochloropsis gaditana CCMP526]>gi|422295987|gb|EKU23286.1| subtilisin-like serine peptidase [Nannochloropsis gaditana CCMP526]	--	--	--	--	Serine protease/ABC transporter B family protein tagC OS=Dictyostelium discoideum GN=tagC PE=2 SV=2	PF00082	Subtilase family	GO:0006508	proteolysis	GO:0004252	serine-type endopeptidase activity	--	--	KOG3538	Disintegrin metalloproteinases with thrombospondin repeats
c76143_g1	589	+	-	-	+	up	up	down	down	284.361	129.997	1.12924	8.6799e-05	0.023371	83.8495	73.7267	0.185614	0.72147	1	76.0521	124.361	-0.709478	0.57886	1	87.4156	276.557	-1.66162	4.9293e-09	8.4321e-07	674848056	CDY72157.1	292	2.71971e-31	BnaAnng40130D [Brassica napus]>gi|674884133|emb|CDY48355.1| BnaCnng16170D [Brassica napus]	--	--	--	--	--	PF02046//PF11837	Cytochrome c oxidase subunit VIa//Domain of unknown function (DUF3357)	GO:0005982//GO:0006012//GO:0006123//GO:0015992//GO:0005985	starch metabolic process//galactose metabolic process//mitochondrial electron transport, cytochrome c to oxygen//proton transport//sucrose metabolic process	GO:0004129//GO:0004575//GO:0004564	cytochrome-c oxidase activity//sucrose alpha-glucosidase activity//beta-fructofuranosidase activity	GO:0017177//GO:0005743//GO:0045277//GO:0005751	glucosidase II complex//mitochondrial inner membrane//respiratory chain complex IV//mitochondrial respiratory chain complex IV	--	--
c114928_g1	2160	+	-	-	+	up	up	down	down	226.108	90.8856	1.31489	4.0557e-05	0.012839	75.199	62.6166	0.264168	0.75192	1	64.6379	86.8992	-0.426962	0.72388	1	78.3475	219.901	-1.4889	4.1457e-05	0.0029213	545703931	XP_005704290.1	1822	0	F-type H+-transporting ATPase subunit beta [Galdieria sulphuraria]>gi|452820731|gb|EME27770.1| F-type H+-transporting ATPase subunit beta [Galdieria sulphuraria]	--	K02133	ATPeF1B, ATP5B, ATP2	F-type H+-transporting ATPase subunit beta	ATP synthase subunit beta, mitochondrial OS=Homo sapiens GN=ATP5B PE=1 SV=3	PF02874//PF00006//PF00306//PF00004	ATP synthase alpha/beta family, beta-barrel domain//ATP synthase alpha/beta family, nucleotide-binding domain//ATP synthase alpha/beta chain, C terminal domain//ATPase family associated with various cellular activities (AAA)	GO:0015992//GO:0046034//GO:0015991	proton transport//ATP metabolic process//ATP hydrolysis coupled proton transport	GO:0005524//GO:0016820	ATP binding//hydrolase activity, acting on acid anhydrides, catalyzing transmembrane movement of substances	GO:0033178	proton-transporting two-sector ATPase complex, catalytic domain	KOG1350	F0F1-type ATP synthase, beta subunit
c97892_g2	1663	+	-	-	+	up	up	down	down	1477.96	582.64	1.34293	0.00017151	0.04055	492.646	313.273	0.653129	0.10039	1	322.831	556.93	-0.786717	0.49119	1	513.639	1437.34	-1.48458	1.007e-06	0.00010904	685379092	XP_009122283.1	663	4.35096e-157	peroxidase A2 [Brassica rapa]>gi|674963843|emb|CDX70075.1| BnaA10g24240D [Brassica napus]	--	K00430	E1.11.1.7	peroxidase	Peroxidase A2 OS=Armoracia rusticana GN=HRPA2 PE=1 SV=1	PF00141	Peroxidase	GO:0006804//GO:0055114//GO:0006979	obsolete peroxidase reaction//oxidation-reduction process//response to oxidative stress	GO:0004601//GO:0020037	peroxidase activity//heme binding	--	--	--	--
c106672_g3	1180	+	-	-	+	up	up	down	down	438.972	152.403	1.52624	1.04e-07	7.4937e-05	146.983	40.7618	1.85036	0.035461	0.6213	41.9173	145.689	-1.79727	0.14625	1	153.177	426.954	-1.47888	4.3451e-09	7.5052e-07	430218932	AGA37242.1	575	9.61185e-77	WRKY transcription factor 31.1 [Brassica napus]	--	--	--	--	Probable WRKY transcription factor 31 OS=Arabidopsis thaliana GN=WRKY31 PE=2 SV=1	PF03106	WRKY DNA -binding domain	GO:0006355	regulation of transcription, DNA-templated	GO:0043565//GO:0003700	sequence-specific DNA binding//transcription factor activity, sequence-specific DNA binding	GO:0005667	transcription factor complex	--	--
c115183_g3	650	+	-	-	+	up	up	down	down	152.097	54.2617	1.48699	6.2239e-05	0.018359	55.4125	15.4031	1.84699	0.0079182	0.21588	15.9238	51.8774	-1.70393	0.19468	1	57.7572	147.933	-1.35687	5.8423e-05	0.0039273	--	--	--	--	--	--	--	--	--	--	--	--	--	--	--	--	--	--	--	--
c105890_g1	2293	+	-	-	+	up	up	down	down	2082.92	959.544	1.11819	8.5175e-05	0.023056	765.91	609.725	0.329016	0.25371	1	628.557	917.698	-0.545977	0.64991	1	798.674	2025.66	-1.34271	9.2749e-06	0.00079376	685293329	XP_009137569.1	1502	0	peroxidase 44-like [Brassica rapa]	--	K00430	E1.11.1.7	peroxidase	Peroxidase 44 OS=Arabidopsis thaliana GN=PER44 PE=2 SV=1	PF00141//PF10186//PF09599//PF06005//PF03590	Peroxidase//UV radiation resistance protein and autophagy-related subunit 14//Salmonella-Shigella invasin protein C (IpaC_SipC)//Protein of unknown function (DUF904)//Aspartate-ammonia ligase	GO:0043093//GO:0006979//GO:0000917//GO:0055114//GO:0006529//GO:0009405//GO:0010508//GO:0006804//GO:0006522//GO:0006531	FtsZ-dependent cytokinesis//response to oxidative stress//barrier septum assembly//oxidation-reduction process//asparagine biosynthetic process//pathogenesis//positive regulation of autophagy//obsolete peroxidase reaction//alanine metabolic process//aspartate metabolic process	GO:0004601//GO:0004071//GO:0020037	peroxidase activity//aspartate-ammonia ligase activity//heme binding	GO:0005737	cytoplasm	--	--
c97440_g2	1316	+	-	-	+	up	up	down	down	326.767	154.291	1.08261	0.00016474	0.03948	121.927	92.6948	0.395459	0.47438	1	95.4117	147.524	-0.628709	0.60143	1	127.153	317.792	-1.32151	6.2507e-07	7.0713e-05	685294070	XP_009137924.1	782	2.89045e-98	cinnamoyl-CoA reductase 2 [Brassica rapa]>gi|674960784|emb|CDX72244.1| BnaC07g42660D [Brassica napus]	--	--	--	--	Tetraketide alpha-pyrone reductase 1 OS=Arabidopsis thaliana GN=TKPR1 PE=1 SV=1	PF01370	NAD dependent epimerase/dehydratase family	GO:0044237	cellular metabolic process	GO:0003824//GO:0050662	catalytic activity//coenzyme binding	--	--	--	--
c99461_g1	759	+	-	-	+	up	up	down	down	1176.21	628.786	0.9035	0.00012128	0.031104	461.398	235.067	0.97294	0.060891	0.91402	242.639	601.303	-1.30928	0.27359	1	480.937	1143.91	-1.25006	1.2044e-05	0.00099761	685312307	XP_009146715.1	705	5.84359e-121	salicylate/benzoate carboxyl methyltransferase-like isoform X1 [Brassica rapa]	--	--	--	--	Salicylate/benzoate carboxyl methyltransferase OS=Arabidopsis thaliana GN=BSMT1 PE=1 SV=1	PF03492	SAM dependent carboxyl methyltransferase	--	--	GO:0008168	methyltransferase activity	--	--	--	--
c78850_g1	2438	+	-	-	+	up	up	down	down	958.399	318.68	1.58852	6.1339e-10	7.8659e-07	376.566	145.815	1.36876	0.1472	1	150.337	304.612	-1.01877	0.38099	1	392.329	932.126	-1.24846	0.00045775	0.022465	685268058	XP_009125110.1	705	9.33843e-83	peroxidase 62 [Brassica rapa]	--	K00430	E1.11.1.7	peroxidase	Peroxidase 62 OS=Arabidopsis thaliana GN=PER62 PE=2 SV=1	PF00141	Peroxidase	GO:0006979//GO:0055114//GO:0006804	response to oxidative stress//oxidation-reduction process//obsolete peroxidase reaction	GO:0020037//GO:0004601	heme binding//peroxidase activity	--	--	--	--
c105043_g2	1529	+	-	-	+	up	up	down	down	3139.21	1297.82	1.27431	1.2975e-07	9.0897e-05	1278.36	681.74	0.907006	0.0018309	0.081291	702.647	1240.67	-0.820253	0.47511	1	1333.06	3053.05	-1.19551	6.2531e-10	1.2474e-07	685362683	XP_009115658.1	826	7.81775e-105	ethylene-responsive transcription factor ERF012-like [Brassica rapa]>gi|674862175|emb|CDY68963.1| BnaAnng28960D [Brassica napus]	--	--	--	--	Ethylene-responsive transcription factor ERF012 OS=Arabidopsis thaliana GN=ERF012 PE=2 SV=1	PF00969//PF00847//PF01475	Class II histocompatibility antigen, beta domain//AP2 domain//Ferric uptake regulator family	GO:0006355//GO:0019882//GO:0006955	regulation of transcription, DNA-templated//antigen processing and presentation//immune response	GO:0003700	transcription factor activity, sequence-specific DNA binding	GO:0042613//GO:0016020//GO:0005667	MHC class II protein complex//membrane//transcription factor complex	--	--
c86159_g1	622	+	-	-	+	up	up	down	down	325.588	141.795	1.19924	2.582e-05	0.0088595	146.491	96.5245	0.601842	0.12502	1	99.5528	135.607	-0.445893	0.71901	1	152.778	316.642	-1.05142	4.5715e-05	0.0031771	685325098	XP_009152096.1	724	2.80078e-95	uncharacterized protein LOC103875332 [Brassica rapa]>gi|674919507|emb|CDY13601.1| BnaA06g33220D [Brassica napus]	--	--	--	--	--	PF00582	Universal stress protein family	GO:0006950	response to stress	--	--	--	--	--	--
c100748_g1	2066	+	-	-	+	up	up	down	down	720.518	244.942	1.55659	3.8364e-06	0.0017862	339.869	123.424	1.46136	0.0027627	0.10671	127.053	234.077	-0.881552	0.4411	1	354.352	700.799	-0.983817	9.0317e-06	0.00077576	685328762	XP_009102524.1	520	1.9217e-105	pumilio homolog 5-like isoform X1 [Brassica rapa]	--	--	--	--	--	PF05854//PF00806	Non-histone chromosomal protein MC1//Pumilio-family RNA binding repeat	GO:0042262	DNA protection	GO:0003723	RNA binding	--	--	--	--
c93065_g1	1047	+	-	-	+	up	up	down	down	1938.83	1053.62	0.879831	0.00016764	0.039947	962.471	690.473	0.479158	0.083317	1	712.056	1007.32	-0.500463	0.6604	1	1003.8	1885.64	-0.909584	3.961e-06	0.00037228	685376367	XP_009121130.1	438	2.91847e-50	uncharacterized protein LOC103845966 [Brassica rapa]	--	--	--	--	--	PF06955	Xyloglucan endo-transglycosylase (XET) C-terminus	GO:0006073	cellular glucan metabolic process	GO:0016762	xyloglucan:xyloglucosyl transferase activity	GO:0005618//GO:0048046	cell wall//apoplast	--	--
c97824_g1	1543	+	-	-	+	up	up	down	down	1511.62	802.832	0.91293	9.754e-05	0.025759	767.01	452.816	0.76032	0.0078309	0.21387	466.849	767.726	-0.717636	0.54421	1	799.852	1470.19	-0.878202	1.2703e-05	0.0010412	685319024	XP_009149835.1	1226	3.36596e-172	flavonol synthase/flavanone 3-hydroxylase-like [Brassica rapa]	--	K05278	FLS	flavonol synthase	Flavonol synthase/flavanone 3-hydroxylase (Fragment) OS=Matthiola incana PE=2 SV=1	PF03171//PF02742	2OG-Fe(II) oxygenase superfamily//Iron dependent repressor, metal binding and dimerisation domain	GO:0055114//GO:0006355	oxidation-reduction process//regulation of transcription, DNA-templated	GO:0046914//GO:0016706//GO:0016491//GO:0046983	transition metal ion binding//oxidoreductase activity, acting on paired donors, with incorporation or reduction of molecular oxygen, 2-oxoglutarate as one donor, and incorporation of one atom each of oxygen into both donors//oxidoreductase activity//protein dimerization activity	--	--	KOG0143	Iron/ascorbate family oxidoreductases
c236165_g1	1126	+	-	-	+	up	up	down	down	532.609	272.1	0.968942	0.00019081	0.043746	276.68	189.492	0.546079	0.099328	1	195.692	260.215	-0.411124	0.73171	1	288.553	518.005	-0.844129	0.00024605	0.013222	--	--	--	--	--	--	--	--	--	--	--	--	--	--	--	--	--	--	--	--
c112444_g1	2522	+	-	-	+	up	up	down	down	6177.52	3322.23	0.894875	7.9281e-05	0.021972	3326.39	2728.21	0.286007	0.29254	1	2813.04	3176.07	-0.175114	0.86726	1	3468.53	6008.04	-0.792569	1.8395e-05	0.001437	685363867	XP_009116158.1	1279	2.99585e-167	GATA transcription factor 8 [Brassica rapa]	--	--	--	--	GATA transcription factor 8 OS=Arabidopsis thaliana GN=GATA8 PE=2 SV=1	PF00320	GATA zinc finger	GO:0006355	regulation of transcription, DNA-templated	GO:0008270//GO:0003700//GO:0043565	zinc ion binding//transcription factor activity, sequence-specific DNA binding//sequence-specific DNA binding	GO:0005667	transcription factor complex	--	--
c97892_g1	1658	+	-	-	+	up	up	down	down	627.169	307.834	1.0267	7.2813e-05	0.020677	353.244	255.723	0.466086	0.14569	1	263.895	294.342	-0.157528	0.88965	1	368.326	609.981	-0.727781	0.00096632	0.041487	674963842	CDX70074.1	1010	4.29272e-130	BnaA10g24230D [Brassica napus]	--	K00430	E1.11.1.7	peroxidase	Peroxidase 54 OS=Arabidopsis thaliana GN=PER54 PE=2 SV=1	PF00141	Peroxidase	GO:0006804//GO:0055114//GO:0006979	obsolete peroxidase reaction//oxidation-reduction process//response to oxidative stress	GO:0004601//GO:0020037	peroxidase activity//heme binding	--	--	--	--
c95637_g3	459	+	-	-	+	up	up	down	down	1867.03	945.088	0.982227	1.8895e-05	0.0069229	1099.08	638.218	0.78417	0.011445	0.2791	657.705	903.817	-0.458591	0.70159	1	1146.1	1815.82	-0.663891	0.00061005	0.028489	685282645	XP_009132239.1	277	2.33606e-29	uncharacterized protein LOC103856863 [Brassica rapa]	--	--	--	--	--	--	--	--	--	--	--	--	--	--	--
c113992_g4	2721	+	-	-	+	up	up	down	down	2534.21	1329.83	0.930294	4.5172e-05	0.014007	1491.64	1090.28	0.452201	0.12267	1	1123.4	1271.69	-0.17887	0.88153	1	1556.18	2464.75	-0.663435	0.00072117	0.032728	685356336	XP_009113078.1	1832	0	leucine-rich repeat extensin-like protein 2 isoform X2 [Brassica rapa]>gi|685356338|ref|XP_009113079.1| leucine-rich repeat extensin-like protein 2 isoform X3 [Brassica rapa]	--	--	--	--	Leucine-rich repeat extensin-like protein 1 OS=Arabidopsis thaliana GN=LRX1 PE=1 SV=1	PF00560//PF02017	Leucine Rich Repeat//CIDE-N domain	GO:0006915	apoptotic process	GO:0005515	protein binding	GO:0005622	intracellular	KOG0619	FOG: Leucine rich repeat
c200966_g1	434	+	-	-	+	up	up	up	down	36.0435	3.5235	3.35466	4.9285e-05	0.015158	4.80708	4.75627	0.0153299	1	1	4.87786	3.3657	0.535343	0.89009	1	5.00766	35.0555	-2.80743	0.00016737	0.0095938	674926657	CDY06737.1	233	1.6854e-23	BnaA10g05160D [Brassica napus]	--	--	--	--	--	--	--	--	--	--	--	--	--	--	--
c114954_g2	2627	+	-	-	+	up	up	up	down	25328.6	13550.7	0.902404	2.3477e-05	0.0082811	13685.6	12991.3	0.0751112	0.73144	1	13395	12960.5	0.0475738	0.95652	1	14280.5	24633.2	-0.786562	0.00015406	0.0089319	674885818	CDY46766.1	2633	0	BnaA03g17100D [Brassica napus]	--	K09490	HSPA5, BIP	heat shock 70kDa protein 5	Mediator of RNA polymerase II transcription subunit 37f OS=Arabidopsis thaliana GN=MED37F PE=1 SV=2	PF01968//PF06723//PF00430//PF03063//PF02782	Hydantoinase/oxoprolinase//MreB/Mbl protein//ATP synthase B/B' CF(0)//Prismane/CO dehydrogenase family//FGGY family of carbohydrate kinases, C-terminal domain	GO:0015986//GO:0055114//GO:0005975//GO:0015992//GO:0000902	ATP synthesis coupled proton transport//oxidation-reduction process//carbohydrate metabolic process//proton transport//cell morphogenesis	GO:0015078//GO:0016773//GO:0016491//GO:0016787	hydrogen ion transmembrane transporter activity//phosphotransferase activity, alcohol group as acceptor//oxidoreductase activity//hydrolase activity	GO:0045263	proton-transporting ATP synthase complex, coupling factor F(o)	KOG0100	Molecular chaperones GRP78/BiP/KAR2, HSP70 superfamily
c96234_g1	403	+	-	-	+	up	down	down	down	23.3876	0.948295	4.62426	0.00010237	0.026848	0.50164	0.528474	-0.075181	1	1	0.541985	0.906957	-0.742781	1	1	0.521751	22.7511	-5.44643	3.4835e-05	0.0025084	--	--	--	--	--	--	--	--	--	--	--	--	--	--	--	--	--	--	--	--
c112416_g2	594	+	-	-	+	up	up	down	down	367.085	161.59	1.18378	2.3083e-05	0.0081821	113.795	108.818	0.0645233	0.98476	1	112.387	154.559	-0.459679	0.7138	1	118.549	357.03	-1.59057	8.358e-07	9.1982e-05	260516678	ACX43965.1	380	1.65039e-41	cysteine protease 1 [Brachiaria hybrid cultivar]	--	K01366	CTSH	cathepsin H	Pro-cathepsin H OS=Rattus norvegicus GN=Ctsh PE=1 SV=1	PF01051//PF00112	Initiator Replication protein//Papain family cysteine protease	GO:0006508//GO:0006260//GO:0006270	proteolysis//DNA replication//DNA replication initiation	GO:0008234//GO:0003887	cysteine-type peptidase activity//DNA-directed DNA polymerase activity	GO:0005727//GO:0042575	extrachromosomal circular DNA//DNA polymerase complex	KOG1543	Cysteine proteinase Cathepsin L
c106642_g3	1436	+	-	-	+	up	down	down	down	544.839	233.011	1.22543	3.0857e-06	0.0014776	199.471	200.895	-0.0102629	0.98681	1	207.018	222.849	-0.106309	0.93937	1	208.209	529.905	-1.3477	3.405e-08	5.0981e-06	674890378	CDY42364.1	1692	0	BnaA09g15990D [Brassica napus]	Brassica rapa probable nicotianamine synthase 4 (LOC103847645), mRNA	K05953	E2.5.1.43	nicotianamine synthase	Probable nicotianamine synthase 4 OS=Arabidopsis thaliana GN=NAS4 PE=2 SV=1	PF03059	Nicotianamine synthase protein	GO:0030418	nicotianamine biosynthetic process	GO:0030410	nicotianamine synthase activity	--	--	--	--
c114741_g1	1762	+	-	-	+	up	up	down	down	652.8	337.312	0.952559	0.00015978	0.038623	249.994	246.82	0.0184367	0.97557	1	254.899	322.566	-0.339671	0.77432	1	260.463	634.893	-1.28544	0.00035416	0.018018	255078736	XP_002502948.1	1121	8.8365e-145	translation elongation factor EF-1alpha/Tu [Micromonas sp. RCC299]>gi|226518214|gb|ACO64206.1| translation elongation factor EF-1alpha/Tu [Micromonas sp. RCC299]	--	K03231	EEF1A	elongation factor 1-alpha	Elongation factor 1-alpha OS=Methanocella arvoryzae (strain DSM 22066 / NBRC 105507 / MRE50) GN=tuf PE=3 SV=1	PF00009//PF01926//PF02421//PF03144//PF03143	Elongation factor Tu GTP binding domain//50S ribosome-binding GTPase//Ferrous iron transport protein B//Elongation factor Tu domain 2//Elongation factor Tu C-terminal domain	GO:0015684	ferrous iron transport	GO:0005525//GO:0003924//GO:0015093	GTP binding//GTPase activity//ferrous iron transmembrane transporter activity	GO:0016021	integral component of membrane	KOG0052	Translation elongation factor EF-1 alpha/Tu
c102035_g1	1147	+	-	-	+	up	down	up	down	27.6562	0.948295	4.86613	9.751e-06	0.0039771	1.50492	2.64644	-0.814369	0.82763	1	2.72078	0.906957	1.58491	0.67163	1	1.56525	26.894	-4.10282	3.3906e-05	0.0024539	--	--	--	--	--	--	--	--	--	--	--	--	--	--	--	--	--	--	--	--
c48069_g1	461	+	-	-	+	up	down	up	down	222.116	90.9957	1.28744	7.283e-05	0.020677	35.626	95.4634	-1.42202	0.0033414	0.1222	98.458	87.0137	0.178267	0.88898	1	37.167	216.038	-2.53919	9.6947e-14	3.3167e-11	685341480	XP_009107425.1	175	6.84773e-15	uncharacterized protein LOC103833077 [Brassica rapa]	--	--	--	--	--	--	--	--	--	--	--	--	--	--	--
c90019_g1	1683	+	-	-	+	up	down	up	down	37.7924	4.04259	3.22474	4.8622e-05	0.014985	6.67409	80.4503	-3.59145	0.063389	0.94379	82.7073	3.86286	4.42027	0.037916	0.64194	6.95476	36.7578	-2.40198	0.00056142	0.026595	734432978	KHN46541.1	230	1.35917e-19	Protein translation factor SUI1 like 1 [Glycine soja]	--	K03113	EIF1, SUI1	translation initiation factor 1	Protein translation factor sui1 OS=Schizosaccharomyces pombe (strain 972 / ATCC 24843) GN=sui1 PE=3 SV=3	PF05046//PF01253	Mitochondrial large subunit ribosomal protein (Img2)//Translation initiation factor SUI1	GO:0042254//GO:0006413//GO:0006412//GO:0006446	ribosome biogenesis//translational initiation//translation//regulation of translational initiation	GO:0003743//GO:0003735	translation initiation factor activity//structural constituent of ribosome	GO:0005840//GO:0005622	ribosome//intracellular	KOG1770	Translation initiation factor 1 (eIF-1/SUI1)
c87613_g1	1576	+	-	-	+	up	down	down	down	748.901	218.726	1.77565	8.8315e-12	1.7355e-08	31.7524	90.7194	-1.51454	0.0025072	0.1009	93.6127	209.164	-1.15986	0.33849	1	33.1329	728.346	-4.45829	7.7251e-54	4.0524e-50	674926235	CDY07230.1	1722	0	BnaCnng02450D [Brassica napus]	--	--	--	--	Ferric reduction oxidase 2 OS=Arabidopsis thaliana GN=FRO2 PE=1 SV=2	--	--	--	--	--	--	--	--	--	--
c95977_g2	890	+	-	-	+	up	down	down	down	239.416	69.6547	1.78123	2.3683e-05	0.0083342	18.3212	21.7571	-0.247966	0.7997	1	22.4601	66.6176	-1.56854	0.22795	1	19.1213	232.827	-3.60601	1.1092e-10	2.4356e-08	674893917	CDY38862.1	770	4.73986e-100	BnaA03g13170D [Brassica napus]	--	K13993	HSP20	HSP20 family protein	23.5 kDa heat shock protein, mitochondrial OS=Arabidopsis thaliana GN=HSP23.5 PE=2 SV=1	--	--	--	--	--	--	--	--	KOG0710	Molecular chaperone (small heat-shock protein Hsp26/Hsp42)
c113242_g2	926	+	-	-	+	up	down	down	down	2299.06	1099.77	1.06384	0.00018947	0.043572	207.65	364.682	-0.812488	0.083714	1	375.794	1051.31	-1.48417	0.20772	1	216.729	2235.94	-3.36692	3.0021e-34	5.2494e-31	674881797	CDY50531.1	1479	0	BnaA01g30490D [Brassica napus]	--	K03283	HSPA1_8	heat shock 70kDa protein 1/8	Probable mediator of RNA polymerase II transcription subunit 37c OS=Arabidopsis thaliana GN=MED37C PE=1 SV=1	PF02782	FGGY family of carbohydrate kinases, C-terminal domain	GO:0005975	carbohydrate metabolic process	GO:0016773	phosphotransferase activity, alcohol group as acceptor	--	--	KOG0101	Molecular chaperones HSP70/HSC70, HSP70 superfamily
c107513_g1	2079	+	-	-	+	up	down	down	down	300.339	101.914	1.55924	5.9844e-07	0.00034172	30.47	40.2985	-0.403334	0.54959	1	41.549	97.4122	-1.22929	0.31178	1	31.8096	292.111	-3.19898	3.6713e-22	2.7807e-19	685264107	XP_009108082.1	1639	0	pre-mRNA-splicing factor SLU7-like [Brassica rapa]	--	K12819	SLU7	pre-mRNA-processing factor SLU7	Pre-mRNA-splicing factor SLU7 OS=Oryza sativa subsp. japonica GN=Os08g0127700 PE=2 SV=1	PF03402	Vomeronasal organ pheromone receptor family, V1R	GO:0019236//GO:0007606//GO:0007186	response to pheromone//sensory perception of chemical stimulus//G-protein coupled receptor signaling pathway	GO:0016503	pheromone receptor activity	GO:0016021	integral component of membrane	KOG2560	RNA splicing factor - Slu7p
c113767_g3	1815	+	-	-	+	up	down	down	down	111.334	25.8736	2.10534	1.1307e-05	0.0045027	11.6472	19.0739	-0.711626	0.47658	1	19.6417	24.75	-0.333507	0.83805	1	12.1665	108.299	-3.15403	7.2042e-08	9.9901e-06	685308881	XP_009145092.1	292	3.76212e-25	uncharacterized protein LOC103868776 [Brassica rapa]	--	--	--	--	--	--	--	--	--	--	--	--	--	--	--
c104457_g1	2192	+	-	-	+	up	down	down	down	559.651	234.745	1.25343	0.00011184	0.028929	65.6076	80.5236	-0.295549	0.69786	1	82.9026	224.446	-1.43688	0.23609	1	68.4869	544.261	-2.9904	7.4762e-12	1.9682e-09	685379018	XP_009122249.1	2626	0	lysine--tRNA ligase-like [Brassica rapa]	Brassica rapa lysine--tRNA ligase-like (LOC103846983), mRNA	K04567	KARS, lysS	lysyl-tRNA synthetase, class II	Lysine--tRNA ligase, cytoplasmic OS=Arabidopsis thaliana GN=At3g11710 PE=1 SV=1	PF01336//PF02038//PF00152//PF01409	OB-fold nucleic acid binding domain//ATP1G1/PLM/MAT8 family//tRNA synthetases class II (D, K and N)//tRNA synthetases class II core domain (F)	GO:0006811//GO:0006418//GO:0043039	ion transport//tRNA aminoacylation for protein translation//tRNA aminoacylation	GO:0005524//GO:0004812//GO:0000049//GO:0005216//GO:0003676//GO:0000166	ATP binding//aminoacyl-tRNA ligase activity//tRNA binding//ion channel activity//nucleic acid binding//nucleotide binding	GO:0016020//GO:0005737	membrane//cytoplasm	KOG1885	Lysyl-tRNA synthetase (class II)
c91369_g1	811	+	-	-	+	up	down	down	down	191.758	76.313	1.32928	6.5786e-05	0.019143	25.9288	33.3672	-0.363873	0.63052	1	34.3404	72.9934	-1.08786	0.40069	1	27.0496	186.509	-2.78557	3.4271e-14	1.2543e-11	685362556	XP_009115602.1	536	1.65102e-65	uncharacterized protein OsI_027940-like [Brassica rapa]	--	K15730	PTGES3	cytosolic prostaglandin-E synthase	Uncharacterized protein Os08g0359500 OS=Oryza sativa subsp. japonica GN=Os08g0359500 PE=2 SV=1	PF03219	TLC ATP/ADP transporter	GO:0006810	transport	GO:0005471//GO:0005524	ATP:ADP antiporter activity//ATP binding	GO:0016021	integral component of membrane	KOG3158	HSP90 co-chaperone p23
c112248_g2	2588	+	-	-	+	up	down	down	down	1690.92	894.144	0.91923	8.3467e-05	0.022798	343.619	453.138	-0.39914	0.1949	1	467.706	854.966	-0.870264	0.45745	1	358.582	1644.55	-2.19731	2.7067e-24	2.5219e-21	567218832	XP_006413045.1	617	2.22371e-69	hypothetical protein EUTSA_v10025522mg [Eutrema salsugineum]>gi|557114215|gb|ESQ54498.1| hypothetical protein EUTSA_v10025522mg [Eutrema salsugineum]	--	K13066	E2.1.1.68, COMT	caffeic acid 3-O-methyltransferase	Flavone 3'-O-methyltransferase 1 OS=Arabidopsis thaliana GN=OMT1 PE=1 SV=1	PF00891//PF08100//PF01517	O-methyltransferase//Dimerisation domain//Hepatitis delta virus delta antigen	--	--	GO:0008171//GO:0046983//GO:0003723	O-methyltransferase activity//protein dimerization activity//RNA binding	GO:0042025	host cell nucleus	--	--
c98849_g1	1561	+	-	-	+	up	down	down	down	480.349	240.075	1.0006	0.00018222	0.042225	107.074	162.336	-0.600377	0.10746	1	167.508	229.539	-0.454509	0.69577	1	111.679	467.163	-2.06457	1.6215e-15	6.8557e-13	685321028	XP_009150533.1	2082	0	uncharacterized protein LOC103873874 [Brassica rapa]	--	--	--	--	--	--	--	--	--	--	--	--	--	--	--
c113982_g1	3324	+	-	-	+	up	down	down	down	4640.09	2334.33	0.991143	4.3501e-05	0.013628	1074.73	1245.99	-0.213316	0.61899	1	1283.65	2232.53	-0.79843	0.50443	1	1120.5	4512.6	-2.00981	3.5443e-11	8.3808e-09	685338932	XP_009106443.1	3063	0	sulfate transporter 1.2 [Brassica rapa]>gi|685338935|ref|XP_009106444.1| sulfate transporter 1.2 [Brassica rapa]>gi|685338937|ref|XP_009106445.1| sulfate transporter 1.2 [Brassica rapa]	--	K17470	SULTR1	sulfate transporter 1, high-affinity	Sulfate transporter 1.2 OS=Arabidopsis thaliana GN=SULTR1;2 PE=1 SV=1	PF03229//PF00916	Alphavirus glycoprotein J//Sulfate transporter family	GO:0008272//GO:0019050	sulfate transport//suppression by virus of host apoptotic process	GO:0015116	sulfate transmembrane transporter activity	GO:0016021	integral component of membrane	KOG0236	Sulfate/bicarbonate/oxalate exchanger SAT-1 and related transporters (SLC26 family)
c105747_g3	2228	+	-	-	+	up	down	down	down	346.312	155.132	1.15858	3.2055e-05	0.010571	118.163	133.205	-0.172871	0.67389	1	137.525	148.385	-0.109654	0.94232	1	123.286	336.805	-1.44991	6.1788e-08	8.6136e-06	674955987	CDX77470.1	2071	0	BnaA07g06080D [Brassica napus]	--	K01728	E4.2.2.2, pel	pectate lyase	Probable pectate lyase 15 OS=Arabidopsis thaliana GN=At4g13710 PE=2 SV=1	--	--	--	--	--	--	--	--	--	--
c105646_g1	2300	+	-	-	+	down	up	up	up	1470.16	2710.01	-0.882329	6.3811e-05	0.018713	3489.04	2699.33	0.370228	0.15006	1	2788.07	2591.47	0.1055	0.93121	1	3639.05	1430.09	1.34746	2.9789e-12	8.355e-10	685318622	XP_009149686.1	3330	0	uncharacterized protein LOC103873010 [Brassica rapa]	--	--	--	--	Protein TolB OS=Pelobacter carbinolicus (strain DSM 2380 / Gra Bd 1) GN=tolB PE=3 SV=2	PF04976//PF00930//PF14583	DMSO reductase anchor subunit (DmsC)//Dipeptidyl peptidase IV (DPP IV) N-terminal region//Oligogalacturonate lyase	GO:0019645//GO:0006508//GO:0045490	anaerobic electron transport chain//proteolysis//pectin catabolic process	GO:0047487	oligogalacturonide lyase activity	GO:0016020//GO:0016021	membrane//integral component of membrane	--	--
c114906_g1	2633	+	-	-	+	down	up	up	up	893.847	1783.77	-0.996833	1.6475e-05	0.0061404	2253.19	2050.5	0.135995	0.62062	1	2114.21	1705.54	0.309892	0.79786	1	2349.84	869.369	1.43452	1.6033e-12	4.692e-10	685362307	XP_009115500.1	2728	0	aldehyde dehydrogenase family 2 member B7, mitochondrial [Brassica rapa]	--	K00128	E1.2.1.3	aldehyde dehydrogenase (NAD+)	Aldehyde dehydrogenase family 2 member B7, mitochondrial OS=Arabidopsis thaliana GN=ALDH2B7 PE=2 SV=2	PF00171	Aldehyde dehydrogenase family	GO:0055114//GO:0008152	oxidation-reduction process//metabolic process	GO:0016491	oxidoreductase activity	--	--	KOG2450	Aldehyde dehydrogenase
c109144_g1	1422	+	-	-	+	down	up	up	up	104.564	302.045	-1.53038	4.0742e-07	0.00024859	369.721	323.909	0.190849	0.56626	1	334.713	288.834	0.212683	0.86189	1	385.655	101.708	1.92288	9.1683e-13	2.7454e-10	674947948	CDX85730.1	120	2.36623e-09	BnaA02g00830D [Brassica napus]	--	--	--	--	--	--	--	--	--	--	--	--	--	--	--
c109437_g3	1999	+	-	-	+	down	up	up	up	969.883	2072.32	-1.09537	2.531e-06	0.0012475	2567.67	2041.21	0.331032	0.20026	1	2106.79	1981.67	0.0883257	0.94168	1	2678.25	943.319	1.50547	7.5167e-14	2.5904e-11	685371483	XP_009119412.1	1738	0	UDP-glycosyltransferase 73B5 [Brassica rapa]	--	--	--	--	UDP-glycosyltransferase 73B5 OS=Arabidopsis thaliana GN=UGT73B5 PE=2 SV=1	PF00201	UDP-glucoronosyl and UDP-glucosyl transferase	GO:0008152	metabolic process	GO:0016758	transferase activity, transferring hexosyl groups	--	--	KOG1192	UDP-glucuronosyl and UDP-glucosyl transferase
c109900_g2	2059	+	-	-	+	down	up	down	up	1253.77	2853.16	-1.18628	2.0695e-07	0.00013735	1896.41	1615.61	0.231192	0.37758	1	1666.55	2728.52	-0.711258	0.5471	1	1978.1	1219.51	0.697814	0.00035234	0.017951	685324754	XP_009151953.1	2041	0	cytochrome P450 734A1-like [Brassica rapa]	--	--	--	--	Cytochrome P450 734A6 OS=Oryza sativa subsp. japonica GN=CYP734A6 PE=2 SV=1	PF00067	Cytochrome P450	GO:0055114	oxidation-reduction process	GO:0005506//GO:0016705//GO:0020037	iron ion binding//oxidoreductase activity, acting on paired donors, with incorporation or reduction of molecular oxygen//heme binding	--	--	KOG0157	Cytochrome P450 CYP4/CYP19/CYP26 subfamilies
c114791_g1	3690	+	-	-	+	down	up	down	up	1953.87	5355.9	-1.45479	3.1729e-08	2.6822e-05	2978.69	2771.27	0.10413	0.70386	1	2860.23	5120.7	-0.840209	0.46654	1	3106.5	1900.4	0.708988	0.00027436	0.01451	674955315	CDX78043.1	2259	0	BnaA09g32380D [Brassica napus]	Brassica rapa acyl-coenzyme A oxidase 4, peroxisomal (LOC103841125), mRNA	K00232	E1.3.3.6, ACOX1, ACOX3	acyl-CoA oxidase	Acyl-coenzyme A oxidase 4, peroxisomal OS=Arabidopsis thaliana GN=ACX4 PE=1 SV=1	PF02770//PF03117//PF01040//PF02771//PF00441	Acyl-CoA dehydrogenase, middle domain//UL49 family//UbiA prenyltransferase family//Acyl-CoA dehydrogenase, N-terminal domain//Acyl-CoA dehydrogenase, C-terminal domain	GO:0008152//GO:0006118//GO:0055114//GO:0016032	metabolic process//obsolete electron transport//oxidation-reduction process//viral process	GO:0050660//GO:0004659//GO:0003995//GO:0016627	flavin adenine dinucleotide binding//prenyltransferase activity//acyl-CoA dehydrogenase activity//oxidoreductase activity, acting on the CH-CH group of donors	GO:0019033//GO:0016021	viral tegument//integral component of membrane	KOG0138	Glutaryl-CoA dehydrogenase
c112339_g1	3053	+	-	-	+	down	up	down	up	8150.74	18827.7	-1.20785	4.2311e-08	3.4474e-05	12682.7	11740.5	0.111362	0.65972	1	12117.7	18004.7	-0.571256	0.62579	1	13229	7928.02	0.738671	6.3174e-05	0.004189	685364536	XP_009116453.1	3491	0	probable galactinol--sucrose galactosyltransferase 2 [Brassica rapa]>gi|685364539|ref|XP_009116454.1| probable galactinol--sucrose galactosyltransferase 2 [Brassica rapa]	--	--	--	--	Probable galactinol--sucrose galactosyltransferase 2 OS=Arabidopsis thaliana GN=RFS2 PE=2 SV=2	PF02065	Melibiase	GO:0005975	carbohydrate metabolic process	GO:0004553	hydrolase activity, hydrolyzing O-glycosyl compounds	--	--	--	--
c109139_g5	1045	+	-	-	+	down	up	down	up	143.547	517.036	-1.84874	1.9574e-11	3.4441e-08	249.97	160.341	0.640616	0.059525	0.89944	165.655	494.382	-1.57745	0.18822	1	260.702	139.631	0.900779	0.00083895	0.037052	685259870	XP_009137528.1	1069	2.61328e-142	UDP-glucose 4-epimerase 2 [Brassica rapa]	--	K01784	galE, GALE	UDP-glucose 4-epimerase	UDP-glucose 4-epimerase 2 OS=Arabidopsis thaliana GN=UGE2 PE=1 SV=1	PF03435//PF01266//PF03721//PF01370//PF01073//PF02719//PF04321//PF02737//PF00106	Saccharopine dehydrogenase//FAD dependent oxidoreductase//UDP-glucose/GDP-mannose dehydrogenase family, NAD binding domain//NAD dependent epimerase/dehydratase family//3-beta hydroxysteroid dehydrogenase/isomerase family//Polysaccharide biosynthesis protein//RmlD substrate binding domain//3-hydroxyacyl-CoA dehydrogenase, NAD binding domain//short chain dehydrogenase	GO:0019872//GO:0018874//GO:0006550//GO:0055114//GO:0030639//GO:0009058//GO:0009117//GO:0044237//GO:0006552//GO:0006568//GO:0008209//GO:0006633//GO:0008207//GO:0045226//GO:0006574//GO:0006694//GO:0006554//GO:0008210//GO:0009225//GO:0006631//GO:0008152	streptomycin biosynthetic process//benzoate metabolic process//isoleucine catabolic process//oxidation-reduction process//polyketide biosynthetic process//biosynthetic process//nucleotide metabolic process//cellular metabolic process//leucine catabolic process//tryptophan metabolic process//androgen metabolic process//fatty acid biosynthetic process//C21-steroid hormone metabolic process//extrace…	GO:0003854//GO:0003824//GO:0016491//GO:0008831//GO:0016616//GO:0051287//GO:0050662//GO:0003857	3-beta-hydroxy-delta5-steroid dehydrogenase activity//catalytic activity//oxidoreductase activity//dTDP-4-dehydrorhamnose reductase activity//oxidoreductase activity, acting on the CH-OH group of donors, NAD or NADP as acceptor//NAD binding//coenzyme binding//3-hydroxyacyl-CoA dehydrogenase activity	--	--	KOG1371	UDP-glucose 4-epimerase/UDP-sulfoquinovose synthase
c107060_g2	1768	+	-	-	+	down	up	down	up	241.78	1046.02	-2.11314	1.3977e-16	6.4092e-13	434.97	272.585	0.674211	0.027236	0.51398	281.109	1000.18	-1.83106	0.12831	1	453.669	235.167	0.947954	8.3167e-05	0.0053061	685355178	XP_009112634.1	757	1.78911e-92	inositol oxygenase 2-like [Brassica rapa]	--	K00469	MIOX	inositol oxygenase	Inositol oxygenase 2 OS=Arabidopsis thaliana GN=MIOX2 PE=2 SV=2	PF05153	Family of unknown function (DUF706)	GO:0019310//GO:0055114	inositol catabolic process//oxidation-reduction process	GO:0005506//GO:0050113	iron ion binding//inositol oxygenase activity	GO:0005737	cytoplasm	--	--
c114102_g5	657	+	-	-	+	down	up	down	up	187.157	418.787	-1.16197	2.4378e-05	0.0084608	453.261	352.275	0.363639	0.21911	1	363.524	400.525	-0.139842	0.91318	1	472.817	182.048	1.37697	1.6636e-08	2.6123e-06	674874673	CDY58550.1	321	1.06583e-33	BnaAnng15250D [Brassica napus]	--	--	--	--	LOB domain-containing protein 37 OS=Arabidopsis thaliana GN=LBD37 PE=2 SV=1	PF06220	U1 zinc finger	--	--	GO:0008270	zinc ion binding	--	--	--	--
c109499_g2	3092	+	-	-	+	down	down	up	up	4486.63	8281.17	-0.884202	6.7306e-05	0.019367	8829.3	9385.89	-0.0881949	0.71303	1	9676.39	7920.07	0.288955	0.79674	1	9209.25	4364.03	1.07742	1.0384e-08	1.677e-06	685313664	XP_009147430.1	2153	0	alpha-dioxygenase 1 [Brassica rapa]>gi|674895322|emb|CDY37523.1| BnaA05g33880D [Brassica napus]	--	K10529	DOX1	alpha-dioxygenase	Alpha-dioxygenase 1 OS=Arabidopsis thaliana GN=DOX1 PE=1 SV=1	PF03098	Animal haem peroxidase	GO:0006804//GO:0006979//GO:0055114	obsolete peroxidase reaction//response to oxidative stress//oxidation-reduction process	GO:0004601//GO:0020037	peroxidase activity//heme binding	--	--	KOG2408	Peroxidase/oxygenase
c113670_g3	1031	+	-	-	+	down	unchanged	up	up	179.44	391.594	-1.12586	9.5355e-05	0.02527	433.356	435.024	-0.0055429	0.98364	1	449.757	374.471	0.264291	0.82711	1	451.938	174.5	1.3729	9.3366e-08	1.2558e-05	--	--	--	--	--	--	--	--	--	--	PF01715	IPP transferase	GO:0008033	tRNA processing	GO:0005524	ATP binding	--	--	--	--
c83113_g1	7492	+	-	-	+	down	unchanged	up	up	248.775	495.674	-0.994549	0.00014301	0.035709	619.352	615.675	0.00859097	0.97923	1	636.614	473.959	0.425657	0.72648	1	646.13	241.976	1.41696	8.6955e-10	1.7058e-07	--	--	--	--	--	--	--	--	--	Replicase polyprotein OS=Acute bee paralysis virus (strain Rothamsted) GN=ORF1 PE=3 SV=1	PF00680//PF00729//PF05837	RNA dependent RNA polymerase//Viral coat protein (S domain)//Centromere protein H (CENP-H)	GO:0051382//GO:0006144//GO:0006351	kinetochore assembly//purine nucleobase metabolic process//transcription, DNA-templated	GO:0005198//GO:0003968//GO:0003723	structural molecule activity//RNA-directed RNA polymerase activity//RNA binding	GO:0019028//GO:0031379//GO:0000776	viral capsid//RNA-directed RNA polymerase complex//kinetochore	--	--
c87935_g1	429	+	-	-	+	down	down	up	up	77.0703	190.367	-1.30453	0.00013926	0.034831	212.268	220.319	-0.053707	0.8648	1	227.593	182.042	0.322185	0.79049	1	221.378	74.9534	1.56245	5.36e-07	6.1751e-05	685317058	XP_009149118.1	184	2.28737e-15	uncharacterized protein LOC103872469 [Brassica rapa]	--	--	--	--	--	--	--	--	--	--	--	--	--	--	--
c122099_g1	440	+	-	-	+	down	unchanged	up	up	26.9919	97.6338	-1.85485	2.4338e-05	0.0084608	98.646	98.2647	0.00558832	0.99815	1	101.591	93.3623	0.121862	0.92917	1	102.853	26.2567	1.96982	2.7369e-06	0.00026661	674913153	CDY20000.1	240	3.59953e-23	BnaA09g02510D [Brassica napus]	--	--	--	--	NAC domain-containing protein 59 OS=Arabidopsis thaliana GN=NAC59 PE=1 SV=1	--	--	--	--	--	--	--	--	--	--
c105150_g3	704	+	-	-	+	down	up	up	up	73.4349	207.526	-1.49875	4.0611e-06	0.0018735	276.54	263.382	0.0703331	0.86373	1	272.178	198.455	0.455739	0.70438	1	288.413	71.4403	2.01333	3.9025e-12	1.0712e-09	685330568	XP_009103226.1	756	7.7639e-98	transcription factor MYB3-like [Brassica rapa]>gi|599327537|gb|AHN60124.1| MYB transcription factor 3 [Brassica napus]	--	K09422	MYBP	myb proto-oncogene protein, plant	Transcription factor MYB3 OS=Arabidopsis thaliana GN=MYB3 PE=1 SV=1	--	--	--	--	--	--	--	--	--	--
c104601_g5	1330	+	-	-	+	down	up	up	up	99.1166	272.207	-1.45751	1.4801e-06	0.00078036	436.641	417.969	0.0630514	0.84084	1	431.164	260.261	0.728281	0.54723	1	455.439	96.4144	2.23994	2.6401e-17	1.3214e-14	685259257	XP_009134770.1	1316	4.55139e-178	myb-related protein 308 [Brassica rapa]	--	K09422	MYBP	myb proto-oncogene protein, plant	Protein ODORANT1 OS=Petunia hybrida GN=ODO1 PE=2 SV=1	PF00249	Myb-like DNA-binding domain	--	--	GO:0003682	chromatin binding	GO:0000785	chromatin	KOG0048	Transcription factor, Myb superfamily
c105806_g3	1448	+	-	-	+	down	unchanged	up	up	29.4303	92.2745	-1.64863	0.0002268	0.049883	141.972	142.185	-0.00216173	0.97581	1	146.728	88.264	0.733246	0.53407	1	148.173	28.6274	2.37181	7.9785e-07	8.8079e-05	685362086	XP_009115413.1	1605	0	dof zinc finger protein DOF1.3-like [Brassica rapa]>gi|674917000|emb|CDY16193.1| BnaA09g29270D [Brassica napus]	--	--	--	--	Dof zinc finger protein DOF1.3 OS=Arabidopsis thaliana GN=DOF1.3 PE=3 SV=1	PF08273//PF02701	Zinc-binding domain of primase-helicase//Dof domain, zinc finger	GO:0006269//GO:0006351//GO:0006355	DNA replication, synthesis of RNA primer//transcription, DNA-templated//regulation of transcription, DNA-templated	GO:0008270//GO:0003896//GO:0004386//GO:0003677	zinc ion binding//DNA primase activity//helicase activity//DNA binding	GO:0005657//GO:0005730	replication fork//nucleolus	--	--
c103935_g11	1232	+	-	-	+	down	up	up	up	5.71058	72.43	-3.66488	1.5948e-09	1.9306e-06	383.122	362.918	0.0781595	0.78659	1	374.559	69.2782	2.43472	0.049707	0.78905	399.693	5.55761	6.16828	3.1861e-53	1.5561e-49	--	--	--	--	--	--	--	--	--	--	--	--	--	--	--	--	--	--	--	--
c91664_g2	577	+	-	-	+	down	down	unchanged	up	54.1281	150.179	-1.47223	2.9909e-05	0.010013	133.923	139.083	-0.0545455	0.88065	1	143.66	143.601	0.000601146	0.99755	1	139.67	52.6611	1.40721	5.5006e-05	0.0037241	685314938	XP_009148077.1	399	5.45861e-47	cyclin-dependent protein kinase inhibitor SMR2 [Brassica rapa]>gi|674939903|emb|CDX93583.1| BnaA06g04650D [Brassica napus]	--	--	--	--	Cyclin-dependent protein kinase inhibitor SMR2 OS=Arabidopsis thaliana GN=SMR2 PE=1 SV=1	--	--	--	--	--	--	--	--	--	--
c104550_g2	1115	+	-	-	+	down	down	down	up	452.342	1253.14	-1.47007	2.1503e-09	2.5421e-06	705.574	730.114	-0.0493256	0.88795	1	754.454	1198.46	-0.667675	0.57235	1	735.924	439.958	0.74219	0.00074718	0.033607	685291845	XP_009136860.1	510	2.43236e-60	uncharacterized protein LOC103860927 [Brassica rapa]	--	--	--	--	--	--	--	--	--	--	--	--	--	--	--
c106538_g1	1910	+	-	-	+	down	down	down	up	1839.85	3982.57	-1.11411	5.9661e-07	0.00034172	3106.69	3155.97	-0.0227024	0.92124	1	3259.03	3807.75	-0.224495	0.83688	1	3240.34	1789.52	0.856576	9.9549e-06	0.00084228	685329179	XP_009102685.1	1793	0	CTP synthase-like [Brassica rapa]>gi|685329182|ref|XP_009102686.1| CTP synthase-like [Brassica rapa]	--	K01937	E6.3.4.2, pyrG	CTP synthase	CTP synthase 2 OS=Xenopus laevis GN=ctps2 PE=2 SV=1	PF01255//PF07722//PF06418	Putative undecaprenyl diphosphate synthase//Peptidase C26//CTP synthase N-terminus	GO:0006541//GO:0006221//GO:0006206	glutamine metabolic process//pyrimidine nucleotide biosynthetic process//pyrimidine nucleobase metabolic process	GO:0003883//GO:0016787//GO:0016765	CTP synthase activity//hydrolase activity//transferase activity, transferring alkyl or aryl (other than methyl) groups	--	--	KOG2387	CTP synthase (UTP-ammonia lyase)
c114121_g1	3635	+	-	-	+	down	down	down	up	1262.2	2783.45	-1.14093	3.4621e-07	0.00021648	2140.42	2232.74	-0.0609243	0.82207	1	2304.45	2661.57	-0.207857	0.85509	1	2232.89	1227.78	0.862854	6.7277e-06	0.00059667	674921847	CDY11505.1	1278	6.04259e-159	BnaA09g40710D [Brassica napus]	--	K12125	ELF3	protein EARLY FLOWERING 3	Protein EARLY FLOWERING 3 OS=Arabidopsis thaliana GN=ELF3 PE=1 SV=1	PF05902//PF04566	4.1 protein C-terminal domain (CTD)//RNA polymerase Rpb2, domain 4	GO:0006144//GO:0006206//GO:0006351	purine nucleobase metabolic process//pyrimidine nucleobase metabolic process//transcription, DNA-templated	GO:0005198//GO:0003779//GO:0003677//GO:0003899	structural molecule activity//actin binding//DNA binding//DNA-directed RNA polymerase activity	GO:0005730//GO:0005856	nucleolus//cytoskeleton	--	--
c109139_g2	1855	+	-	-	+	down	up	down	up	313.767	872.678	-1.47576	3.2788e-09	3.6598e-06	551.31	545.764	0.0145844	0.97185	1	563.802	834.566	-0.565838	0.63172	1	575.014	305.216	0.913764	4.596e-05	0.0031926	685292964	XP_009137405.1	807	3.31149e-99	UDP-glucose 4-epimerase 2 [Brassica rapa]	--	K01784	galE, GALE	UDP-glucose 4-epimerase	UDP-glucose 4-epimerase 2 OS=Arabidopsis thaliana GN=UGE2 PE=1 SV=1	PF01370	NAD dependent epimerase/dehydratase family	GO:0044237	cellular metabolic process	GO:0003824//GO:0050662	catalytic activity//coenzyme binding	--	--	KOG1371	UDP-glucose 4-epimerase/UDP-sulfoquinovose synthase
c111818_g1	1478	+	-	-	+	down	down	down	up	273.222	620.182	-1.18262	4.3515e-06	0.0019833	480.35	493.786	-0.0398017	0.89954	1	510.188	593.081	-0.217198	0.85319	1	500.992	265.761	0.914656	8.8904e-05	0.005629	674944415	CDX89095.1	776	6.4405e-97	BnaA04g00910D [Brassica napus]	--	--	--	--	F-box protein PP2-A13 OS=Arabidopsis thaliana GN=PP2A13 PE=1 SV=1	PF01518	Sigma NS protein	GO:0006144	purine nucleobase metabolic process	GO:0003968//GO:0003727	RNA-directed RNA polymerase activity//single-stranded RNA binding	GO:0031379	RNA-directed RNA polymerase complex	--	--
c102435_g1	1410	+	-	-	+	down	down	down	up	793.547	2335.92	-1.5576	2.2391e-08	1.9585e-05	1796.87	1848.57	-0.04092	0.87851	1	1908.75	2234.1	-0.22706	0.85253	1	1874.37	771.953	1.27982	5.6939e-10	1.1456e-07	685256274	XP_009133094.1	1258	6.1198e-170	homeobox-leucine zipper protein HAT22 [Brassica rapa]>gi|674864921|emb|CDY67919.1| BnaA01g34550D [Brassica napus]	--	K09338	HD-ZIP	homeobox-leucine zipper protein	Homeobox-leucine zipper protein HAT22 OS=Arabidopsis thaliana GN=HAT22 PE=1 SV=1	PF00046//PF05920//PF01213//PF02183	Homeobox domain//Homeobox KN domain//Adenylate cyclase associated (CAP) N terminal//Homeobox associated leucine zipper	GO:0007010//GO:0006355	cytoskeleton organization//regulation of transcription, DNA-templated	GO:0043565//GO:0003700//GO:0003677//GO:0003779	sequence-specific DNA binding//transcription factor activity, sequence-specific DNA binding//DNA binding//actin binding	GO:0005667//GO:0005634	transcription factor complex//nucleus	KOG0483	Transcription factor HEX, contains HOX and HALZ domains
c111249_g1	4708	+	-	-	+	down	down	down	down	1136.77	2392.97	-1.07386	2.6919e-06	0.0013098	320.95	328.632	-0.034121	0.90322	1	338.635	2288.23	-2.75643	0.026634	0.50482	334.575	1105.68	-1.72453	2.4588e-15	1.0183e-12	674890324	CDY42380.1	2244	0	BnaA08g00340D [Brassica napus]	--	K06617	E2.4.1.82	raffinose synthase	Probable galactinol--sucrose galactosyltransferase 1 OS=Arabidopsis thaliana GN=RFS1 PE=2 SV=1	PF02065//PF01699//PF07782	Melibiase//Sodium/calcium exchanger protein//DC-STAMP-like protein	GO:0055085//GO:0005975	transmembrane transport//carbohydrate metabolic process	GO:0004553	hydrolase activity, hydrolyzing O-glycosyl compounds	GO:0016021	integral component of membrane	KOG1397	Ca2+/H+ antiporter VCX1 and related proteins
c105162_g1	2187	+	-	-	+	down	down	up	up	942.246	1821.99	-0.951341	7.647e-05	0.021366	1491.18	1852.9	-0.313325	0.23298	1	1913.36	1742.03	0.135337	0.91873	1	1555.57	916.543	0.76317	9.687e-05	0.0060737	685357460	XP_009113504.1	2919	0	cryptochrome-1 isoform X1 [Brassica rapa]	--	K12118	CRY1	cryptochrome 1	Cryptochrome-1 OS=Arabidopsis thaliana GN=CRY1 PE=1 SV=2	PF03441	FAD binding domain of DNA photolyase	GO:0006281	DNA repair	GO:0003913	DNA photolyase activity	--	--	KOG0133	Deoxyribodipyrimidine photolyase/cryptochrome
c110391_g1	1340	+	-	-	+	down	down	up	up	1471.92	2748.74	-0.901076	7.5177e-05	0.021066	2389.56	2782.06	-0.219407	0.40456	1	2873.37	2628.78	0.128351	0.90984	1	2492.96	1431.68	0.800152	3.2814e-05	0.0023846	674942778	CDX90437.1	1060	1.88632e-141	BnaA03g43440D [Brassica napus]	--	--	--	--	--	--	--	--	--	--	--	--	--	--	--
c105385_g2	1948	+	-	-	+	down	down	up	up	240.069	645.714	-1.42745	3.6053e-08	2.9975e-05	437.179	702.223	-0.683707	0.27249	1	726.043	617.439	0.233758	0.85004	1	456.147	233.512	0.966005	4.1573e-05	0.002924	685310515	XP_009145860.1	1006	2.08838e-130	RING-H2 finger protein ATL77 [Brassica rapa]	--		http://www.genome.jp/dbget-bin/www_bget?ko:K19040	Q9LS99	Zinc finger, C3HC4 type (RING finger)//ERCC4 domain//RING-H2 zinc finger//zinc-RING finger domain//Anaphase-promoting complex subunit 11 RING-H2 finger//Ring finger domain	GO:0016567	protein ubiquitination	GO:0004518//GO:0008270//GO:0005515//GO:0046872//GO:0003677//GO:0004842	nuclease activity//zinc ion binding//protein binding//metal ion binding//DNA binding//ubiquitin-protein transferase activity	GO:0005680	anaphase-promoting complex	KOG0800	FOG: Predicted E3 ubiquitin ligase
c102676_g1	1319	+	-	-	+	down	down	up	up	378.024	710.117	-0.909577	0.000211	0.046954	695.079	753.488	-0.116408	0.67667	1	777.758	679.004	0.195901	0.8738	1	725.063	367.702	0.97957	7.6418e-06	0.00066566	674926306	CDY06937.1	935	1.7703e-121	BnaA04g23780D [Brassica napus]	--	--	--	--	Haloacid dehalogenase-like hydrolase domain-containing protein 3 OS=Mus musculus GN=Hdhd3 PE=1 SV=1	PF02091//PF10384	Glycyl-tRNA synthetase alpha subunit//Centromere protein Scm3	GO:0006544//GO:0006426//GO:0006563//GO:0006566	glycine metabolic process//glycyl-tRNA aminoacylation//L-serine metabolic process//threonine metabolic process	GO:0000166//GO:0005524//GO:0004820	nucleotide binding//ATP binding//glycine-tRNA ligase activity	GO:0005634//GO:0005737//GO:0009345	nucleus//cytoplasm//glycine-tRNA ligase complex	KOG3085	Predicted hydrolase (HAD superfamily)
c99135_g2	2282	+	-	-	+	down	down	up	up	175.804	366.158	-1.0585	0.00016851	0.040092	326.274	365.11	-0.162243	0.6191	1	376.933	350.11	0.106503	0.93622	1	340.44	170.987	0.993517	0.00011173	0.0068507	685309642	XP_009145431.1	2322	0	BTB/POZ domain-containing protein At3g22104-like isoform X1 [Brassica rapa]>gi|685309644|ref|XP_009145432.1| BTB/POZ domain-containing protein At3g22104-like isoform X1 [Brassica rapa]	--	--	--	--	BTB/POZ domain-containing protein At3g22104 OS=Arabidopsis thaliana GN=At3g22104 PE=2 SV=1	PF01756	Acyl-CoA oxidase	GO:0006635//GO:0055114//GO:0006637	fatty acid beta-oxidation//oxidation-reduction process//acyl-CoA metabolic process	GO:0003997	acyl-CoA oxidase activity	GO:0005777	peroxisome	--	--
c112119_g1	3155	+	-	-	+	down	down	up	up	95.7253	244.289	-1.35162	1.5158e-05	0.0057485	195.618	270.13	-0.465617	0.15139	1	278.898	233.597	0.255715	0.83414	1	204.026	93.1109	1.13173	0.00015207	0.0088238	674870138	CDY64803.1	980	2.81153e-121	BnaA02g35900D [Brassica napus]	--	--	--	--	Uncharacterized protein At1g01500 OS=Arabidopsis thaliana GN=At1g01500 PE=2 SV=1	PF01690//PF02532	Potato leaf roll virus readthrough protein//Photosystem II reaction centre I protein (PSII 4.8 kDa protein)	GO:0015979	photosynthesis	--	--	GO:0019028//GO:0009539//GO:0016020//GO:0009523	viral capsid//photosystem II reaction center//membrane//photosystem II	--	--
c110465_g2	1438	+	-	-	+	down	down	up	up	195.738	418.775	-1.09725	6.6447e-05	0.019188	403.576	556.208	-0.462782	0.11186	1	574.305	400.477	0.520098	0.65943	1	421.009	190.419	1.14467	2.0548e-05	0.0015843	685324025	XP_009151658.1	1609	0	uncharacterized protein LOC103874970 [Brassica rapa]>gi|674947140|emb|CDX86293.1| BnaA06g30100D [Brassica napus]	--	--	--	--	--	--	--	--	--	--	--	--	--	--	--
c77620_g1	686	+	-	-	+	down	down	up	up	2685.98	5164.71	-0.943241	1.7178e-05	0.0063868	5541.17	7403.77	-0.41807	0.094238	1	7645.62	4938.96	0.630426	0.5916	1	5779.5	2612.7	1.1454	1.3526e-09	2.5578e-07	685334049	XP_009104598.1	340	4.51569e-38	uncharacterized protein LOC103830546 [Brassica rapa]>gi|674965795|emb|CDX68038.1| BnaA07g20780D [Brassica napus]	--	--	--	--	--	--	--	--	--	--	--	--	--	--	--
c97129_g1	742	+	-	-	+	down	down	up	up	1827.89	3869.6	-1.082	0.00013518	0.034035	3873.8	5369.19	-0.470955	0.12818	1	5546.12	3699.59	0.584115	0.63101	1	4041.33	1777.98	1.18459	5.7998e-10	1.1619e-07	685297462	XP_009139536.1	737	8.8913e-97	polyadenylate-binding protein-interacting protein 2 [Brassica rapa]>gi|674932266|emb|CDY01210.1| BnaA04g06090D [Brassica napus]	--	--	--	--	Polyadenylate-binding protein-interacting protein 2 OS=Arabidopsis thaliana GN=CID2 PE=2 SV=1	--	--	--	--	--	--	--	--	--	--
c108080_g1	1646	+	-	-	+	down	down	up	up	82.5804	211.56	-1.35719	3.6756e-05	0.011784	177.113	322.758	-0.865781	0.0080465	0.21831	333.379	202.339	0.720392	0.54049	1	184.759	80.3246	1.20173	0.00010293	0.0063973	674955607	CDX77883.1	299	7.94592e-64	BnaC03g53360D [Brassica napus]	--	K00128	E1.2.1.3	aldehyde dehydrogenase (NAD+)	Aldehyde dehydrogenase family 2 member B4, mitochondrial OS=Arabidopsis thaliana GN=ALDH2B4 PE=2 SV=1	PF00171	Aldehyde dehydrogenase family	GO:0008152//GO:0055114	metabolic process//oxidation-reduction process	GO:0016491	oxidoreductase activity	--	--	KOG2450	Aldehyde dehydrogenase
c101508_g4	967	+	-	-	+	down	down	up	up	1021.54	2701.11	-1.40281	6.769e-06	0.0029433	2217.74	2727.57	-0.298526	0.2632	1	2816.54	2583.5	0.124595	0.90619	1	2314.09	993.688	1.21958	4.9381e-06	0.0004533	685331115	XP_009103421.1	1077	3.19827e-145	LOB domain-containing protein 37-like [Brassica rapa]	--	--	--	--	LOB domain-containing protein 37 OS=Arabidopsis thaliana GN=LBD37 PE=2 SV=1	--	--	--	--	--	--	--	--	--	--
c112202_g5	1982	+	-	-	+	down	down	up	up	387.985	1055.15	-1.44338	1.1122e-07	7.8368e-05	887.138	1133.87	-0.354022	0.20405	1	1171.13	1009.17	0.21472	0.84839	1	925.522	377.411	1.29413	1.4257e-09	2.6823e-07	674931515	CDY01803.1	1889	0	BnaC06g28430D [Brassica napus]	--	--	--	--	F-box protein At1g67340 OS=Arabidopsis thaliana GN=At1g67340 PE=1 SV=1	--	--	--	--	--	--	--	--	--	--
c110511_g1	1061	+	-	-	+	down	down	up	up	503.499	965.173	-0.938797	0.00011029	0.028626	1159.16	2079.48	-0.84315	0.0014686	0.06985	2147.26	923.059	1.218	0.30264	1	1209.42	489.743	1.30422	4.3237e-10	8.8624e-08	685319512	XP_009149987.1	989	5.67033e-132	transcription factor MYB48 isoform X1 [Brassica rapa]	--	--	--	--	Transcription factor MYB48 OS=Arabidopsis thaliana GN=MYB48 PE=2 SV=1	PF00249	Myb-like DNA-binding domain	--	--	GO:0003682	chromatin binding	GO:0000785	chromatin	KOG0048	Transcription factor, Myb superfamily
c104413_g1	2195	+	-	-	+	down	down	up	up	377.515	1010.38	-1.42029	0.00020038	0.045189	879.632	1094.49	-0.315288	0.22313	1	1129.43	965.979	0.225535	0.86033	1	917.243	367.103	1.32112	0.00017721	0.010019	685286153	XP_009133998.1	1188	9.25669e-154	patatin-like protein 2 [Brassica rapa]	--	--	--	--	Patatin-like protein 2 OS=Arabidopsis thaliana GN=PLP2 PE=1 SV=1	PF01734	Patatin-like phospholipase	GO:0006629	lipid metabolic process	--	--	--	--	KOG4231	Intracellular membrane-bound Ca2+-independent phospholipase A2
c115183_g4	3978	+	-	-	+	down	down	up	up	359.169	710.592	-0.984359	9.3264e-05	0.024846	838.19	1486.31	-0.826382	0.0068791	0.19741	1535.08	679.606	1.17555	0.319	1	874.51	349.358	1.32377	1.2167e-09	2.3195e-07	685376384	XP_009121138.1	1138	2.27503e-139	transcription factor GAMYB-like isoform X2 [Brassica rapa]	--	K09422	MYBP	myb proto-oncogene protein, plant	Transcription factor MYB59 OS=Arabidopsis thaliana GN=MYB59 PE=2 SV=2	PF00249	Myb-like DNA-binding domain	--	--	GO:0003682	chromatin binding	GO:0000785	chromatin	KOG0048	Transcription factor, Myb superfamily
c110917_g1	2848	+	-	-	+	down	down	up	up	723.552	1650.33	-1.18959	4.7964e-07	0.00028351	1704.24	2406.73	-0.497939	0.12499	1	2485.66	1578.21	0.655338	0.57742	1	1778.48	703.753	1.3375	1.2545e-05	0.0010313	685264128	XP_009108178.1	3472	0	ethylene receptor 2 [Brassica rapa]	--	K14509	ETR, ERS	ethylene receptor	Ethylene receptor 2 OS=Arabidopsis thaliana GN=ETR2 PE=1 SV=2	PF01590//PF13492//PF00512//PF06728//PF02518//PF09238//PF00072	GAF domain//GAF domain//His Kinase A (phospho-acceptor) domain//GPI transamidase subunit PIG-U//Histidine kinase-, DNA gyrase B-, and HSP90-like ATPase//Interleukin-4 receptor alpha chain, N-terminal//Response regulator receiver domain	GO:0006355//GO:0007165//GO:0000160//GO:0016310//GO:0006506//GO:0002532	regulation of transcription, DNA-templated//signal transduction//phosphorelay signal transduction system//phosphorylation//GPI anchor biosynthetic process//production of molecular mediator involved in inflammatory response	GO:0005524//GO:0004896//GO:0000156//GO:0005515//GO:0000155	ATP binding//cytokine receptor activity//phosphorelay response regulator activity//protein binding//phosphorelay sensor kinase activity	GO:0016020//GO:0005789//GO:0009365//GO:0016021	membrane//endoplasmic reticulum membrane//protein histidine kinase complex//integral component of membrane	--	--
c91712_g1	564	+	-	-	+	down	down	up	up	99.0352	259.264	-1.38841	0.00017073	0.040494	234.193	275.476	-0.234226	0.49252	1	284.481	247.976	0.198132	0.8598	1	244.376	96.3445	1.34283	0.00012449	0.0075125	674931108	CDY02101.1	782	4.63448e-103	BnaA03g40660D [Brassica napus]	--	--	--	--	LOB domain-containing protein 38 OS=Arabidopsis thaliana GN=LBD38 PE=2 SV=1	--	--	--	--	--	--	--	--	--	--
c88773_g1	1010	+	-	-	+	down	down	up	up	157.212	348.442	-1.1482	6.616e-05	0.019176	373.512	487.627	-0.384625	0.18708	1	503.304	333.215	0.594978	0.61464	1	389.587	152.907	1.34929	1.7589e-07	2.2264e-05	685300391	XP_009140929.1	858	9.13906e-112	uncharacterized protein LOC103864909 [Brassica rapa]	--	--	--	--	--	PF09726//PF06466//PF00403	Transmembrane protein//PCAF (P300/CBP-associated factor) N-terminal domain//Heavy-metal-associated domain	GO:0006355//GO:0042967//GO:0030001	regulation of transcription, DNA-templated//acyl-carrier-protein biosynthetic process//metal ion transport	GO:0046872//GO:0004402	metal ion binding//histone acetyltransferase activity	GO:0016021//GO:0005634//GO:0000123	integral component of membrane//nucleus//histone acetyltransferase complex	--	--
c108640_g1	1660	+	-	-	+	down	down	up	up	315.723	783.129	-1.31059	7.6193e-07	0.00042544	767.255	1059.95	-0.466223	0.082642	1	1094.57	748.929	0.547468	0.64037	1	800.248	307.144	1.38153	6.3244e-08	8.7994e-06	685345347	XP_009108826.1	1021	2.39545e-134	uncharacterized protein LOC103834509 [Brassica rapa]>gi|674887606|emb|CDY45020.1| BnaA08g11990D [Brassica napus]	--	--	--	--	--	PF01686	Adenovirus penton base protein	--	--	GO:0005198	structural molecule activity	--	--	--	--
c99736_g1	3047	+	-	-	+	down	down	up	up	3981.52	10535.5	-1.40387	1.1683e-05	0.0046277	9783.76	12218	-0.320546	0.56039	1	12632	10072.9	0.326603	0.79383	1	10200.7	3873.22	1.39706	0.00066611	0.030582	674898849	CDY34109.1	438	1.90643e-47	BnaA09g27350D [Brassica napus]>gi|674902160|emb|CDY30802.1| BnaC05g21780D [Brassica napus]	--	--	--	--	Auxin-repressed 12.5 kDa protein OS=Fragaria ananassa PE=2 SV=1	PF04177	TAP42-like family	GO:0009966	regulation of signal transduction	--	--	--	--	--	--
c111750_g4	1138	+	-	-	+	down	down	up	up	378.732	846.628	-1.16055	2.7496e-06	0.0013251	935.942	1346.99	-0.525247	0.051479	0.81504	1389.94	809.482	0.779947	0.5154	1	976.485	368.363	1.40647	1.1234e-10	2.4631e-08	--	--	--	--	--	--	--	--	--	--	--	--	--	--	--	--	--	--	--	--
c104390_g4	1418	+	-	-	+	down	down	up	up	628.343	1503.96	-1.25914	1.3452e-05	0.0051928	1566.78	1883.72	-0.265784	0.41898	1	1946.12	1438.29	0.436248	0.70904	1	1634.18	611.28	1.41866	7.587e-08	1.0477e-05	685282403	XP_009132113.1	595	3.33827e-72	protein GLUTAMINE DUMPER 3-like [Brassica rapa]	--	--	--	--	Protein GLUTAMINE DUMPER 3 OS=Arabidopsis thaliana GN=GDU3 PE=2 SV=1	--	--	--	--	--	--	--	--	--	--
c84994_g1	698	+	-	-	+	down	down	up	up	203.097	809.014	-1.99399	2.9817e-14	9.8086e-11	528.828	991.159	-0.906318	0.1573	1	1024.74	773.727	0.405354	0.72789	1	551.76	197.555	1.48179	4.1601e-10	8.5395e-08	685261652	XP_009146527.1	363	2.17946e-41	uncharacterized protein LOC103870172 [Brassica rapa]	Brassica rapa uncharacterized LOC103870172 (LOC103870172), mRNA	--	--	--	--	--	--	--	--	--	--	--	--	--	--
c93589_g1	678	+	-	-	+	down	down	up	up	68.5329	197.466	-1.52673	0.00010456	0.027374	188.874	260.154	-0.461944	0.19143	1	268.774	188.876	0.508955	0.66024	1	197.002	66.6677	1.56315	5.4509e-07	6.2615e-05	674964135	CDX68597.1	349	1.32355e-39	BnaC01g08560D [Brassica napus]	--	--	--	--	--	--	--	--	--	--	--	--	--	--	--
c99705_g3	583	+	-	-	+	down	down	up	up	293.482	804.56	-1.45493	8.5762e-09	8.6517e-06	839.931	943.786	-0.168189	0.55664	1	974.729	769.413	0.341244	0.77119	1	876.349	285.473	1.61815	2.7586e-13	9.0028e-11	685268354	XP_009125255.1	649	1.80706e-83	putative protein TPRXL [Brassica rapa]>gi|685268357|ref|XP_009125256.1| putative protein TPRXL [Brassica rapa]>gi|685268359|ref|XP_009125257.1| putative protein TPRXL [Brassica rapa]	--	--	--	--	--	--	--	--	--	--	--	--	--	--	--
c108637_g1	1539	+	-	-	+	down	down	up	up	215.101	578.167	-1.42647	5.3823e-08	4.2866e-05	655.453	868.006	-0.405213	0.20419	1	896.672	552.885	0.6976	0.55638	1	683.754	209.237	1.70834	1.8746e-13	6.2806e-11	685351758	XP_009111287.1	2006	0	phytochrome A-associated F-box protein isoform X1 [Brassica rapa]	--	--	--	--	Phytochrome A-associated F-box protein OS=Arabidopsis thaliana GN=EID1 PE=1 SV=2	PF00646	F-box domain	--	--	GO:0005515	protein binding	--	--	--	--
c110108_g1	1409	+	-	-	+	down	down	up	up	803.67	1735.67	-1.11082	2.6319e-06	0.001293	2474.64	2932.62	-0.244971	0.3539	1	3028.56	1660.02	0.867434	0.45672	1	2581.88	781.738	1.72366	7.1393e-18	3.8015e-15	685311428	XP_009146278.1	828	3.2886e-106	LOW QUALITY PROTEIN: ethylene-responsive transcription factor 4 [Brassica rapa]	--	K09286	EREBP	EREBP-like factor	Ethylene-responsive transcription factor 4 OS=Arabidopsis thaliana GN=ERF4 PE=1 SV=1	PF00847	AP2 domain	GO:0006355	regulation of transcription, DNA-templated	GO:0003700	transcription factor activity, sequence-specific DNA binding	GO:0005667	transcription factor complex	--	--
c60394_g1	626	+	-	-	+	down	down	up	up	84.768	219.474	-1.37246	2.5433e-05	0.0087663	269.308	292.887	-0.121087	0.69856	1	302.29	209.869	0.526447	0.66116	1	280.899	82.4465	1.76852	1.3631e-09	2.5717e-07	685264111	XP_009108096.1	607	1.18134e-76	ethylene-responsive transcription factor 1B-like [Brassica rapa]>gi|685264113|ref|XP_009108108.1| ethylene-responsive transcription factor 1B-like [Brassica rapa]	--	K14516	ERF1	ethylene-responsive transcription factor 1	Ethylene-responsive transcription factor 1B OS=Arabidopsis thaliana GN=ERF1B PE=1 SV=2	PF00847	AP2 domain	GO:0006355	regulation of transcription, DNA-templated	GO:0003700	transcription factor activity, sequence-specific DNA binding	GO:0005667	transcription factor complex	--	--
c105207_g2	1153	+	-	-	+	down	down	up	up	34.5579	102.526	-1.5689	0.00019333	0.044058	110.917	163.601	-0.560695	0.35781	1	169.145	98.0658	0.786441	0.50857	1	115.739	33.6176	1.78359	3.544e-06	0.00033667	685349071	XP_009110199.1	1084	1.78165e-145	protein MIZU-KUSSEI 1-like [Brassica rapa]	--	--	--	--	Protein MIZU-KUSSEI 1 OS=Arabidopsis thaliana GN=MIZ1 PE=1 SV=1	--	--	--	--	--	--	--	--	--	--
c110992_g4	1693	+	-	-	+	down	down	up	up	32.596	136.415	-2.06524	7.2645e-06	0.003094	107.406	142.36	-0.406471	0.5208	1	147.194	130.481	0.173882	0.87867	1	112.087	31.7133	1.82146	4.8453e-05	0.0033346	685373398	XP_009120112.1	1605	0	E3 ubiquitin-protein ligase At1g63170 isoform X1 [Brassica rapa]	--	--	--	--	E3 ubiquitin protein ligase RIE1 OS=Arabidopsis thaliana GN=RIE1 PE=2 SV=1	PF00097//PF14634//PF12861//PF12678//PF13639	Zinc finger, C3HC4 type (RING finger)//zinc-RING finger domain//Anaphase-promoting complex subunit 11 RING-H2 finger//RING-H2 zinc finger//Ring finger domain	GO:0016567	protein ubiquitination	GO:0004842//GO:0008270//GO:0005515//GO:0046872	ubiquitin-protein transferase activity//zinc ion binding//protein binding//metal ion binding	GO:0005680	anaphase-promoting complex	KOG0800	FOG: Predicted E3 ubiquitin ligase
c106394_g1	1074	+	-	-	+	down	down	up	up	104.695	317.679	-1.60137	1.0594e-07	7.571e-05	370.292	483.705	-0.385462	0.30006	1	499.782	303.83	0.718033	0.54054	1	386.247	101.84	1.92322	7.2516e-13	2.2087e-10	674888727	CDY43934.1	991	1.67216e-132	BnaC04g21760D [Brassica napus]	--	--	--	--	E3 ubiquitin-protein ligase RHA1B OS=Arabidopsis thaliana GN=RHA1B PE=2 SV=1	PF12861//PF00628//PF12906//PF04423//PF12678//PF14634//PF00097//PF13639	Anaphase-promoting complex subunit 11 RING-H2 finger//PHD-finger//RING-variant domain//Rad50 zinc hook motif//RING-H2 zinc finger//zinc-RING finger domain//Zinc finger, C3HC4 type (RING finger)//Ring finger domain	GO:0016567//GO:0006281	protein ubiquitination//DNA repair	GO:0046872//GO:0005515//GO:0004518//GO:0008270//GO:0005524//GO:0004842	metal ion binding//protein binding//nuclease activity//zinc ion binding//ATP binding//ubiquitin-protein transferase activity	GO:0005680	anaphase-promoting complex	KOG0800	FOG: Predicted E3 ubiquitin ligase
c91142_g2	790	+	-	-	+	down	down	up	up	20.9366	92.672	-2.14611	3.6239e-06	0.0016925	83.1217	99.2809	-0.256292	0.57665	1	102.567	88.5986	0.211205	0.8806	1	86.7424	20.3648	2.09066	3.9984e-06	0.00037505	685316064	XP_009148651.1	935	1.13559e-125	ocs element-binding factor 1-like [Brassica rapa]	--	--	--	--	Basic leucine zipper 43 OS=Arabidopsis thaliana GN=BZIP43 PE=1 SV=1	PF07716//PF03131//PF00170	Basic region leucine zipper//bZIP Maf transcription factor//bZIP transcription factor	GO:0006355	regulation of transcription, DNA-templated	GO:0043565//GO:0003700//GO:0003677	sequence-specific DNA binding//transcription factor activity, sequence-specific DNA binding//DNA binding	GO:0005667//GO:0005634	transcription factor complex//nucleus	--	--
c113272_g3	5779	+	-	-	+	down	down	up	up	933.552	3115.16	-1.73851	4.2768e-14	1.3483e-10	3860.18	4346.17	-0.171078	0.56142	1	4485	2978.79	0.590383	0.61783	1	4023.77	908.094	2.14764	0.00045492	0.022342	2642431	AAB87099.1	4288	0	putative retroelement pol polyprotein [Arabidopsis thaliana]	--	--	--	--	Copia protein OS=Drosophila melanogaster GN=GIP PE=1 SV=3	PF00665	Integrase core domain	GO:0015074	DNA integration	--	--	--	--	KOG0959	N-arginine dibasic convertase NRD1 and related Zn2+-dependent endopeptidases, insulinase superfamily
c107658_g1	888	+	-	-	+	down	down	up	up	818.352	2033.07	-1.31287	0.00018901	0.043572	3477.4	4687.98	-0.430958	0.4218	1	4845.74	1943.86	1.31779	0.27397	1	3625.01	796.15	2.18687	0.00015717	0.0090711	674877418	CDY54546.1	502	2.60195e-60	BnaCnng27240D [Brassica napus]	--	K11275	H1_5	histone H1/5	Histone H1 OS=Solanum pennellii PE=2 SV=1	PF00538	linker histone H1 and H5 family	GO:0006334	nucleosome assembly	GO:0003677	DNA binding	GO:0005634//GO:0000786	nucleus//nucleosome	--	--
c113272_g6	2313	+	-	-	+	down	down	up	up	615.987	2071.53	-1.74972	6.4671e-14	1.8819e-10	2661.68	2992.56	-0.169043	0.54836	1	3088.68	1980.84	0.640875	0.58844	1	2774.63	599.224	2.21113	0.00012948	0.0077509	674899009	CDY33909.1	2175	0	BnaA02g30780D [Brassica napus]	--	K01411	NRD1	nardilysin	Zinc-metallopeptidase, peroxisomal OS=Arabidopsis thaliana GN=PXM16 PE=2 SV=1	PF03410	Protein G1	GO:0019058	viral life cycle	GO:0008270//GO:0004222	zinc ion binding//metalloendopeptidase activity	--	--	KOG0959	N-arginine dibasic convertase NRD1 and related Zn2+-dependent endopeptidases, insulinase superfamily
c115255_g3	1842	+	-	-	+	down	down	up	up	139.905	341.056	-1.28556	9.7891e-06	0.0039819	715.196	932.62	-0.382951	0.50865	1	964.032	326.161	1.5635	0.19313	1	746.456	136.079	2.45561	1.1892e-06	0.00012703	685352695	XP_009111663.1	764	5.28177e-95	uncharacterized protein LOC103837086 [Brassica rapa]	--	--	--	--	--	PF14171	Toxin SpoIISA, type II toxin-antitoxin system	GO:0009405	pathogenesis	--	--	GO:0016021	integral component of membrane	--	--
c89624_g1	796	+	-	-	+	down	down	up	up	17.3322	92.0428	-2.40885	4.0364e-05	0.012832	102.028	109.391	-0.100538	0.8776	1	113.049	87.987	0.361583	0.78936	1	106.488	16.8593	2.65907	9.3478e-07	0.00010177	685342726	XP_009107880.1	740	7.24738e-97	uncharacterized protein LOC103833544 [Brassica rapa]>gi|674868299|emb|CDY66112.1| BnaAnng21520D [Brassica napus]	--	--	--	--	--	--	--	--	--	--	--	--	--	--	--
c96913_g1	1293	+	-	-	+	down	down	up	up	0.01	16.8199	-10.716	0.00021079	0.046954	178.12	254.861	-0.516859	0.22317	1	263.332	16.0902	4.03263	0.002783	0.10517	185.712	0.01	14.1808	1.324e-23	1.1297e-20	674900646	CDY32362.1	113	2.85864e-08	BnaC01g36810D [Brassica napus]	--	--	--	--	--	--	--	--	--	--	--	--	--	--	--
c95107_g2	1001	+	-	-	+	down	down	up	up	243.955	539.82	-1.14587	2.1003e-05	0.0076215	396.225	508.47	-0.359842	0.20667	1	525.06	516.314	0.0242327	0.9756	1	413.206	237.274	0.800308	0.0011842	0.048859	685295922	XP_009138820.1	868	8.66696e-115	uncharacterized protein LOC103862867 [Brassica rapa]>gi|674944389|emb|CDX89069.1| BnaA04g01170D [Brassica napus]	--	K14488	SAUR	SAUR family protein	Auxin-responsive protein SAUR36 OS=Arabidopsis thaliana GN=SAUR36 PE=2 SV=1	--	--	--	--	--	--	--	--	--	--
c108309_g1	1105	+	-	-	+	down	down	up	up	873.569	2485.85	-1.50875	9.7764e-11	1.5096e-07	1458.83	2465.59	-0.75712	0.052416	0.81504	2547.24	2377.07	0.0997503	0.93646	1	1522.09	849.665	0.841084	2.7214e-05	0.0020266	685295033	XP_009138405.1	660	5.93088e-83	chaperone protein dnaJ 11, chloroplastic-like [Brassica rapa]	--	--	--	--	Chaperone protein dnaJ 11, chloroplastic OS=Arabidopsis thaliana GN=ATJ11 PE=1 SV=2	PF09115	DNA polymerase III, delta subunit, C terminal	GO:0006260	DNA replication	GO:0003887//GO:0003677	DNA-directed DNA polymerase activity//DNA binding	GO:0009360//GO:0042575	DNA polymerase III complex//DNA polymerase complex	KOG0712	Molecular chaperone (DnaJ superfamily)
c95232_g1	1137	+	-	-	+	down	down	unchanged	up	729.628	1837.55	-1.33255	1.3978e-08	1.3056e-05	1273.05	1698.95	-0.416352	0.11215	1	1754.36	1756.99	-0.00215963	0.99087	1	1327.92	709.762	0.903764	4.8422e-05	0.0033341	674887021	CDY45582.1	652	2.03985e-80	BnaA04g14490D [Brassica napus]	--	--	--	--	--	--	--	--	--	--	--	--	--	--	--
c95428_g1	699	+	-	-	+	down	down	down	up	216.455	498.438	-1.20335	5.0591e-06	0.0022516	406.507	451.899	-0.15272	0.69629	1	467.002	476.572	-0.0292626	0.97016	1	423.947	210.543	1.00977	3.592e-05	0.0025695	685268801	XP_009125454.1	416	2.31891e-48	probable histone H2A.4 [Brassica rapa]	--	K11251	H2A	histone H2A	Probable histone H2A.4 OS=Arabidopsis thaliana GN=At5g02560 PE=1 SV=1	PF00125//PF00808	Core histone H2A/H2B/H3/H4//Histone-like transcription factor (CBF/NF-Y) and archaeal histone	--	--	GO:0003677//GO:0043565	DNA binding//sequence-specific DNA binding	GO:0005622	intracellular	KOG1756	Histone 2A
c112846_g1	3868	+	-	-	+	down	down	down	up	1271.26	3403.29	-1.42067	4.6073e-10	5.9587e-07	2445.34	3019.78	-0.304408	0.2313	1	3117.88	3254.42	-0.0618342	0.95575	1	2550.62	1236.53	1.04454	9.2344e-08	1.248e-05	685354996	XP_009112558.1	4642	0	probable alpha,alpha-trehalose-phosphate synthase [UDP-forming] 11 [Brassica rapa]>gi|674902644|emb|CDY30305.1| BnaA09g09720D [Brassica napus]	--	K16055	TPS	trehalose 6-phosphate synthase/phosphatase	Probable alpha,alpha-trehalose-phosphate synthase [UDP-forming] 11 OS=Arabidopsis thaliana GN=TPS11 PE=2 SV=1	PF07565//PF00982//PF02358	Band 3 cytoplasmic domain//Glycosyltransferase family 20//Trehalose-phosphatase	GO:0005992//GO:0006820	trehalose biosynthetic process//anion transport	GO:0008509//GO:0003824	anion transmembrane transporter activity//catalytic activity	GO:0016021	integral component of membrane	KOG1050	Trehalose-6-phosphate synthase component TPS1 and related subunits
c105280_g1	1966	+	-	-	+	down	down	down	up	335.731	850.253	-1.34059	8.1997e-08	6.1199e-05	667.276	737.838	-0.145021	0.62853	1	762.041	812.983	-0.0933578	0.92929	1	696.248	326.545	1.09232	9.5587e-07	0.0001039	685298291	XP_009139935.1	1868	0	uncharacterized protein At5g39865 [Brassica rapa]	--	--	--	--	Uncharacterized protein At5g39865 OS=Arabidopsis thaliana GN=At5g39865 PE=2 SV=1	PF00462	Glutaredoxin	GO:0045454//GO:0006118	cell redox homeostasis//obsolete electron transport	GO:0015035//GO:0009055	protein disulfide oxidoreductase activity//electron carrier activity	--	--	KOG2824	Glutaredoxin-related protein
c86901_g1	1782	+	-	-	+	down	down	up	up	71.0904	206.238	-1.53659	3.2775e-06	0.001545	144.065	202.728	-0.492825	0.15914	1	209.306	197.225	0.08577	0.94449	1	150.271	69.155	1.11966	0.00054166	0.025805	685310483	XP_009145843.1	1579	0	RING-H2 finger protein ATL65 [Brassica rapa]	--	--	--	--	RING-H2 finger protein ATL65 OS=Arabidopsis thaliana GN=ATL65 PE=2 SV=2	PF13639//PF12678//PF12861//PF12906//PF14634//PF00097	Ring finger domain//RING-H2 zinc finger//Anaphase-promoting complex subunit 11 RING-H2 finger//RING-variant domain//zinc-RING finger domain//Zinc finger, C3HC4 type (RING finger)	GO:0016567	protein ubiquitination	GO:0004842//GO:0008270//GO:0046872//GO:0005515	ubiquitin-protein transferase activity//zinc ion binding//metal ion binding//protein binding	GO:0005680	anaphase-promoting complex	KOG0800	FOG: Predicted E3 ubiquitin ligase
c107572_g2	1759	+	-	-	+	down	down	down	up	271.868	726.098	-1.41726	2.1089e-08	1.8857e-05	605.23	660.318	-0.125677	0.64382	1	681.945	694.301	-0.0259066	0.97764	1	631.238	264.456	1.25516	3.8038e-08	5.6297e-06	685354291	XP_009112269.1	1386	0	bifunctional nuclease 2 isoform X1 [Brassica rapa]	--	K08999	K08999	hypothetical protein	Bifunctional nuclease 2 OS=Arabidopsis thaliana GN=BBD2 PE=2 SV=1	PF02577	Bifunctional nuclease	--	--	GO:0004518	nuclease activity	--	--	--	--
c78132_g1	1420	+	-	-	+	down	down	up	up	96.9541	446.928	-2.20467	4.218e-07	0.00025633	280.851	417.523	-0.572049	0.38648	1	431.708	427.487	0.0141774	0.98239	1	293.112	94.3236	1.63576	0.00040312	0.020175	685379180	XP_009122325.1	1090	2.61187e-144	LOW QUALITY PROTEIN: ethylene-responsive transcription factor ERF106, partial [Brassica rapa]	--	--	--	--	Ethylene-responsive transcription factor ERF106 OS=Arabidopsis thaliana GN=ERF106 PE=2 SV=1	PF00847	AP2 domain	GO:0006355	regulation of transcription, DNA-templated	GO:0003700	transcription factor activity, sequence-specific DNA binding	GO:0005667	transcription factor complex	--	--
c92974_g1	621	+	-	-	+	down	down	up	up	360.773	1515.77	-2.07089	2.1598e-06	0.0010967	1054.95	1478.59	-0.487054	0.33824	1	1528.39	1449.88	0.0760773	0.93713	1	1100.52	350.913	1.649	3.0754e-14	1.1373e-11	674250823	KFK43588.1	176	1.20643e-14	hypothetical protein AALP_AA1G145700 [Arabis alpina]	--	--	--	--	--	--	--	--	--	--	--	--	--	--	--
c107754_g3	2293	+	-	-	+	down	down	unchanged	up	155.376	616.705	-1.98882	8.3876e-14	2.3504e-10	462.829	571.941	-0.305388	0.51342	1	591.108	589.679	0.00349205	0.99463	1	482.917	151.159	1.67571	1.1807e-07	1.547e-05	685324983	XP_009152051.1	658	3.56686e-78	uncharacterized protein LOC103875294 [Brassica rapa]>gi|674919544|emb|CDY13638.1| BnaA06g32850D [Brassica napus]	--	--	--	--	--	PF00564	PB1 domain	--	--	GO:0005515	protein binding	--	--	--	--
c104465_g1	1979	+	-	-	+	down	down	down	up	1382.43	3059.18	-1.14594	5.1169e-05	0.015642	2071.6	2413.63	-0.220456	0.37742	1	2491.93	2924.76	-0.231059	0.83076	1	2160.48	1344.65	0.684118	0.00046486	0.022725	685325503	XP_009101246.1	1251	3.2385e-176	protein TWIN LOV 1 isoform X1 [Brassica rapa]	--	--	--	--	Protein TWIN LOV 1 OS=Arabidopsis thaliana GN=TLP1 PE=1 SV=2	PF00989//PF08447//PF13426//PF13188	PAS fold//PAS fold//PAS domain//PAS domain	GO:0007165//GO:0006355	signal transduction//regulation of transcription, DNA-templated	GO:0005515//GO:0004871	protein binding//signal transducer activity	--	--	KOG0501	K+-channel KCNQ
c114570_g1	4751	+	-	-	+	down	down	down	up	2793	6790.83	-1.28177	1.3811e-08	1.298e-05	4250.97	4736.76	-0.15611	0.53063	1	4889.98	6493.3	-0.409123	0.72105	1	4433.92	2716.41	0.706881	0.00028142	0.014818	685329018	XP_009102621.1	3606	0	long-chain-alcohol oxidase FAO3 [Brassica rapa]	--	K17756	FAO3	long-chain-alcohol oxidase	Long-chain-alcohol oxidase FAO3 OS=Arabidopsis thaliana GN=FAO3 PE=1 SV=1	PF00732//PF07992//PF01134//PF00282//PF01266//PF05199	GMC oxidoreductase//Pyridine nucleotide-disulphide oxidoreductase//Glucose inhibited division protein A//Pyridoxal-dependent decarboxylase conserved domain//FAD dependent oxidoreductase//GMC oxidoreductase	GO:0055114//GO:0008033//GO:0019752	oxidation-reduction process//tRNA processing//carboxylic acid metabolic process	GO:0016831//GO:0050660//GO:0016491//GO:0016614//GO:0030170	carboxy-lyase activity//flavin adenine dinucleotide binding//oxidoreductase activity//oxidoreductase activity, acting on CH-OH group of donors//pyridoxal phosphate binding	--	--	KOG0629	Glutamate decarboxylase and related proteins
c112674_g1	2560	+	-	-	+	down	down	down	up	764.348	1754.19	-1.1985	3.1503e-07	0.00020114	1210.15	1503.65	-0.313287	0.23355	1	1551.85	1677.56	-0.112377	0.92575	1	1262.31	743.457	0.763749	0.00016997	0.0097192	685256475	XP_009142783.1	2537	0	LOW QUALITY PROTEIN: probable polyol transporter 6 [Brassica rapa]	--	--	--	--	Probable polyol transporter 6 OS=Arabidopsis thaliana GN=PLT6 PE=2 SV=2	PF00083//PF07690	Sugar (and other) transporter//Major Facilitator Superfamily	GO:0055085	transmembrane transport	GO:0022857	transmembrane transporter activity	GO:0016021	integral component of membrane	KOG0254	Predicted transporter (major facilitator superfamily)
c106078_g2	1331	+	-	-	+	down	down	down	up	182.932	608.286	-1.73345	1.609e-10	2.3638e-07	307.09	413.198	-0.428173	0.4109	1	427.112	581.769	-0.445832	0.70958	1	320.416	177.928	0.84865	0.00085373	0.037576	685256155	XP_009127404.1	1245	1.96002e-168	ethylene-responsive transcription factor ERF060 [Brassica rapa]	--	--	--	--	Ethylene-responsive transcription factor ERF060 OS=Arabidopsis thaliana GN=ERF060 PE=2 SV=1	PF00847	AP2 domain	GO:0006355	regulation of transcription, DNA-templated	GO:0003700	transcription factor activity, sequence-specific DNA binding	GO:0005667	transcription factor complex	--	--
c114102_g4	838	+	-	-	+	down	down	down	up	153.351	418.476	-1.44831	1.7858e-07	0.0001201	269.657	330.047	-0.291547	0.34278	1	340.674	400.209	-0.232361	0.84822	1	281.249	149.177	0.914826	0.00044698	0.022021	502160700	XP_004511855.1	295	1.6904e-49	LOB domain-containing protein 37 [Cicer arietinum]	--	--	--	--	LOB domain-containing protein 39 OS=Arabidopsis thaliana GN=LBD39 PE=2 SV=1	--	--	--	--	--	--	--	--	--	--
c95550_g1	970	+	-	-	+	down	down	down	up	276.601	1048.68	-1.92269	2.5175e-14	8.4653e-11	531.253	761.596	-0.519625	0.31652	1	787.234	1002.81	-0.349191	0.76284	1	554.266	269.049	1.04271	5.1173e-06	0.00046813	685287142	XP_009134503.1	1015	7.38094e-137	abscisic acid receptor PYL7-like [Brassica rapa]	--	K14496	PYL	abscisic acid receptor PYR/PYL family	Abscisic acid receptor PYL7 OS=Arabidopsis thaliana GN=PYL7 PE=1 SV=1	PF00407	Pathogenesis-related protein Bet v I family	GO:0006952//GO:0009607	defense response//response to biotic stimulus	--	--	--	--	--	--
c107754_g2	3063	+	-	-	+	down	down	down	up	242.42	765.913	-1.65967	2.223e-06	0.001125	470.579	526.983	-0.163317	0.57674	1	544.073	732.276	-0.428589	0.70509	1	490.895	235.836	1.05763	0.00035775	0.018188	685277108	XP_009129503.1	490	2.85496e-69	uncharacterized protein LOC103854316 [Brassica rapa]	Brassica rapa plant intracellular Ras-group-related LRR protein 2 (LOC103854315), transcript variant X1, mRNA	--	--	--	--	PF00564	PB1 domain	--	--	GO:0005515	protein binding	--	--	--	--
c103348_g1	828	+	-	-	+	down	down	down	up	107.955	373.051	-1.78894	1.857e-05	0.0068368	210.68	230.315	-0.128556	0.68439	1	237.772	356.832	-0.585666	0.63339	1	219.711	105.011	1.06506	0.00022404	0.012214	674928743	CDY04690.1	522	2.71253e-60	BnaC05g17280D [Brassica napus]	--	--	--	--	Phosphatidylinositol 4-phosphate 5-kinase 1 OS=Arabidopsis thaliana GN=PIP5K1 PE=1 SV=1	--	--	--	--	--	--	--	--	KOG0231	Junctional membrane complex protein Junctophilin and related MORN repeat proteins
c110415_g1	1420	+	-	-	+	down	down	down	up	220.379	546.806	-1.31104	1.0333e-06	0.00056244	434.163	470.204	-0.115049	0.68088	1	485.462	522.964	-0.107355	0.93397	1	452.804	214.352	1.07891	9.7702e-06	0.00083013	674896806	CDY36140.1	1339	0	BnaA08g19080D [Brassica napus]	--	--	--	--	RING finger protein 141 OS=Danio rerio GN=rnf141 PE=2 SV=2	PF13639//PF00097//PF12678//PF14634	Ring finger domain//Zinc finger, C3HC4 type (RING finger)//RING-H2 zinc finger//zinc-RING finger domain	--	--	GO:0005515//GO:0046872//GO:0008270	protein binding//metal ion binding//zinc ion binding	--	--	--	--
c114102_g2	845	+	-	-	+	down	down	down	up	179.415	609.783	-1.76499	3.6817e-11	6.1901e-08	374.026	437.828	-0.227225	0.44214	1	452.032	583.179	-0.367515	0.75966	1	390.141	174.532	1.16051	2.4858e-06	0.00024553	685256306	XP_009134786.1	573	4.85486e-70	LOB domain-containing protein 39 [Brassica rapa]>gi|674958270|emb|CDX75662.1| BnaA01g00400D [Brassica napus]	--	--	--	--	LOB domain-containing protein 39 OS=Arabidopsis thaliana GN=LBD39 PE=2 SV=1	--	--	--	--	--	--	--	--	--	--
c112289_g1	1438	+	-	-	+	down	down	down	up	438.947	1955.44	-2.15537	4.011e-19	3.3719e-15	959.627	1273.5	-0.408254	0.14987	1	1315.38	1869.93	-0.507501	0.66335	1	1000.87	426.986	1.22899	6.7793e-09	1.127e-06	674909904	CDY23180.1	1492	0	BnaA04g05790D [Brassica napus]	--	--	--	--	--	PF02485	Core-2/I-Branching enzyme	--	--	GO:0008375	acetylglucosaminyltransferase activity	GO:0016020	membrane	--	--
c107706_g3	1517	+	-	-	+	down	down	down	up	320.085	1541.05	-2.26738	1.1135e-07	7.8368e-05	708.985	1041.82	-0.555272	0.18809	1	1076.56	1473.27	-0.452594	0.68437	1	739.533	311.373	1.24797	1.3558e-08	2.1505e-06	685327690	XP_009102134.1	1650	0	zinc finger CCCH domain-containing protein 20 [Brassica rapa]	--	--	--	--	Zinc finger CCCH domain-containing protein 20 OS=Arabidopsis thaliana GN=At2g19810 PE=2 SV=1	PF00642	Zinc finger C-x8-C-x5-C-x3-H type (and similar)	--	--	GO:0046872	metal ion binding	--	--	KOG1595	CCCH-type Zn-finger protein
c111481_g2	1130	+	-	-	+	down	down	down	up	140.432	1068.43	-2.92756	0.00019255	0.044013	339.381	363.983	-0.100967	0.70503	1	375.665	1021.26	-1.44283	0.21674	1	353.863	136.608	1.37315	0.00013989	0.0082763	674925832	CDY07348.1	818	5.28413e-105	BnaA07g24270D [Brassica napus]	--	--	--	--	NAC transcription factor 29 OS=Arabidopsis thaliana GN=NAC029 PE=2 SV=1	PF02365	No apical meristem (NAM) protein	GO:0006355	regulation of transcription, DNA-templated	GO:0003677	DNA binding	--	--	--	--
c94681_g1	453	+	-	-	+	down	down	down	up	526.354	2305.81	-2.13117	1.7903e-05	0.0066398	1276.75	1534.88	-0.265649	0.68153	1	1587.41	2204.28	-0.47363	0.66689	1	1332.11	511.989	1.37953	2.5633e-11	6.2168e-09	72384472	AAZ67588.1	376	1.30511e-44	80A08_3 [Brassica rapa subsp. pekinensis]>gi|674963633|emb|CDX69865.1| BnaA10g22140D [Brassica napus]	--	--	--	--	--	--	--	--	--	--	--	--	--	--	--
c107492_g1	767	+	-	-	+	down	down	down	up	239.599	1085.04	-2.17906	3.216e-07	0.00020361	584.797	801.548	-0.454854	0.13954	1	827.86	1037.32	-0.325409	0.76669	1	609.773	233.084	1.38742	0.00012792	0.0076773	685353904	XP_009112113.1	728	8.54341e-95	photosystem I reaction center subunit N, chloroplastic-like [Brassica rapa]	--	K02701	psaN	photosystem I subunit PsaN	Photosystem I reaction center subunit N, chloroplastic OS=Arabidopsis thaliana GN=PSAN PE=1 SV=2	PF05479	Photosystem I reaction centre subunit N (PSAN or PSI-N)	GO:0015979	photosynthesis	GO:0005516	calmodulin binding	GO:0042651//GO:0009522	thylakoid membrane//photosystem I	--	--
c89624_g2	763	+	-	-	+	down	down	down	up	122.78	587.627	-2.25882	2.0997e-16	9.345e-13	332.268	502.991	-0.598185	0.28697	1	519.988	561.859	-0.111729	0.91457	1	346.637	119.445	1.53707	3.6729e-09	6.4083e-07	685261654	XP_009146539.1	717	1.24852e-93	uncharacterized protein LOC103870183 [Brassica rapa]	Brassica rapa uncharacterized LOC103870183 (LOC103870183), mRNA	--	--	--	--	--	--	--	--	--	--	--	--	--	--
c113272_g4	732	+	-	-	+	down	down	down	down	125.011	350.04	-1.48546	4.656e-07	0.00027738	20.7296	72.6331	-1.80894	0.029768	0.55041	74.8705	334.76	-2.16066	0.081646	1	21.6864	121.591	-2.48717	9.7328e-07	0.00010547	674898997	CDY33897.1	613	3.70463e-111	BnaA02g30900D [Brassica napus]	--	--	--	--	--	--	--	--	--	--	--	--	--	KOG0959	N-arginine dibasic convertase NRD1 and related Zn2+-dependent endopeptidases, insulinase superfamily
c110012_g1	1701	+	-	-	+	down	down	down	down	105.36	307.892	-1.5471	8.4822e-06	0.0035359	28.1014	33.4079	-0.249549	0.75764	1	34.4489	294.355	-3.09502	0.015862	0.34481	29.3407	102.477	-1.80433	1.9791e-05	0.0015293	674935756	CDX97600.1	1030	8.65747e-135	BnaA05g24790D [Brassica napus]	--	K15382	SLC50A, SWEET	solute carrier family 50 (sugar transporter)	Bidirectional sugar transporter SWEET2 OS=Arabidopsis thaliana GN=SWEET2 PE=2 SV=1	PF03626//PF03083	Prokaryotic Cytochrome C oxidase subunit IV//Sugar efflux transporter for intercellular exchange	--	--	--	--	GO:0016021	integral component of membrane	--	--
c112231_g2	1267	+	-	-	-	up	up	up	up	175.309	53.4843	1.71272	5.0522e-05	0.015507	184.08	115.041	0.678178	0.063197	0.94168	118.577	51.1662	1.21256	0.31275	1	192.026	170.528	0.171289	0.48035	1	674916768	CDY16355.1	1765	0	BnaA02g11590D [Brassica napus]	--	--	--	--	Probable LRR receptor-like serine/threonine-protein kinase At1g74360 OS=Arabidopsis thaliana GN=At1g74360 PE=2 SV=1	PF00560	Leucine Rich Repeat	--	--	GO:0005515	protein binding	--	--	KOG0444	Cytoskeletal regulator Flightless-I (contains leucine-rich and gelsolin repeats)
c104683_g1	1893	+	-	-	-	up	up	up	up	235.95	84.9173	1.47435	4.2676e-06	0.0019569	252.348	139.982	0.85018	0.012082	0.28702	144.321	81.2163	0.829442	0.48829	1	263.294	229.493	0.198222	0.41517	1	685272567	XP_009127347.1	2713	0	probable LRR receptor-like serine/threonine-protein kinase At1g74360 [Brassica rapa]	--	--	--	--	Probable LRR receptor-like serine/threonine-protein kinase At1g74360 OS=Arabidopsis thaliana GN=At1g74360 PE=2 SV=1	PF00560	Leucine Rich Repeat	--	--	GO:0005515	protein binding	--	--	KOG0619	FOG: Leucine rich repeat
c41918_g1	1073	+	-	-	-	up	up	up	up	17.4388	0.01	10.7681	9.0971e-05	0.024407	19.019	16.456	0.208824	0.86654	1	16.9969	0.01	10.7311	0.0053217	0.16147	19.8208	16.9603	0.224851	0.83596	1	545705633	XP_005705136.1	1267	8.35561e-173	protein phosphatase [Galdieria sulphuraria]>gi|452821587|gb|EME28616.1| protein phosphatase [Galdieria sulphuraria]	--	K15498	PPP6C	serine/threonine-protein phosphatase 6 catalytic subunit	Serine/threonine-protein phosphatase 6 catalytic subunit OS=Dictyostelium discoideum GN=ppp6c PE=2 SV=2	PF00149	Calcineurin-like phosphoesterase	--	--	GO:0016787	hydrolase activity	--	--	KOG0373	Serine/threonine specific protein phosphatase involved in cell cycle control, PP2A-related
c54562_g1	1649	+	-	-	-	up	up	up	up	15.9155	0.01	10.6362	0.00017927	0.041863	17.3745	14.8625	0.225301	0.84501	1	15.3492	0.01	10.5839	0.0073635	0.20049	18.1156	15.4757	0.227232	0.87371	1	695392348	XP_009520308.1	1926	0	hypothetical protein PHYSODRAFT_285022 [Phytophthora sojae]>gi|348685205|gb|EGZ25020.1| hypothetical protein PHYSODRAFT_285022 [Phytophthora sojae]	--	K09494	CCT2	T-complex protein 1 subunit beta	T-complex protein 1 subunit beta OS=Dictyostelium discoideum GN=cct2 PE=1 SV=1	PF00118	TCP-1/cpn60 chaperonin family	GO:0044267//GO:0006457	cellular protein metabolic process//protein folding	GO:0051082//GO:0005524	unfolded protein binding//ATP binding	GO:0005737	cytoplasm	KOG0363	Chaperonin complex component, TCP-1 beta subunit (CCT2)
c59722_g1	700	+	-	-	-	up	up	up	up	23.9579	0.01	11.2263	3.1589e-06	0.0015019	26.2777	24.4116	0.10627	0.92639	1	25.2026	0.01	11.2994	0.0014079	0.067289	27.3994	23.303	0.233628	0.73228	1	669171551	XP_008621124.1	424	2.53674e-49	V-type H+-transporting ATPase 16kDa proteolipid subunit [Saprolegnia diclina VS20]>gi|813151193|ref|XP_012201160.1| hypothetical protein SPRG_06764 [Saprolegnia parasitica CBS 223.65]>gi|530727223|gb|EQC25465.1| V-type H+-transporting ATPase 16kDa proteolipid subunit [Saprolegnia diclina VS20]>gi|641534098|gb|KDO28057.1| hypothetical protein SPRG_06764 [Saprolegnia parasitica CBS 223.65]	--	K02155	ATPeV0C, ATP6L	V-type H+-transporting ATPase 16kDa proteolipid subunit	V-type proton ATPase proteolipid subunit OS=Dictyostelium discoideum GN=vatP PE=2 SV=1	PF00137	ATP synthase subunit C	GO:0015992//GO:0015991	proton transport//ATP hydrolysis coupled proton transport	GO:0015078	hydrogen ion transmembrane transporter activity	GO:0033177	proton-transporting two-sector ATPase complex, proton-transporting domain	KOG0232	Vacuolar H+-ATPase V0 sector, subunits c/c'
c92885_g1	3680	+	-	-	-	up	up	up	up	25.3747	0.01	11.3092	0.0001612	0.038842	28.1579	25.9767	0.116323	0.88524	1	26.7743	0.01	11.3866	0.0011302	0.057604	29.3786	24.6866	0.251036	0.60639	1	552812636	XP_005843748.1	733	9.16934e-79	hypothetical protein CHLNCDRAFT_54899 [Chlorella variabilis]>gi|307103386|gb|EFN51646.1| hypothetical protein CHLNCDRAFT_54899 [Chlorella variabilis]	--	K10573	UBE2A, UBC2, RAD6A	ubiquitin-conjugating enzyme E2 A	Ubiquitin-conjugating enzyme E2 2 OS=Yarrowia lipolytica (strain CLIB 122 / E 150) GN=UBC2 PE=3 SV=1	PF00179//PF02342//PF00646	Ubiquitin-conjugating enzyme//TerD domain//F-box domain	GO:0006950	response to stress	GO:0005515//GO:0016881	protein binding//acid-amino acid ligase activity	--	--	KOG0419	Ubiquitin-protein ligase
c54267_g1	550	+	-	-	-	up	up	up	up	20.6858	0.01	11.0144	1.4536e-05	0.0055265	22.9755	20.7286	0.148475	0.88692	1	21.4521	0.01	11.0669	0.0032218	0.11575	23.9569	20.1161	0.252095	0.78547	1	--	--	--	--	--	--	--	--	--	--	--	--	--	--	--	--	--	--	--	--
c3300_g1	673	+	-	-	-	up	up	up	up	15.9155	0.01	10.6362	0.00017927	0.041863	17.7234	15.3787	0.20472	0.88852	1	15.8586	0.01	10.6311	0.0066034	0.1864	18.4654	15.4757	0.25482	0.88731	1	298707069	CBJ29871.1	244	4.96014e-21	Putative Leucine Rich Repeat Protein Kinase [Ectocarpus siliculosus]	--	K13418	SERK1	somatic embryogenesis receptor kinase 1	Probable LRR receptor-like serine/threonine-protein kinase At1g53420 OS=Arabidopsis thaliana GN=At1g53420 PE=2 SV=2	PF00560	Leucine Rich Repeat	--	--	GO:0005515	protein binding	--	--	--	--
c73798_g1	1873	+	-	-	-	up	up	up	up	865.031	395.416	1.12938	7.7711e-06	0.0032755	965.262	514.846	0.906779	0.050869	0.80898	529.924	378.105	0.486999	0.67937	1	1006.59	841.379	0.258655	0.21066	1	297794767	XP_002865268.1	1343	7.08561e-176	hypothetical protein ARALYDRAFT_916988 [Arabidopsis lyrata subsp. lyrata]>gi|297311103|gb|EFH41527.1| hypothetical protein ARALYDRAFT_916988 [Arabidopsis lyrata subsp. lyrata]	--	--	--	--	Probable WRKY transcription factor 16 OS=Arabidopsis thaliana GN=WRKY16 PE=2 SV=1	PF00004//PF08477//PF00931//PF03266//PF01637//PF01582//PF00005	ATPase family associated with various cellular activities (AAA)//Miro-like protein//NB-ARC domain//NTPase//Archaeal ATPase//TIR domain//ABC transporter	GO:0007165//GO:0007264	signal transduction//small GTPase mediated signal transduction	GO:0098519//GO:0005524//GO:0005525//GO:0043531//GO:0016887//GO:0005515	nucleotide phosphatase activity, acting on free nucleotides//ATP binding//GTP binding//ADP binding//ATPase activity//protein binding	GO:0005622	intracellular	--	--
c108455_g1	891	+	-	-	-	up	up	up	up	508.94	255.048	0.996726	0.00021204	0.047116	602.869	398.838	0.596041	0.043832	0.72329	411.371	243.848	0.754457	0.53402	1	628.588	494.998	0.344693	0.18208	1	685303717	XP_009142569.1	1154	1.04283e-155	probable receptor-like protein kinase At2g47060 [Brassica rapa]>gi|674953646|emb|CDX80077.1| BnaA05g00790D [Brassica napus]	--	K13436	PTI1	pto-interacting protein 1	Probable receptor-like protein kinase At2g47060 OS=Arabidopsis thaliana GN=At2g47060 PE=1 SV=1	PF00069//PF07714	Protein kinase domain//Protein tyrosine kinase	GO:0006468	protein phosphorylation	GO:0004672//GO:0005524	protein kinase activity//ATP binding	--	--	--	--
c109585_g3	791	+	-	-	-	up	up	up	up	861.57	434.404	0.987931	0.00015898	0.038613	1075.67	827.081	0.379133	0.17235	1	853.452	415.335	1.03903	0.3882	1	1121.69	837.896	0.42083	0.10243	1	674913992	CDY19064.1	142	2.21865e-09	BnaA04g18040D [Brassica napus]	--	--	--	--	--	--	--	--	--	--	--	--	--	--	--
c73570_g1	535	+	-	-	-	up	up	up	up	26.7285	0.01	11.3842	5.8991e-07	0.00033941	33.593	25.993	0.370037	0.61857	1	26.8177	0.01	11.389	0.0011289	0.057604	35.0158	25.9923	0.429919	0.52593	1	14334171	AAK60568.1	166	1.69765e-12	thaumatin-like protein [Triticum aestivum]	--	--	--	--	Pathogenesis-related protein 1C OS=Hordeum vulgare PE=2 SV=1	--	--	--	--	--	--	--	--	--	--
c104471_g1	1084	+	-	-	-	up	up	up	up	353.884	155.941	1.18228	2.7508e-05	0.0093748	446.487	293.793	0.603819	0.042843	0.70895	302.973	149.172	1.02221	0.38101	1	465.819	344.205	0.436502	0.052798	0.80393	674935819	CDX97663.1	1173	2.50104e-159	BnaA05g24160D [Brassica napus]	--	--	--	--	Expansin-A12 OS=Arabidopsis thaliana GN=EXPA12 PE=2 SV=1	--	--	--	--	--	--	--	--	--	--
c109984_g6	435	+	-	-	-	up	up	up	up	16.5236	0.01	10.6903	0.00017907	0.041863	22.4739	13.8014	0.703433	0.41932	1	14.2544	0.01	10.4772	0.0092736	0.23534	23.4352	16.0743	0.543925	0.41835	1	551548843	XP_005762064.1	459	1.51834e-56	hypothetical protein EMIHUDRAFT_414756 [Emiliania huxleyi CCMP1516]>gi|485610942|gb|EOD09635.1| hypothetical protein EMIHUDRAFT_414756 [Emiliania huxleyi CCMP1516]	--	K02969	RP-S20e, RPS20	small subunit ribosomal protein S20e	40S ribosomal protein S20 OS=Rattus norvegicus GN=Rps20 PE=3 SV=1	--	--	--	--	--	--	--	--	KOG0900	40S ribosomal protein S20
c105515_g1	2016	+	-	-	-	up	up	up	up	1179.3	520.754	1.17926	2.046e-06	0.0010495	1860.21	1225.86	0.601679	0.22135	1	1262.92	497.812	1.34309	0.26873	1	1939.25	1147.01	0.757627	0.053154	0.80805	685290867	XP_009136386.1	1278	2.19593e-168	uncharacterized protein LOC103860523 [Brassica rapa]	--	--	--	--	--	--	--	--	--	--	--	--	--	--	--
c109095_g3	2504	+	-	-	-	up	up	up	up	36.6264	0.01	11.8387	4.5506e-09	4.8836e-06	72.906	0.532548	7.09698	0.0015144	0.071304	0.552837	0.01	5.78878	0.9765	1	76.1618	35.6229	1.09626	0.27945	1	--	--	--	--	--	--	--	--	--	--	--	--	--	--	--	--	--	--	--	--
c103135_g2	2083	+	-	-	-	up	up	up	down	25.1113	0.948295	4.72686	3.6543e-05	0.01174	21.8459	2.65459	3.0408	0.0073056	0.2038	2.74248	0.906957	1.59638	0.67136	1	22.8056	24.4222	-0.0988047	0.92933	1	--	--	--	--	--	--	--	--	--	--	--	--	--	--	--	--	--	--	--	--
c113692_g1	1478	+	-	-	-	up	up	up	down	7231.52	3866.74	0.903179	9.5061e-05	0.025236	6380.46	5295.82	0.268806	0.45141	1	5458.03	3696.82	0.562097	0.64122	1	6652.92	7033.86	-0.0803301	0.72193	1	685377323	XP_009121570.1	2142	0	UDP-glucose 6-dehydrogenase 3-like [Brassica rapa]	--	K00012	UGDH, ugd	UDPglucose 6-dehydrogenase	UDP-glucose 6-dehydrogenase 3 OS=Arabidopsis thaliana GN=UGD3 PE=1 SV=1	PF03721//PF00984//PF03720	UDP-glucose/GDP-mannose dehydrogenase family, NAD binding domain//UDP-glucose/GDP-mannose dehydrogenase family, central domain//UDP-glucose/GDP-mannose dehydrogenase family, UDP binding domain	GO:0055114	oxidation-reduction process	GO:0016616//GO:0051287	oxidoreductase activity, acting on the CH-OH group of donors, NAD or NADP as acceptor//NAD binding	--	--	--	--
c103000_g4	467	+	-	-	-	up	up	up	down	19.4259	0.01	10.9238	3.5725e-05	0.011502	17.2217	12.2079	0.496421	0.64717	1	12.6067	0.01	10.3	0.013436	0.30636	17.9436	18.8958	-0.0745922	0.93853	1	297844300	XP_002890031.1	331	1.12838e-36	eukaryotic translation initiation factor 5A-1 [Arabidopsis lyrata subsp. lyrata]>gi|297335873|gb|EFH66290.1| eukaryotic translation initiation factor 5A-1 [Arabidopsis lyrata subsp. lyrata]	--	K03263	EIF5A	translation initiation factor 5A	Eukaryotic translation initiation factor 5A OS=Candida albicans (strain SC5314 / ATCC MYA-2876) GN=ANB1 PE=3 SV=1	PF01287	Eukaryotic elongation factor 5A hypusine, DNA-binding OB fold	GO:0006413//GO:0045901//GO:0045905//GO:0006448//GO:0006446//GO:0008612//GO:0006452	translational initiation//positive regulation of translational elongation//positive regulation of translational termination//regulation of translational elongation//regulation of translational initiation//peptidyl-lysine modification to peptidyl-hypusine//translational frameshifting	GO:0003746//GO:0003723//GO:0003743//GO:0043022	translation elongation factor activity//RNA binding//translation initiation factor activity//ribosome binding	GO:0005840	ribosome	KOG3271	Translation initiation factor 5A (eIF-5A)
c109282_g4	1304	+	-	-	-	up	up	up	down	45.7845	5.44035	3.07309	1.8232e-05	0.0067454	41.6288	12.7323	1.70909	0.14165	1	13.1379	5.2067	1.33529	0.39783	1	43.4864	44.5227	-0.033977	0.99215	1	698792574	XP_009829319.1	1114	1.31034e-147	hypothetical protein H257_05979 [Aphanomyces astaci]>gi|574115976|gb|ETV81461.1| hypothetical protein H257_05979 [Aphanomyces astaci]	--	K01915	glnA, GLUL	glutamine synthetase	Glutamine synthetase OS=Fusarium solani subsp. phaseoli GN=GLN1 PE=2 SV=1	PF03951//PF00120	Glutamine synthetase, beta-Grasp domain//Glutamine synthetase, catalytic domain	GO:0006807//GO:0006542//GO:0009252	nitrogen compound metabolic process//glutamine biosynthetic process//peptidoglycan biosynthetic process	GO:0004356	glutamate-ammonia ligase activity	--	--	KOG0683	Glutamine synthetase
c116624_g1	2423	+	-	-	-	up	up	up	down	18.5921	0.01	10.8605	4.3859e-05	0.013712	16.9426	13.277	0.351727	0.74312	1	13.7233	0.01	10.4224	0.010446	0.25657	17.6638	18.0796	-0.0335635	0.93807	1	1351858	P49609.1	2749	0	RecName: Full=Aconitate hydratase, mitochondrial; Short=Aconitase; AltName: Full=Citrate hydro-lyase; Flags: Precursor [Gracilaria gracilis]>gi|600171|gb|AAA80494.1| aconitase [Gracilariopsis longissima]	--	K01681	ACO, acnA	aconitate hydratase	Probable aconitate hydratase, mitochondrial OS=Dictyostelium discoideum GN=aco2 PE=3 SV=1	PF00694//PF00330	Aconitase C-terminal domain//Aconitase family (aconitate hydratase)	GO:0008152	metabolic process	--	--	--	--	KOG0453	Aconitase/homoaconitase (aconitase superfamily)
c217760_g1	540	+	-	-	-	up	up	up	unchanged	20.2345	0.01	10.9826	2.1784e-05	0.0078673	18.8927	16.4642	0.198496	0.83421	1	17.0186	0.01	10.7329	0.0053163	0.16147	19.713	19.6808	0.00235568	1	1	--	--	--	--	--	--	--	--	--	--	--	--	--	--	--	--	--	--	--	--
c112617_g1	1689	+	-	-	-	up	up	up	up	757.564	314.579	1.26795	8.5726e-07	0.00047	715.857	514.737	0.475836	0.29099	1	530.5	300.736	0.818852	0.50121	1	746.271	736.787	0.0184514	0.97287	1	685311813	XP_009146470.1	2318	0	uncharacterized protein LOC103870110 [Brassica rapa]	--	--	--	--	--	PF00612//PF12300	IQ calmodulin-binding motif//Protein of unknown function (DUF3628)	--	--	GO:0016817//GO:0005515	hydrolase activity, acting on acid anhydrides//protein binding	--	--	--	--
c77665_g1	452	+	-	-	-	up	up	up	up	22.0899	0.01	11.1092	7.6928e-06	0.0032516	20.969	16.4275	0.352144	0.69821	1	16.9209	0.01	10.7246	0.0053408	0.16147	21.8699	21.4841	0.0256791	1	1	545710127	XP_005707372.1	566	1.66644e-72	40S ribosomal protein S15A [Galdieria sulphuraria]>gi|452823845|gb|EME30852.1| 40S ribosomal protein S15A [Galdieria sulphuraria]	--	K02957	RP-S15Ae, RPS15A	small subunit ribosomal protein S15Ae	40S ribosomal protein S22-A OS=Saccharomyces cerevisiae (strain ATCC 204508 / S288c) GN=RPS22A PE=1 SV=2	PF00410	Ribosomal protein S8	GO:0042254//GO:0006412	ribosome biogenesis//translation	GO:0003735	structural constituent of ribosome	GO:0005840	ribosome	KOG1754	40S ribosomal protein S15/S22
c95930_g2	812	+	-	-	-	up	up	up	up	653.803	189.454	1.78701	8.4319e-05	0.022948	641.276	421.676	0.604813	0.36199	1	434.111	181.051	1.26167	0.31114	1	668.43	635.825	0.0721464	0.9636	1	685306752	XP_009144089.1	1018	1.61118e-137	ethylene-responsive transcription factor 13-like [Brassica rapa]	--	--	--	--	Ethylene-responsive transcription factor 13 OS=Arabidopsis thaliana GN=ERF13 PE=2 SV=2	PF00847	AP2 domain	GO:0006355	regulation of transcription, DNA-templated	GO:0003700	transcription factor activity, sequence-specific DNA binding	GO:0005667	transcription factor complex	--	--
c102035_g2	747	+	-	-	-	up	up	up	down	41.359	1.89659	4.44672	0.00010782	0.028053	5.67081	5.28474	0.101721	1	1	5.41985	1.81391	1.57915	0.58868	1	5.91126	40.2166	-2.76625	0.0023975	0.084513	--	--	--	--	--	--	--	--	--	--	--	--	--	--	--	--	--	--	--	--
c85496_g1	1316	+	-	-	-	up	up	up	down	27.7879	0.858401	5.01666	1.1105e-05	0.0044336	4.59775	1.0651	2.10995	0.42731	1	1.10567	0.819581	0.431968	1	1	4.79781	27.0261	-2.49391	0.0026897	0.092722	--	--	--	--	--	--	--	--	--	--	PF02774	Semialdehyde dehydrogenase, dimerisation domain	GO:0000051//GO:0055114//GO:0008652	obsolete urea cycle intermediate metabolic process//oxidation-reduction process//cellular amino acid biosynthetic process	GO:0046983//GO:0003942//GO:0016620	protein dimerization activity//N-acetyl-gamma-glutamyl-phosphate reductase activity//oxidoreductase activity, acting on the aldehyde or oxo group of donors, NAD or NADP as acceptor	GO:0005737	cytoplasm	--	--
c105918_g2	421	+	-	-	-	up	up	up	down	43.9542	3.79318	3.53452	2.7066e-06	0.0013127	10.7004	4.24409	1.33414	0.33668	1	4.37929	3.62783	0.271591	0.95794	1	11.1609	42.7506	-1.9375	0.0017213	0.065501	145558661	ABP73251.1	716	1.56179e-93	actin [Euglypha rotunda]	--	K10355	ACTF	actin, other eukaryote	Actin, non-muscle 6.2 OS=Hydra vulgaris PE=3 SV=1	--	--	--	--	--	--	--	--	KOG0676	Actin and related proteins
c90039_g1	1737	+	-	-	-	up	up	up	down	32.414	1.89659	4.09514	0.00018788	0.043404	10.1158	2.12612	2.25032	0.16999	1	2.2005	1.81391	0.278723	1	1	10.5371	31.5188	-1.58074	0.042991	0.70377	--	--	--	--	--	--	--	--	--	--	--	--	--	--	--	--	--	--	--	--
c110954_g5	1760	+	-	-	-	up	up	up	down	34.9966	2.5752	3.76446	1.9936e-05	0.0072692	12.1224	2.65459	2.19111	0.19372	1	2.74248	2.45874	0.157561	1	1	12.6241	34.0372	-1.43094	0.021437	0.43725	326524301	BAK00534.1	1071	2.99856e-138	predicted protein [Hordeum vulgare subsp. vulgare]	--	K02930	RP-L4e, RPL4	large subunit ribosomal protein L4e	60S ribosomal protein L4-A OS=Schizosaccharomyces pombe (strain 972 / ATCC 24843) GN=rpl402 PE=1 SV=2	PF00573	Ribosomal protein L4/L1 family	GO:0006412//GO:0042254	translation//ribosome biogenesis	GO:0003735	structural constituent of ribosome	GO:0005840	ribosome	KOG1475	Ribosomal protein RPL1/RPL2/RL4L4
c87176_g1	1463	+	-	-	-	up	up	up	down	20.9114	0.01	11.0301	3.1929e-05	0.010571	7.25872	3.71969	0.964535	0.55981	1	3.84816	0.01	8.58802	0.20642	1	7.57857	20.3337	-1.42388	0.083879	1	672196206	XP_008776746.1	130	6.48523e-06	uncharacterized protein LOC103696806 [Phoenix dactylifera]>gi|672201751|ref|XP_008778219.1| uncharacterized protein LOC103698043 [Phoenix dactylifera]	--	--	--	--	--	PF02741	FTR, proximal lobe	GO:0006730	one-carbon metabolic process	GO:0016740	transferase activity	--	--	--	--
c100999_g1	1003	+	-	-	-	up	up	up	down	23.9705	0.429201	5.80347	2.2773e-05	0.0081274	8.83341	2.11797	2.06029	0.22641	1	2.17879	0.40979	2.41057	0.63761	1	9.21377	23.3185	-1.33961	0.095403	1	673017856	XP_008862889.1	280	3.03682e-27	hypothetical protein H310_01543 [Aphanomyces invadans]>gi|574482092|gb|ETW09084.1| hypothetical protein H310_01543 [Aphanomyces invadans]	--	K03094	SKP1, CBF3D	S-phase kinase-associated protein 1	E3 ubiquitin ligase complex SCF subunit sconC OS=Arthroderma otae (strain ATCC MYA-4605 / CBS 113480) GN=sconC PE=3 SV=1	PF03931//PF01466//PF11883	Skp1 family, tetramerisation domain//Skp1 family, dimerisation domain//Domain of unknown function (DUF3403)	GO:0016310//GO:0009069//GO:0006511	phosphorylation//serine family amino acid metabolic process//ubiquitin-dependent protein catabolic process	GO:0004674	protein serine/threonine kinase activity	--	--	KOG1724	SCF ubiquitin ligase, Skp1 component
c91084_g1	622	+	-	-	-	up	up	up	down	24.66	1.3775	4.16206	0.00014374	0.035833	9.7537	8.99221	0.117274	1	1	9.23545	1.31675	2.8102	0.27055	1	10.1552	23.987	-1.24003	0.090194	1	--	--	--	--	--	--	--	--	--	--	--	--	--	--	--	--	--	--	--	--
c104587_g3	1355	+	-	-	-	up	up	up	down	19.9963	0.429201	5.54194	0.00012534	0.031983	8.40155	2.65459	1.66217	0.32197	1	2.74248	0.40979	2.74252	0.52533	1	8.76197	19.4476	-1.15027	0.16055	1	--	--	--	--	--	--	--	--	--	--	--	--	--	--	--	--	--	--	--	--
c92366_g1	434	+	-	-	-	up	up	up	down	113.195	16.6895	2.7618	2.2315e-06	0.0011256	53.8246	31.8062	0.758956	0.29285	1	32.7795	15.9486	1.03936	0.46988	1	56.0899	110.079	-0.972723	0.043639	0.71028	685273572	XP_009127824.1	175	3.93266e-13	putative receptor-like protein kinase At4g00960 [Brassica rapa]	--	--	--	--	--	--	--	--	--	--	--	--	--	--	--
c107117_g2	849	+	-	-	-	up	up	up	down	147.778	57.5067	1.36163	0.00015712	0.038346	73.4451	58.9335	0.317576	0.81558	1	60.8874	55.0019	0.146662	0.90611	1	76.476	143.728	-0.910256	0.12254	1	566029716	ETI52627.1	718	8.41322e-92	hypothetical protein F443_04343 [Phytophthora parasitica P1569]>gi|566029717|gb|ETI52628.1| hypothetical protein, variant [Phytophthora parasitica P1569]>gi|567967327|gb|ETK92507.1| hypothetical protein L915_04197 [Phytophthora parasitica]>gi|567967328|gb|ETK92508.1| hypothetical protein, variant [Phytophthora parasitica]>gi|567995786|gb|ETL45916.1| hypothetical protein L916_04151 [Phytophthora p…	--	K02991	RP-S6e, RPS6	small subunit ribosomal protein S6e	40S ribosomal protein S6 OS=Oncorhynchus mykiss GN=rps6 PE=2 SV=1	PF01092	Ribosomal protein S6e	GO:0006412//GO:0042254	translation//ribosome biogenesis	GO:0003735	structural constituent of ribosome	GO:0005622//GO:0005840	intracellular//ribosome	KOG1646	40S ribosomal protein S6
c98934_g1	716	+	-	-	-	up	up	up	down	50.3292	10.9503	2.20042	0.00022647	0.049883	26.4606	12.1916	1.11796	0.50807	1	12.5633	10.4737	0.262448	0.8802	1	27.545	48.9455	-0.829386	0.25792	1	747065034	XP_011079128.1	213	2.03492e-18	cell number regulator 5-like [Sesamum indicum]>gi|747065036|ref|XP_011079129.1| cell number regulator 5-like [Sesamum indicum]	--	--	--	--	Protein PLANT CADMIUM RESISTANCE 10 OS=Arabidopsis thaliana GN=PCR10 PE=2 SV=1	--	--	--	--	--	--	--	--	--	--
c110808_g2	777	+	-	-	-	up	up	up	down	115.527	41.9047	1.46304	0.00016645	0.039728	60.8211	42.4775	0.517871	0.69466	1	43.8905	40.0808	0.130997	0.91931	1	63.3302	112.348	-0.827014	0.21404	1	326502804	BAJ99030.1	502	6.48829e-60	predicted protein [Hordeum vulgare subsp. vulgare]	--	K02873	RP-L13e, RPL13	large subunit ribosomal protein L13e	60S ribosomal protein L13-1 OS=Brassica napus PE=2 SV=1	PF01294	Ribosomal protein L13e	GO:0006412//GO:0042254	translation//ribosome biogenesis	GO:0003735	structural constituent of ribosome	GO:0005622//GO:0005840	intracellular//ribosome	KOG3295	60S Ribosomal protein L13
c93025_g1	688	+	-	-	-	up	up	up	down	152.655	46.4056	1.7179	5.7927e-06	0.002563	80.6303	48.2337	0.741281	0.13137	1	49.7004	44.3596	0.164012	0.92195	1	84.0752	148.469	-0.820408	0.0095506	0.2436	685314108	XP_009147652.1	539	1.70481e-67	uncharacterized protein LOC103871176 [Brassica rapa]>gi|674878208|emb|CDY53805.1| BnaA06g01780D [Brassica napus]	--	--	--	--	--	--	--	--	--	--	--	--	--	--	--
c113467_g5	1319	+	-	-	-	up	up	up	down	240.507	107.946	1.15577	0.0002028	0.045463	128.924	111.789	0.205737	0.76661	1	115.108	103.245	0.156906	0.88699	1	134.394	233.931	-0.799619	0.0038845	0.12287	685363038	XP_009115813.1	2004	0	aspartic proteinase-like protein 1 [Brassica rapa]	--	--	--	--	Aspartic proteinase-like protein 1 OS=Arabidopsis thaliana GN=At5g10080 PE=1 SV=1	PF00026	Eukaryotic aspartyl protease	GO:0006508	proteolysis	GO:0004190	aspartic-type endopeptidase activity	--	--	--	--
c100691_g2	2418	+	-	-	-	up	up	up	down	185.389	59.0234	1.65119	1.7593e-06	0.00091484	102.354	63.0676	0.69859	0.25159	1	64.9737	56.4393	0.203157	0.87664	1	106.683	180.291	-0.757002	0.046895	0.74305	685307465	XP_009144446.1	1829	0	ankyrin repeat-containing protein At3g12360-like isoform X1 [Brassica rapa]	--	--	--	--	Ankyrin repeat-containing protein At5g02620 OS=Arabidopsis thaliana GN=At5g02620 PE=1 SV=1	PF13606//PF11857//PF00023	Ankyrin repeat//Domain of unknown function (DUF3377)//Ankyrin repeat	--	--	GO:0005515//GO:0004222	protein binding//metalloendopeptidase activity	--	--	KOG0504	FOG: Ankyrin repeat
c111645_g1	2239	+	-	-	-	up	up	up	down	79.2579	9.89188	3.00224	1.9961e-06	0.0010274	44.2802	14.8462	1.57657	0.050843	0.80865	15.3058	9.45227	0.695346	0.68782	1	46.1445	77.0754	-0.74011	0.13016	1	--	--	--	--	--	--	--	--	--	--	--	--	--	--	--	--	--	--	--	--
c109349_g2	2700	+	-	-	-	up	up	up	down	73.3468	8.87396	3.04708	6.7401e-08	5.2416e-05	46.2265	21.2286	1.12271	0.22798	1	21.9181	8.48502	1.36913	0.35671	1	48.2843	71.3313	-0.562982	0.36939	1	326502814	BAJ99035.1	2736	0	predicted protein [Hordeum vulgare subsp. vulgare]	--	K01895	ACSS, acs	acetyl-CoA synthetase	Acetyl-coenzyme A synthetase OS=Neurospora crassa (strain ATCC 24698 / 74-OR23-1A / CBS 708.71 / DSM 1257 / FGSC 987) GN=acu-5 PE=2 SV=2	PF00501	AMP-binding enzyme	GO:0008152	metabolic process	GO:0003824	catalytic activity	--	--	KOG1175	Acyl-CoA synthetase
c15444_g1	1858	+	-	-	-	up	up	up	down	32.6899	3.18419	3.35985	0.00011122	0.028818	20.6899	4.75627	2.12102	0.043168	0.71377	4.87786	3.04328	0.68062	0.81489	1	21.5901	31.7987	-0.558595	0.39889	1	--	--	--	--	--	--	--	--	--	--	--	--	--	--	--	--	--	--	--	--
c107893_g1	1775	+	-	-	-	up	up	up	down	1477.67	754.423	0.969883	4.2967e-05	0.013544	1020.77	855.564	0.254705	0.39658	1	881.709	721.279	0.289746	0.81506	1	1064.58	1437.11	-0.432893	0.024486	0.4805	685289149	XP_009135521.1	744	6.12525e-92	uncharacterized protein LOC103859699 [Brassica rapa]>gi|674951068|emb|CDX82378.1| BnaA03g34430D [Brassica napus]	--	--	--	--	--	--	--	--	--	--	--	--	--	--	--
c96771_g1	588	+	-	-	-	up	up	up	down	128.34	44.19	1.53818	7.6671e-05	0.021366	88.6397	49.7784	0.832433	0.10581	1	51.2179	42.2504	0.277684	0.83732	1	92.4817	124.816	-0.432565	0.18482	1	674908032	CDY25119.1	664	1.47077e-82	BnaC06g18610D [Brassica napus]	--	K08678	UXS1	UDP-glucuronate decarboxylase	UDP-glucuronic acid decarboxylase 2 OS=Arabidopsis thaliana GN=UXS2 PE=1 SV=1	PF01073//PF01370	3-beta hydroxysteroid dehydrogenase/isomerase family//NAD dependent epimerase/dehydratase family	GO:0008210//GO:0055114//GO:0006694//GO:0008209//GO:0008207//GO:0044237	estrogen metabolic process//oxidation-reduction process//steroid biosynthetic process//androgen metabolic process//C21-steroid hormone metabolic process//cellular metabolic process	GO:0016616//GO:0003824//GO:0050662//GO:0003854	oxidoreductase activity, acting on the CH-OH group of donors, NAD or NADP as acceptor//catalytic activity//coenzyme binding//3-beta-hydroxy-delta5-steroid dehydrogenase activity	--	--	--	--
c106295_g1	1193	+	-	-	-	up	up	up	down	1245.07	656.897	0.922484	0.00015596	0.03813	866.898	695.627	0.317549	0.29409	1	717.129	627.962	0.191556	0.88769	1	903.931	1210.92	-0.421822	0.030327	0.55532	685289487	XP_009135689.1	970	7.04186e-124	calcium-dependent protein kinase 9 [Brassica rapa]	--	K13412	CPK	calcium-dependent protein kinase	Calcium-dependent protein kinase 9 OS=Arabidopsis thaliana GN=CPK9 PE=1 SV=1	PF00069//PF07714	Protein kinase domain//Protein tyrosine kinase	GO:0006468	protein phosphorylation	GO:0004672//GO:0005524	protein kinase activity//ATP binding	--	--	KOG0032	Ca2+/calmodulin-dependent protein kinase, EF-Hand protein superfamily
c109826_g2	2021	+	-	-	-	up	up	up	down	43.227	6.02907	2.84192	6.4456e-05	0.018865	30.4003	14.891	1.02965	0.24583	1	15.4252	5.76415	1.42011	0.38382	1	31.7396	42.0354	-0.405322	0.48138	1	326491633	BAJ94294.1	2211	0	predicted protein [Hordeum vulgare subsp. vulgare]	--	K01637	E4.1.3.1, aceA	isocitrate lyase	Isocitrate lyase OS=Gibberella zeae (strain PH-1 / ATCC MYA-4620 / FGSC 9075 / NRRL 31084) GN=ICL1 PE=3 SV=1	PF00463	Isocitrate lyase family	GO:0008152	metabolic process	GO:0003824	catalytic activity	--	--	KOG1260	Isocitrate lyase
c62711_g1	1437	+	-	-	-	up	up	up	down	16.4045	0.01	10.6799	0.0001843	0.042643	12.3449	6.8946	0.840375	0.50685	1	7.11092	0.01	9.47389	0.061286	0.90461	12.866	15.9577	-0.310682	0.74035	1	695428035	XP_009529851.1	1165	5.54077e-153	hypothetical protein PHYSODRAFT_545625 [Phytophthora sojae]>gi|348676284|gb|EGZ16102.1| hypothetical protein PHYSODRAFT_545625 [Phytophthora sojae]	--	K17732	PMPCB, MAS1	mitochondrial-processing peptidase subunit beta	Mitochondrial-processing peptidase subunit beta OS=Dictyostelium discoideum GN=mppB PE=1 SV=1	PF07851	TMPIT-like protein	--	--	--	--	GO:0016021	integral component of membrane	KOG0960	Mitochondrial processing peptidase, beta subunit, and related enzymes (insulinase superfamily)
c111477_g5	1246	+	-	-	-	up	up	up	down	1758.16	963.657	0.867476	0.00019613	0.044629	1417.88	1063.24	0.415271	0.16994	1	1096.4	921.394	0.250889	0.8374	1	1478.36	1709.92	-0.209938	0.30749	1	685364896	XP_009116605.1	942	3.27363e-124	calmodulin-like protein 4 [Brassica rapa]	--	K13448	CML	calcium-binding protein CML	Calmodulin-like protein 4 OS=Arabidopsis thaliana GN=CML4 PE=2 SV=1	PF10591//PF13405//PF00036//PF13499//PF13202	Secreted protein acidic and rich in cysteine Ca binding region//EF-hand domain//EF hand//EF-hand domain pair//EF hand	GO:0007165	signal transduction	GO:0005509	calcium ion binding	GO:0005578	proteinaceous extracellular matrix	KOG0027	Calmodulin and related proteins (EF-Hand superfamily)
c73589_g1	1028	+	-	-	-	up	up	up	down	27.8945	0.01	11.4458	3.3524e-07	0.00021137	22.6002	20.692	0.127267	0.95074	1	21.3545	0.01	11.0603	0.0024878	0.097826	23.543	27.1272	-0.204441	0.7113	1	593705649	XP_007153181.1	310	4.2266e-30	hypothetical protein PHAVU_003G013700g [Phaseolus vulgaris]>gi|561026535|gb|ESW25175.1| hypothetical protein PHAVU_003G013700g [Phaseolus vulgaris]	--	--	--	--	Annexin A7 OS=Bos taurus GN=ANXA7 PE=1 SV=2	PF00191	Annexin	--	--	GO:0005544//GO:0005509	calcium-dependent phospholipid binding//calcium ion binding	--	--	KOG0819	Annexin
c113674_g1	869	+	-	-	-	up	up	up	down	466.246	214.011	1.12341	5.4712e-05	0.016591	382.299	306.46	0.319004	0.52116	1	315.937	204.566	0.627071	0.61755	1	398.491	453.467	-0.18645	0.53284	1	685265995	XP_009117645.1	796	5.08145e-99	uncharacterized protein LOC103842733 [Brassica rapa]	--	--	--	--	--	--	--	--	--	--	--	--	--	--	--
c241953_g1	2043	+	-	-	-	up	up	up	down	25.8134	0.01	11.3339	1.1312e-06	0.00061131	21.3179	16.4519	0.373804	0.69564	1	16.986	0.01	10.7301	0.0053245	0.16147	22.2197	25.1063	-0.176208	0.77422	1	676385931	XP_009036244.1	1994	0	hypothetical protein AURANDRAFT_58968 [Aureococcus anophagefferens]>gi|323453252|gb|EGB09124.1| hypothetical protein AURANDRAFT_58968 [Aureococcus anophagefferens]	--	K00615	E2.2.1.1, tktA, tktB	transketolase	Transketolase OS=Physarum polycephalum GN=tkt PE=2 SV=1	PF11109//PF13292//PF02775//PF02780//PF00986	Orexigenic neuropeptide Qrfp/P518//1-deoxy-D-xylulose-5-phosphate synthase//Thiamine pyrophosphate enzyme, C-terminal TPP binding domain//Transketolase, C-terminal domain//DNA gyrase B subunit, carboxyl terminus	GO:0016114//GO:0008152//GO:0006694//GO:0006265	terpenoid biosynthetic process//metabolic process//steroid biosynthetic process//DNA topological change	GO:0005524//GO:0003677//GO:0003918//GO:0030976//GO:0031854//GO:0003824//GO:0008661	ATP binding//DNA binding//DNA topoisomerase type II (ATP-hydrolyzing) activity//thiamine pyrophosphate binding//orexigenic neuropeptide QRFP receptor binding//catalytic activity//1-deoxy-D-xylulose-5-phosphate synthase activity	--	--	KOG0523	Transketolase
c86258_g2	841	+	-	-	-	up	up	up	down	157.25	55.8798	1.49266	3.7267e-05	0.011922	130.412	111.814	0.221978	0.59109	1	115.173	53.4502	1.10753	0.35874	1	136.017	152.954	-0.169306	0.60888	1	685289049	XP_009135473.1	700	2.21038e-90	uncharacterized protein LOC103859655 isoform X1 [Brassica rapa]	--	--	--	--	--	--	--	--	--	--	--	--	--	--	--
c1115_g1	464	+	-	-	-	up	up	up	down	23.0177	0.01	11.1685	4.5851e-06	0.0020773	19.3811	16.4397	0.237462	0.83136	1	16.9535	0.01	10.7274	0.0053326	0.16147	20.2026	22.3858	-0.148037	0.80948	1	657395056	KEH35485.1	229	1.73284e-21	RNA-binding (RRM/RBD/RNP motif) family protein [Medicago truncatula]	--	K14411	MSI	RNA-binding protein Musashi	Glycine-rich RNA-binding protein 2, mitochondrial OS=Arabidopsis thaliana GN=RBG2 PE=1 SV=1	PF00076	RNA recognition motif. (a.k.a. RRM, RBD, or RNP domain)	--	--	GO:0003676	nucleic acid binding	--	--	KOG0118	FOG: RRM domain
c113414_g1	2665	+	-	-	-	up	up	up	down	783.929	373.095	1.07118	2.2083e-05	0.0079411	663.428	410.851	0.691326	0.14786	1	423.457	356.727	0.247396	0.84118	1	691.58	762.39	-0.140634	0.61226	1	685336368	XP_009105488.1	2057	0	CSC1-like protein At1g69450 [Brassica rapa]>gi|674937283|emb|CDX95935.1| BnaA07g27960D [Brassica napus]	--	--	--	--	CSC1-like protein At1g69450 OS=Arabidopsis thaliana GN=At1g69450 PE=2 SV=1	PF02714//PF05038	Domain of unknown function DUF221//Cytochrome Cytochrome b558 alpha-subunit	--	--	GO:0020037	heme binding	GO:0016020	membrane	KOG1134	Uncharacterized conserved protein
c78696_g1	481	+	-	-	-	up	up	up	down	34.5328	0.01	11.7538	1.2896e-08	1.2351e-05	29.4969	27.0866	0.122982	0.92038	1	27.9994	0.01	11.4512	0.00097804	0.052294	30.7397	33.5864	-0.127775	0.78799	1	--	--	--	--	--	--	--	--	--	--	--	--	--	--	--	--	--	--	--	--
c111722_g2	1605	+	-	-	-	up	up	unchanged	down	29.5368	1.7168	4.10472	4.0244e-05	0.01282	11.9262	1.5895	2.9075	0.063615	0.94658	1.63681	1.63916	-0.00207396	1	1	12.4463	28.7284	-1.20676	0.083645	1	449459610	XP_004147539.1	183	2.16171e-13	superoxide dismutase [Cu-Zn] 2 [Cucumis sativus]>gi|700198774|gb|KGN53932.1| hypothetical protein Csa_4G192040 [Cucumis sativus]	--	K04565	SOD1	superoxide dismutase, Cu-Zn family	Superoxide dismutase [Cu-Zn] OS=Hylobates lar GN=SOD1 PE=2 SV=3	PF01565//PF00080	FAD binding domain//Copper/zinc superoxide dismutase (SODC)	GO:0006801//GO:0006040//GO:0055114	superoxide metabolic process//amino sugar metabolic process//oxidation-reduction process	GO:0050660//GO:0046872//GO:0016491//GO:0008762	flavin adenine dinucleotide binding//metal ion binding//oxidoreductase activity//UDP-N-acetylmuramate dehydrogenase activity	--	--	KOG0441	Cu2+/Zn2+ superoxide dismutase SOD1
c111438_g2	2084	+	-	-	-	up	up	up	down	494.617	226.689	1.1256	3.4815e-05	0.011281	276.086	216.781	0.348875	0.49221	1	223.365	216.727	0.0435242	0.98297	1	287.807	481.061	-0.741119	0.0015892	0.0616	674895833	CDY37073.1	2148	0	BnaA04g26510D [Brassica napus]	--	--	--	--	--	--	--	--	--	--	--	--	--	--	--
c113247_g1	908	+	-	-	-	up	up	up	down	287.182	112.815	1.348	1.1419e-05	0.004535	189.784	111.269	0.770312	0.21296	1	114.587	107.853	0.0873855	0.9576	1	197.82	279.309	-0.497672	0.093235	1	685378670	XP_009122088.1	346	3.59736e-35	probable trehalose-phosphate phosphatase I isoform X1 [Brassica rapa]	--	K01087	otsB	trehalose 6-phosphate phosphatase	Probable trehalose-phosphate phosphatase I OS=Arabidopsis thaliana GN=TPPI PE=2 SV=1	PF02358	Trehalose-phosphatase	GO:0005992	trehalose biosynthetic process	GO:0003824	catalytic activity	--	--	--	--
c113244_g1	2529	+	-	-	-	up	up	down	down	3690.62	1979.49	0.898735	7.4092e-05	0.020941	2827.17	1747.32	0.694212	0.06274	0.93581	1802.69	1892.63	-0.0702359	0.94377	1	2947.38	3589.36	-0.284296	0.25718	1	685313297	XP_009147231.1	391	1.86823e-41	LOW QUALITY PROTEIN: protein RALF-like 22 [Brassica rapa]	--	--	--	--	Protein RALF-like 22 OS=Arabidopsis thaliana GN=RALFL22 PE=3 SV=1	--	--	--	--	--	--	--	--	--	--
c102995_g1	735	+	-	-	-	up	up	down	down	23.1493	0.948295	4.60949	0.00010695	0.027903	3.51148	0.528474	2.73217	0.54183	1	0.541985	0.906957	-0.742781	1	1	3.65226	22.5179	-2.62421	0.0038821	0.12282	--	--	--	--	--	--	--	--	--	--	PF08720//PF01040	Influenza C hemagglutinin stalk//UbiA prenyltransferase family	GO:0007165//GO:0019064	signal transduction//fusion of virus membrane with host plasma membrane	GO:0046789//GO:0004659	host cell surface receptor binding//prenyltransferase activity	GO:0016021//GO:0009986//GO:0019031	integral component of membrane//cell surface//viral envelope	--	--
c97661_g2	857	+	-	-	-	up	up	down	down	26.8602	1.89659	3.82399	0.00011673	0.03009	4.7373	1.59764	1.56812	0.53333	1	1.65851	1.81391	-0.129217	1	1	4.93771	26.1245	-2.40349	0.0036599	0.11747	388507388	AFK41760.1	913	5.38044e-121	unknown [Lotus japonicus]	--	K02985	RP-S3e, RPS3	small subunit ribosomal protein S3e	40S ribosomal protein S3-3 OS=Arabidopsis thaliana GN=RPS3C PE=1 SV=1	PF07650//PF00296//PF00189	KH domain//Luciferase-like monooxygenase//Ribosomal protein S3, C-terminal domain	GO:0006412//GO:0055114//GO:0042254	translation//oxidation-reduction process//ribosome biogenesis	GO:0003735//GO:0016705//GO:0003723	structural constituent of ribosome//oxidoreductase activity, acting on paired donors, with incorporation or reduction of molecular oxygen//RNA binding	GO:0005840	ribosome	KOG3181	40S ribosomal protein S3
c76948_g1	1654	+	-	-	-	up	up	down	down	187.007	17.7479	3.39737	0.00013106	0.033108	43.1036	1.59764	4.75379	0.1684	1	1.65851	16.97	-3.35503	0.064901	0.94663	45.078	181.924	-2.01284	0.036941	0.63807	--	--	--	--	--	--	--	--	--	--	--	--	--	--	--	--	--	--	--	--
c109718_g1	862	+	-	-	-	up	up	down	down	40.3373	4.92126	3.03502	2.888e-05	0.0097546	9.90647	1.06102	3.22292	0.081393	1	1.09482	4.70953	-2.10489	0.46167	1	10.3272	39.2295	-1.92549	0.0022848	0.081618	685291305	XP_009136602.1	930	1.44301e-123	60S ribosomal protein L8-1-like [Brassica rapa]	--	K02938	RP-L8e, RPL8	large subunit ribosomal protein L8e	60S ribosomal protein L8 OS=Solanum lycopersicum GN=RPL8 PE=2 SV=1	PF00181//PF03947//PF05324	Ribosomal Proteins L2, RNA binding domain//Ribosomal Proteins L2, C-terminal domain//Sperm antigen HE2	GO:0042254//GO:0006412	ribosome biogenesis//translation	GO:0003735	structural constituent of ribosome	GO:0005622//GO:0005840//GO:0005576	intracellular//ribosome//extracellular region	KOG2309	60s ribosomal protein L2/L8
c103143_g1	3868	+	-	-	-	up	up	down	down	114.386	37.0822	1.62511	9.8294e-05	0.025912	35.0715	16.4601	1.09132	0.45517	1	17.0077	35.4377	-1.0591	0.41108	1	36.5168	111.245	-1.6071	0.0013543	0.05436	303285548	XP_003062064.1	1489	0	p-type ATPase superfamily [Micromonas pusilla CCMP1545]>gi|226456475|gb|EEH53776.1| p-type ATPase superfamily [Micromonas pusilla CCMP1545]	--	K01537	E3.6.3.8	Ca2+-transporting ATPase	Calcium-transporting ATPase OS=Bacillus subtilis (strain 168) GN=yloB PE=1 SV=1	PF00122	E1-E2 ATPase	--	--	GO:0046872//GO:0000166	metal ion binding//nucleotide binding	--	--	KOG0202	Ca2+ transporting ATPase
c97191_g1	768	+	-	-	-	up	up	down	down	21.2687	0.948295	4.48726	0.00020149	0.045237	6.82686	0.532548	3.68024	0.13467	1	0.552837	0.906957	-0.714179	1	1	7.12676	20.6835	-1.53716	0.067729	0.94354	326502804	BAJ99030.1	591	2.26285e-73	predicted protein [Hordeum vulgare subsp. vulgare]	--	K02873	RP-L13e, RPL13	large subunit ribosomal protein L13e	60S ribosomal protein L13 OS=Spodoptera frugiperda GN=RpL13 PE=2 SV=1	PF01294//PF01277//PF03379	Ribosomal protein L13e//Oleosin//CcmB protein	GO:0006412//GO:0042254//GO:0015886//GO:0017004	translation//ribosome biogenesis//heme transport//cytochrome complex assembly	GO:0003735//GO:0015232	structural constituent of ribosome//heme transporter activity	GO:0016020//GO:0012511//GO:0005840//GO:0005622//GO:0016021	membrane//monolayer-surrounded lipid storage body//ribosome//intracellular//integral component of membrane	KOG3295	60S Ribosomal protein L13
c104653_g1	1046	+	-	-	-	up	up	down	down	64.151	6.97737	3.20072	1.588e-07	0.00010757	23.8958	4.77663	2.32269	0.032134	0.57626	4.93212	6.67111	-0.435718	0.84884	1	24.8984	62.3847	-1.32514	0.010302	0.25771	260516654	ACX43954.1	838	1.50281e-107	cysteine protease 1 [Brachiaria hybrid cultivar]>gi|260516656|gb|ACX43955.1| cysteine protease 1 [Brachiaria hybrid cultivar]>gi|260516658|gb|ACX43956.1| cysteine protease 1 [Brachiaria hybrid cultivar]>gi|260516660|gb|ACX43957.1| cysteine protease 1 [Brachiaria hybrid cultivar]>gi|260516662|gb|ACX43958.1| cysteine protease 2 [Brachiaria hybrid cultivar]>gi|260516664|gb|ACX43959.1| cysteine prote…	--	K16290	XCP	xylem cysteine proteinase	Xylem cysteine proteinase 1 OS=Arabidopsis thaliana GN=XCP1 PE=1 SV=1	PF03051//PF00112	Peptidase C1-like family//Papain family cysteine protease	GO:0006508	proteolysis	GO:0016787//GO:0004197//GO:0008234	hydrolase activity//cysteine-type endopeptidase activity//cysteine-type peptidase activity	--	--	KOG1543	Cysteine proteinase Cathepsin L
c102426_g1	503	+	-	-	-	up	up	down	down	107.297	35.1072	1.61177	7.3335e-05	0.020781	42.2604	25.9767	0.702088	0.45574	1	26.7743	33.5845	-0.326946	0.83332	1	44.0254	104.35	-1.24503	0.0034407	0.11221	870765728	KMS65245.1	153	6.4036e-11	hypothetical protein BVRB_037930, partial [Beta vulgaris subsp. vulgaris]	--	--	--	--	--	--	--	--	--	--	--	--	--	--	--
c106012_g1	2024	+	-	-	-	up	up	down	down	64.9034	16.2109	2.00133	0.00017235	0.040686	25.6798	6.91497	1.89284	0.22971	1	7.16518	15.5056	-1.11372	0.48544	1	26.7435	63.131	-1.23916	0.022732	0.45599	567954313	ETK79951.1	957	6.03716e-116	hypothetical protein L915_14244 [Phytophthora parasitica]>gi|567982967|gb|ETL33369.1| hypothetical protein L916_14149 [Phytophthora parasitica]>gi|570944435|gb|ETP09692.1| hypothetical protein F441_14482 [Phytophthora parasitica CJ01A1]	--	--	--	--	Copine-6 OS=Mus musculus GN=Cpne6 PE=2 SV=1	PF00168	C2 domain	--	--	GO:0005515	protein binding	--	--	KOG1327	Copine
c105202_g2	1198	+	-	-	-	up	up	down	down	141.447	47.5337	1.57324	0.00010053	0.026411	56.5553	23.318	1.27822	0.082085	1	24.021	45.4413	-0.91971	0.47353	1	58.9406	137.556	-1.22268	0.0040281	0.12614	685291530	XP_009136710.1	863	2.14109e-112	uncharacterized protein LOC103860797 [Brassica rapa]>gi|674942912|emb|CDX90571.1| BnaA03g42100D [Brassica napus]	--	--	--	--	--	PF00168	C2 domain	--	--	GO:0005515	protein binding	--	--	--	--
c110126_g1	1817	+	-	-	-	up	up	down	down	138.106	51.9561	1.41041	0.00015431	0.037911	55.386	29.2005	0.923529	0.37966	1	30.1673	49.6808	-0.719702	0.57395	1	57.693	134.315	-1.21915	0.0064292	0.18032	--	--	--	--	--	--	--	--	--	--	PF06753	Bradykinin	GO:0006950//GO:0007165	response to stress//signal transduction	GO:0005179	hormone activity	GO:0005576	extracellular region	--	--
c111440_g2	892	+	-	-	-	up	up	down	down	60.9291	6.54817	3.21797	2.9431e-07	0.00018871	25.4007	2.12612	3.57858	0.012568	0.29508	2.2005	6.26132	-1.50864	0.49767	1	26.4637	59.2601	-1.16305	0.012929	0.30359	302828448	XP_002945791.1	731	1.11694e-90	eukaryotic translation initiation factor 1 alpha 1 [Volvox carteri f. nagariensis]>gi|300268606|gb|EFJ52786.1| eukaryotic translation initiation factor 1 alpha 1 [Volvox carteri f. nagariensis]	--	K03231	EEF1A	elongation factor 1-alpha	Elongation factor 1-alpha OS=Desulfurococcus mobilis GN=tuf PE=3 SV=1	PF03144//PF03143	Elongation factor Tu domain 2//Elongation factor Tu C-terminal domain	GO:0044237//GO:0044238//GO:0071704	cellular metabolic process//primary metabolic process//organic substance metabolic process	GO:0005525//GO:0000166	GTP binding//nucleotide binding	--	--	KOG0052	Translation elongation factor EF-1 alpha/Tu
c103373_g1	1085	+	-	-	-	up	up	down	down	203.291	25.8825	2.9735	2.5456e-10	3.5339e-07	91.6532	20.1716	2.18386	0.0058215	0.17598	20.8342	24.729	-0.247251	0.82775	1	95.5216	197.702	-1.04943	0.0069713	0.19199	--	--	--	--	--	--	--	--	--	--	--	--	--	--	--	--	--	--	--	--
c112797_g2	649	+	-	-	-	up	up	down	down	29.8942	2.75499	3.43974	0.00016238	0.039065	13.5707	1.5895	3.09386	0.039557	0.67625	1.63681	2.63349	-0.686094	0.88173	1	14.1515	29.0782	-1.03899	0.12471	1	761972056	KIZ02529.1	1017	3.40248e-135	Tubulin beta chain [Monoraphidium neglectum]>gi|761975102|gb|KIZ05105.1| Tubulin beta chain [Monoraphidium neglectum]	--	K07375	TUBB	tubulin beta	Tubulin beta chain OS=Euplotes crassus PE=3 SV=1	--	--	--	--	--	--	--	--	KOG1375	Beta tubulin
c111909_g1	1563	+	-	-	-	up	up	down	down	463.757	196.546	1.2385	4.047e-06	0.0018732	217.767	117.367	0.891755	0.34091	1	121.309	187.975	-0.631857	0.60268	1	226.872	451.034	-0.991358	0.017959	0.38657	--	--	--	--	--	--	--	--	--	--	PF03446//PF02558//PF02254//PF01802//PF01210//PF01269//PF03721//PF01370//PF02737//PF04321	NAD binding domain of 6-phosphogluconate dehydrogenase//Ketopantoate reductase PanE/ApbA//TrkA-N domain//Herpesvirus VP23 like capsid protein//NAD-dependent glycerol-3-phosphate dehydrogenase N-terminus//Fibrillarin//UDP-glucose/GDP-mannose dehydrogenase family, NAD binding domain//NAD dependent epimerase/dehydratase family//3-hydroxyacyl-CoA dehydrogenase, NAD binding domain//RmlD substrate bind…	GO:0006631//GO:0019521//GO:0006574//GO:0009225//GO:0006552//GO:0009117//GO:0045226//GO:0006813//GO:0046168//GO:0006550//GO:0008033//GO:0018874//GO:0015940//GO:0006364//GO:0006554//GO:0044237//GO:0006568//GO:0006633//GO:0055114//GO:0019872//GO:0006098//GO:0030639	fatty acid metabolic process//D-gluconate metabolic process//valine catabolic process//nucleotide-sugar metabolic process//leucine catabolic process//nucleotide metabolic process//extracellular polysaccharide biosynthetic process//potassium ion transport//glycerol-3-phosphate catabolic process//isoleucine catabolic process//tRNA processing//benzoate metabolic process//pantothenate biosynthetic pr…	GO:0003857//GO:0050662//GO:0003824//GO:0008168//GO:0005198//GO:0051287//GO:0016616//GO:0008677//GO:0016491//GO:0004616//GO:0008831//GO:0003723	3-hydroxyacyl-CoA dehydrogenase activity//coenzyme binding//catalytic activity//methyltransferase activity//structural molecule activity//NAD binding//oxidoreductase activity, acting on the CH-OH group of donors, NAD or NADP as acceptor//2-dehydropantoate 2-reductase activity//oxidoreductase activity//phosphogluconate dehydrogenase (decarboxylating) activity//dTDP-4-dehydrorhamnose reductase acti…	GO:0019028//GO:0005737	viral capsid//cytoplasm	--	--
c107285_g3	446	+	-	-	-	up	up	down	down	85.6705	21.631	1.9857	2.3006e-05	0.0081821	40.9516	10.094	2.02043	0.2506	1	10.4388	20.6852	-0.986648	0.50163	1	42.6379	83.317	-0.966473	0.12679	1	--	--	--	--	--	--	--	--	--	--	--	--	--	--	--	--	--	--	--	--
c103592_g5	1352	+	-	-	-	up	up	down	down	81.8909	13.3458	2.61732	6.7411e-07	0.00038204	42.4661	11.1387	1.93073	0.0068455	0.19678	11.4902	12.7577	-0.150961	0.93386	1	44.3258	79.6561	-0.845637	0.052209	0.7981	260516654	ACX43954.1	806	2.90015e-101	cysteine protease 1 [Brachiaria hybrid cultivar]>gi|260516656|gb|ACX43955.1| cysteine protease 1 [Brachiaria hybrid cultivar]>gi|260516658|gb|ACX43956.1| cysteine protease 1 [Brachiaria hybrid cultivar]>gi|260516660|gb|ACX43957.1| cysteine protease 1 [Brachiaria hybrid cultivar]>gi|260516662|gb|ACX43958.1| cysteine protease 2 [Brachiaria hybrid cultivar]>gi|260516664|gb|ACX43959.1| cysteine prote…	--	K01365	CTSL	cathepsin L	Cysteine proteinase 3 OS=Dictyostelium discoideum GN=cprC PE=3 SV=2	PF00266//PF03051//PF00112	Aminotransferase class-V//Peptidase C1-like family//Papain family cysteine protease	GO:0008152//GO:0006508	metabolic process//proteolysis	GO:0004197//GO:0016787//GO:0008234	cysteine-type endopeptidase activity//hydrolase activity//cysteine-type peptidase activity	--	--	KOG1543	Cysteine proteinase Cathepsin L
c113960_g2	1348	+	-	-	-	up	up	down	down	307.115	144.799	1.08473	0.00015499	0.038011	164.736	93.931	0.810485	0.37491	1	96.9731	138.475	-0.51397	0.67405	1	171.616	298.679	-0.799412	0.099505	1	761973096	KIZ03400.1	2100	0	Tubulin alpha chain [Monoraphidium neglectum]	--	K07374	TUBA	tubulin alpha	Tubulin alpha chain OS=Chlorella vulgaris GN=TUBA PE=3 SV=1	PF03953	Tubulin C-terminal domain	GO:0051258//GO:0006184	protein polymerization//obsolete GTP catabolic process	GO:0003924//GO:0005525	GTPase activity//GTP binding	GO:0043234	protein complex	KOG1376	Alpha tubulin
c111725_g1	1055	+	-	-	-	up	up	down	down	163.932	65.992	1.31273	0.0001218	0.031186	89.5372	53.0877	0.754108	0.44879	1	54.8388	63.1313	-0.20316	0.89509	1	93.2684	159.436	-0.773521	0.11587	1	673046259	XP_008877090.1	573	6.5395e-69	14-3-3-like protein [Aphanomyces invadans]>gi|574467304|gb|ETV94328.1| 14-3-3-like protein [Aphanomyces invadans]	--	K06630	YWHAE	14-3-3 protein epsilon	14-3-3 protein 3 (Fragment) OS=Entamoeba histolytica PE=2 SV=1	PF13181	Tetratricopeptide repeat	--	--	GO:0005515	protein binding	--	--	KOG0841	Multifunctional chaperone (14-3-3 family)
c108937_g1	753	+	-	-	-	up	up	down	down	179.421	56.309	1.67191	1.8304e-06	0.00094855	99.1513	45.6362	1.11946	0.28198	1	47.1099	53.8599	-0.193182	0.89683	1	103.284	174.508	-0.75668	0.12382	1	--	--	--	--	--	--	--	--	--	--	--	--	--	--	--	--	--	--	--	--
c98323_g1	1103	+	-	-	-	up	up	down	down	748.733	359.314	1.05921	2.256e-05	0.0080704	437.705	294.301	0.572665	0.062642	0.93481	303.46	343.649	-0.179428	0.88885	1	456.43	728.229	-0.674001	0.0018119	0.068179	685367136	XP_009117573.1	1029	5.7127e-138	germin-like protein subfamily T member 2 [Brassica rapa]	--	--	--	--	Germin-like protein subfamily T member 2 OS=Arabidopsis thaliana GN=At1g18980 PE=2 SV=1	PF00190	Cupin	--	--	GO:0045735	nutrient reservoir activity	--	--	--	--
c112907_g5	750	+	-	-	-	up	up	down	down	1411.36	711.927	0.987286	7.0373e-05	0.020092	842.489	503.79	0.741836	0.18811	1	519.52	680.571	-0.389568	0.7253	1	878.084	1372.64	-0.644517	0.048606	0.76138	674896284	CDY36523.1	753	4.57485e-99	BnaA06g09760D [Brassica napus]	--	--	--	--	--	--	--	--	--	--	--	--	--	--	--
c77636_g1	4079	+	-	-	-	up	up	down	down	89.4879	25.3545	1.81945	8.6271e-05	0.02327	55.1503	9.53697	2.53176	0.19016	1	9.82084	24.2528	-1.30423	0.37831	1	57.419	87.0246	-0.599896	0.41349	1	693501523	CEF96527.1	1333	1.27253e-158	Cation-transporting P-type ATPase, C-terminal [Ostreococcus tauri]	--	K01539	ATP1A	sodium/potassium-transporting ATPase subunit alpha	Sodium/potassium-transporting ATPase subunit alpha-1 OS=Rhinella marina GN=ATP1A1 PE=1 SV=2	PF00122	E1-E2 ATPase	--	--	GO:0000166//GO:0046872	nucleotide binding//metal ion binding	--	--	KOG0203	Na+/K+ ATPase, alpha subunit
c109233_g1	1279	+	-	-	-	up	up	down	down	516.13	243.204	1.08557	3.5516e-05	0.011482	329.71	176.597	0.900738	0.0060155	0.18023	182.12	232.639	-0.353205	0.78417	1	343.809	502.017	-0.546126	0.017837	0.38447	685373899	XP_009120268.1	1465	0	putative xyloglucan endotransglucosylase/hydrolase protein 13 [Brassica rapa]>gi|674865218|emb|CDY67779.1| BnaA10g29070D [Brassica napus]	--	K08235	E2.4.1.207	xyloglucan:xyloglucosyl transferase	Probable xyloglucan endotransglucosylase/hydrolase protein 12 OS=Arabidopsis thaliana GN=XTH12 PE=2 SV=1	PF06955//PF00722	Xyloglucan endo-transglycosylase (XET) C-terminus//Glycosyl hydrolases family 16	GO:0005975//GO:0006073	carbohydrate metabolic process//cellular glucan metabolic process	GO:0004553//GO:0016762	hydrolase activity, hydrolyzing O-glycosyl compounds//xyloglucan:xyloglucosyl transferase activity	GO:0048046//GO:0005618	apoplast//cell wall	--	--
c106014_g2	634	+	-	-	-	up	up	down	down	21.6261	0.519094	5.38063	5.6457e-05	0.016951	15.1454	0.01	10.5647	0.0016802	0.07625	0.01	0.497166	-5.63566	1	1	15.7867	21.0333	-0.413967	0.55402	1	--	--	--	--	--	--	--	--	--	--	--	--	--	--	--	--	--	--	--	--
c113208_g1	2278	+	-	-	-	up	up	down	down	239.567	108.915	1.13723	0.00022774	0.049957	170.075	87.0038	0.967021	0.42168	1	89.7754	104.179	-0.214678	0.87697	1	177.119	233.014	-0.3957	0.53869	1	567179165	XP_006401517.1	568	2.42451e-61	hypothetical protein EUTSA_v10013232mg [Eutrema salsugineum]>gi|557102607|gb|ESQ42970.1| hypothetical protein EUTSA_v10013232mg [Eutrema salsugineum]	--	--	--	--	--	--	--	--	--	--	--	--	--	--	--
c105642_g1	761	+	-	-	-	up	up	down	down	192.014	23.8264	3.01058	1.4566e-10	2.1823e-07	152.863	19.0984	3.00071	0.0023345	0.095955	19.7068	22.7674	-0.208276	0.86038	1	159.298	186.734	-0.229261	0.57616	1	--	--	--	--	--	--	--	--	--	--	--	--	--	--	--	--	--	--	--	--
c76947_g1	1723	+	-	-	-	up	up	up	up	18.9369	0.01	10.887	3.4776e-05	0.011281	19.0322	18.0618	0.0755	0.96101	1	18.6771	0.01	10.8671	0.0039296	0.13185	19.8529	18.4138	0.10856	0.97749	1	546301419	XP_005711404.1	152	3.20953e-08	unnamed protein product [Chondrus crispus]>gi|507107664|emb|CDF41110.1| unnamed protein product [Chondrus crispus]	--	K14365	FHL1, SLIM1	four and a half LIM domains protein 1	Paxillin-B OS=Dictyostelium discoideum GN=paxB PE=2 SV=1	PF00412//PF07562	LIM domain//Nine Cysteines Domain of family 3 GPCR	GO:0007186	G-protein coupled receptor signaling pathway	GO:0008270//GO:0004930	zinc ion binding//G-protein coupled receptor activity	--	--	KOG1703	Adaptor protein Enigma and related PDZ-LIM proteins
c110797_g1	1124	+	-	-	-	up	down	up	up	21.6135	0.01	11.0777	8.6461e-06	0.0035943	22.042	23.3343	-0.0821963	0.92837	1	24.0644	0.01	11.2327	0.0016456	0.074581	22.9834	21.0177	0.128986	0.94621	1	565359643	XP_006346613.1	1638	0	heat shock 70 kDa protein-like [Solanum tuberosum]	--	K03283	HSPA1_8	heat shock 70kDa protein 1/8	Heat shock cognate 70 kDa protein 1 OS=Dictyostelium discoideum GN=hspB PE=1 SV=2	PF06723//PF01968	MreB/Mbl protein//Hydantoinase/oxoprolinase	GO:0000902	cell morphogenesis	GO:0016787	hydrolase activity	--	--	KOG0101	Molecular chaperones HSP70/HSC70, HSP70 superfamily
c71658_g1	830	+	-	-	-	up	up	up	up	16.7493	0.01	10.7099	0.00014554	0.036163	17.6668	16.9804	0.057171	0.9865	1	17.528	0.01	10.7754	0.0048047	0.15106	18.4275	16.2919	0.17771	0.82799	1	--	--	--	--	--	--	--	--	--	Cytochrome c oxidase subunit 4, mitochondrial OS=Dictyostelium discoideum GN=cxdA PE=2 SV=2	--	--	--	--	--	--	--	--	--	--
c79328_g2	436	+	-	-	-	up	down	up	up	22.4221	0.01	11.1307	1.8329e-05	0.0067646	24.4107	25.4971	-0.0628205	0.94561	1	26.3625	0.01	11.3643	0.0012109	0.060407	25.4523	21.8028	0.223282	0.8374	1	545368863	XP_005649206.1	170	1.13269e-13	ribosomal protein 60S [Coccomyxa subellipsoidea C-169]>gi|384251184|gb|EIE24662.1| ribosomal protein 60S [Coccomyxa subellipsoidea C-169]	--	K02942	RP-LP1, RPLP1	large subunit ribosomal protein LP1	60S acidic ribosomal protein P1 OS=Chlamydomonas reinhardtii PE=3 SV=1	PF00428	60s Acidic ribosomal protein	GO:0006414//GO:0042254	translational elongation//ribosome biogenesis	GO:0003735	structural constituent of ribosome	GO:0005622//GO:0005840	intracellular//ribosome	KOG1762	60s acidic ribosomal protein P1
c122232_g1	548	+	-	-	-	up	up	up	up	22.5664	0.01	11.14	6.8597e-06	0.0029657	27.0717	26.5378	0.0287366	1	1	27.4031	0.01	11.4201	0.0010502	0.054789	28.233	21.9505	0.363128	0.55666	1	698546207	XP_009767645.1	435	9.3986e-52	60S ribosomal protein L21-2 [Nicotiana sylvestris]	--	K02889	RP-L21e, RPL21	large subunit ribosomal protein L21e	60S ribosomal protein L21 OS=Entamoeba histolytica GN=RPL21 PE=2 SV=2	PF01157	Ribosomal protein L21e	GO:0006412//GO:0042254	translation//ribosome biogenesis	GO:0003735	structural constituent of ribosome	GO:0005622//GO:0005840	intracellular//ribosome	KOG1732	60S ribosomal protein L21
c98007_g1	1623	+	-	-	-	up	up	up	up	17.9026	0.01	10.806	6.9898e-05	0.019994	21.8195	21.2204	0.0401637	1	1	21.8964	0.01	11.0965	0.0022828	0.092337	22.7414	17.4111	0.385313	0.64356	1	224014494	XP_002296909.1	388	3.67767e-38	predicted protein [Thalassiosira pseudonana CCMP1335]>gi|220968289|gb|EED86637.1| predicted protein [Thalassiosira pseudonana CCMP1335]	--	--	--	--	WSC domain-containing protein 1 OS=Xenopus tropicalis GN=wscd1 PE=2 SV=1	--	--	--	--	--	--	--	--	--	--
c99485_g1	593	+	-	-	-	up	up	up	up	195.167	75.4635	1.37086	4.045e-05	0.012832	289.813	276.352	0.0686121	0.97191	1	284.218	72.1528	1.97787	0.14218	1	302.04	189.805	0.670222	0.2794	1	685373204	XP_009120052.1	399	4.95977e-47	putative lipid-transfer protein DIR1 [Brassica rapa]	--	--	--	--	Putative lipid-transfer protein DIR1 OS=Arabidopsis thaliana GN=DIR1 PE=1 SV=1	--	--	--	--	--	--	--	--	--	--
c163675_g1	1471	+	-	-	-	up	down	up	down	21.1622	0.01	11.0473	1.2932e-05	0.0050177	19.102	19.6432	-0.0403051	0.99286	1	20.2922	0.01	10.9867	0.0029685	0.10983	19.9228	20.5825	-0.0469929	0.97765	1	698786398	XP_009826231.1	1020	6.40505e-131	hypothetical protein H257_03713 [Aphanomyces astaci]>gi|574119059|gb|ETV84539.1| hypothetical protein H257_03713 [Aphanomyces astaci]	--	K13886	CORO1B	coronin-1B	Coronin-A OS=Dictyostelium discoideum GN=corA PE=1 SV=2	PF00400	WD domain, G-beta repeat	--	--	GO:0005515	protein binding	--	--	KOG0303	Actin-binding protein Coronin, contains WD40 repeats
c54093_g1	1095	+	-	-	-	up	down	up	down	31.524	1.8067	4.12502	1.9332e-05	0.0070658	28.7426	29.1801	-0.0217974	1	1	30.113	1.72654	4.12443	0.014779	0.32939	30.0024	30.6639	-0.0314637	1	1	115445213	NP_001046386.1	593	9.4155e-73	Os02g0235600 [Oryza sativa Japonica Group]>gi|113535917|dbj|BAF08300.1| Os02g0235600 [Oryza sativa Japonica Group]>gi|215767774|dbj|BAH00003.1| unnamed protein product [Oryza sativa Japonica Group]	--	K02868	RP-L11e, RPL11	large subunit ribosomal protein L11e	60S ribosomal protein L11 OS=Rattus norvegicus GN=Rpl11 PE=1 SV=2	PF00281//PF03839//PF01336//PF00673	Ribosomal protein L5//Translocation protein Sec62//OB-fold nucleic acid binding domain//ribosomal L5P family C-terminus	GO:0015031//GO:0006412//GO:0042254	protein transport//translation//ribosome biogenesis	GO:0003735//GO:0003676//GO:0008565	structural constituent of ribosome//nucleic acid binding//protein transporter activity	GO:0005840//GO:0016021	ribosome//integral component of membrane	KOG0397	60S ribosomal protein L11
c237215_g1	403	+	-	-	-	up	up	up	down	27.907	0.01	11.4464	3.8581e-07	0.00023732	25.7063	24.9523	0.0429462	0.99281	1	25.7772	0.01	11.3319	0.001305	0.063765	26.8077	27.1427	-0.0179218	0.99943	1	802547206	XP_012089082.1	284	2.18544e-30	40S ribosomal protein S26-3-like [Jatropha curcas]>gi|802547208|ref|XP_012089089.1| 40S ribosomal protein S26-3-like [Jatropha curcas]>gi|643739132|gb|KDP44946.1| hypothetical protein JCGZ_01446 [Jatropha curcas]	--	K02976	RP-S26e, RPS26	small subunit ribosomal protein S26e	40S ribosomal protein S26 OS=Schizophyllum commune GN=RPS26 PE=2 SV=1	PF01283	Ribosomal protein S26e	GO:0006412//GO:0042254	translation//ribosome biogenesis	GO:0003735	structural constituent of ribosome	GO:0005622//GO:0005840	intracellular//ribosome	KOG1768	40s ribosomal protein S26
c77355_g1	1061	+	-	-	-	up	up	up	unchanged	22.7794	0.01	11.1535	4.8593e-06	0.0021819	21.1783	20.1839	0.0693858	0.98154	1	20.8667	0.01	11.027	0.0027108	0.10372	22.0798	22.1526	-0.00474684	0.97256	1	657987892	XP_008386112.1	518	6.85767e-60	annexin D5-like [Malus domestica]	--	K17095	ANXA7_11	annexin A7/11	Annexin A7 OS=Bos taurus GN=ANXA7 PE=1 SV=2	PF00191	Annexin	--	--	GO:0005544//GO:0005509	calcium-dependent phospholipid binding//calcium ion binding	--	--	KOG0819	Annexin
c101624_g2	694	+	-	-	-	up	up	up	unchanged	46.3801	4.83137	3.263	3.4146e-06	0.0015997	43.1638	41.945	0.0413235	0.96264	1	43.3377	4.62216	3.22898	0.027231	0.50704	45.0253	45.1057	-0.00257389	0.98859	1	225428047	XP_002279232.1	445	1.04204e-52	SKP1-like protein 1A isoform X5 [Vitis vinifera]>gi|147820987|emb|CAN73136.1| hypothetical protein VITISV_023042 [Vitis vinifera]	--	K03094	SKP1, CBF3D	S-phase kinase-associated protein 1	SCF ubiquitin ligase complex protein SKP1b OS=Dictyostelium discoideum GN=fpaB-1 PE=1 SV=1	PF01466//PF03931	Skp1 family, dimerisation domain//Skp1 family, tetramerisation domain	GO:0006511	ubiquitin-dependent protein catabolic process	--	--	GO:0044424	intracellular part	KOG1724	SCF ubiquitin ligase, Skp1 component
c79149_g1	1066	+	-	-	-	up	up	up	unchanged	15.5707	0.01	10.6046	0.00022668	0.049883	14.6305	13.8218	0.0820388	1	1	14.3087	0.01	10.4827	0.012693	0.29383	15.2328	15.1415	0.00867921	0.95837	1	729323338	XP_010534153.1	254	1.71332e-21	uncharacterized protein LOC104809775 [Tarenaya hassleriana]>gi|729323342|ref|XP_010534154.1| uncharacterized protein LOC104809775 [Tarenaya hassleriana]	--	K17987	NBR1	next to BRCA1 gene 1 protein	Uncharacterized protein C6orf106 homolog OS=Danio rerio GN=zgc:101577 PE=2 SV=1	--	--	--	--	--	--	--	--	--	--
c88630_g1	1636	+	-	-	-	up	up	up	up	25.1113	0.01	11.2941	1.5469e-06	0.00080714	24.1881	22.8221	0.0838656	0.97268	1	23.5658	0.01	11.2025	0.0017793	0.078476	25.2103	24.4222	0.0458175	1	1	301105317	XP_002901742.1	1468	0	aldehyde dehydrogenase, mitochondrial precursor [Phytophthora infestans T30-4]>gi|262099080|gb|EEY57132.1| aldehyde dehydrogenase, mitochondrial precursor [Phytophthora infestans T30-4]	--	K00128	E1.2.1.3	aldehyde dehydrogenase (NAD+)	Aldehyde dehydrogenase, mitochondrial OS=Homo sapiens GN=ALDH2 PE=1 SV=2	PF00171	Aldehyde dehydrogenase family	GO:0008152//GO:0055114	metabolic process//oxidation-reduction process	GO:0016491	oxidoreductase activity	--	--	KOG2450	Aldehyde dehydrogenase
c79105_g1	1261	+	-	-	-	up	down	up	up	24.171	0.01	11.2391	2.244e-06	0.0011281	24.0486	24.4116	-0.0216167	0.98571	1	25.2026	0.01	11.2994	0.0014079	0.067289	25.0704	23.505	0.0930156	0.99384	1	113208240	BAF03524.1	1182	7.35467e-157	argininosuccinate synthetase [Pyropia yezoensis]>gi|115345228|dbj|BAF33293.1| argininosuccinate synthetase [Pyropia yezoensis]	--	K01940	argG, ASS1	argininosuccinate synthase	Argininosuccinate synthase OS=Thermotoga sp. (strain RQ2) GN=argG PE=3 SV=1	PF00764	Arginosuccinate synthase	GO:0006522//GO:0006531//GO:0006560//GO:0006526	alanine metabolic process//aspartate metabolic process//proline metabolic process//arginine biosynthetic process	GO:0005524//GO:0004055	ATP binding//argininosuccinate synthase activity	--	--	KOG1706	Argininosuccinate synthase
c100138_g1	1771	+	-	-	-	up	up	up	down	22.3282	0.01	11.1246	7.2623e-06	0.003094	16.0224	15.3828	0.0587709	0.97019	1	15.8695	0.01	10.632	0.0065997	0.1864	16.7224	21.7173	-0.377065	0.64055	1	635367269	CCI44519.1	1815	0	unnamed protein product [Albugo candida]	--	K01858	E5.5.1.4, INO1	myo-inositol-1-phosphate synthase	Inositol-3-phosphate synthase OS=Dictyostelium discoideum GN=ino1 PE=3 SV=1	PF07994	Myo-inositol-1-phosphate synthase	GO:0019872//GO:0008654//GO:0006021	streptomycin biosynthetic process//phospholipid biosynthetic process//inositol biosynthetic process	GO:0004512	inositol-3-phosphate synthase activity	--	--	KOG0693	Myo-inositol-1-phosphate synthase
c235353_g1	671	+	-	-	-	up	up	up	down	26.6094	0.01	11.3777	6.0716e-07	0.00034539	19.4508	18.5862	0.0656003	1	1	19.2082	0.01	10.9075	0.0035725	0.12344	20.2726	25.8757	-0.352069	0.5238	1	594591715	BAO53978.1	649	1.18894e-82	peroxiredoxin [Euglena gracilis]	--	K03386	E1.11.1.15, PRDX, ahpC	peroxiredoxin (alkyl hydroperoxide reductase subunit C)	Peroxiredoxin-4 OS=Dictyostelium discoideum GN=prdx4 PE=1 SV=2	PF00578//PF10417//PF08534	AhpC/TSA family//C-terminal domain of 1-Cys peroxiredoxin//Redoxin	GO:0055114	oxidation-reduction process	GO:0016209//GO:0016491//GO:0051920	antioxidant activity//oxidoreductase activity//peroxiredoxin activity	--	--	KOG0852	Alkyl hydroperoxide reductase, thiol specific antioxidant and related enzymes
c54204_g1	403	+	-	-	-	up	up	up	down	21.8643	0.01	11.0944	9.4138e-06	0.00385	16.8031	15.9275	0.0772033	0.97456	1	16.4549	0.01	10.6843	0.0059121	0.17329	17.5239	21.2665	-0.279255	0.72118	1	298709870	CBJ26210.1	378	4.63852e-45	Ribosomal protein S27 [Ectocarpus siliculosus]	--	K02978	RP-S27e, RPS27	small subunit ribosomal protein S27e	40S ribosomal protein S27-2 OS=Arabidopsis thaliana GN=RPS27B PE=2 SV=2	PF01485//PF01667	IBR domain//Ribosomal protein S27	GO:0006412//GO:0042254	translation//ribosome biogenesis	GO:0003735//GO:0008270	structural constituent of ribosome//zinc ion binding	GO:0005840//GO:0005622	ribosome//intracellular	KOG1779	40s ribosomal protein S27
c54455_g1	1330	+	-	-	-	up	up	up	down	18.0343	0.01	10.8165	7.8654e-05	0.021838	13.9328	13.2444	0.0730992	0.98489	1	13.6364	0.01	10.4133	0.010501	0.25657	14.5333	17.5433	-0.271556	0.79676	1	533474	AAA21277.1	1647	0	2-phospho-D-glycerate hydrolase [Mesembryanthemum crystallinum]	--	K01689	ENO, eno	enolase	Enolase OS=Mesembryanthemum crystallinum GN=PGH1 PE=2 SV=1	PF03952//PF00113	Enolase, N-terminal domain//Enolase, C-terminal TIM barrel domain	GO:0006096//GO:0009094//GO:0000162//GO:0006571//GO:0006094	glycolytic process//L-phenylalanine biosynthetic process//tryptophan biosynthetic process//tyrosine biosynthetic process//gluconeogenesis	GO:0000287//GO:0004634	magnesium ion binding//phosphopyruvate hydratase activity	GO:0000015	phosphopyruvate hydratase complex	KOG2670	Enolase
c75993_g1	1220	+	-	-	-	up	down	up	down	20.8175	0.01	11.0236	1.6303e-05	0.0060913	16.4542	17.513	-0.0899652	0.97458	1	18.0808	0.01	10.8202	0.0043441	0.14095	17.1742	20.2482	-0.237555	0.80496	1	--	--	--	--	--	--	--	--	--	--	--	--	--	--	--	--	--	--	--	--
c73643_g1	681	+	-	-	-	up	up	up	down	29.7625	0.01	11.5393	1.403e-07	9.6062e-05	23.9091	23.3628	0.0333409	1	1	24.1403	0.01	11.2372	0.0016419	0.074581	24.9305	28.946	-0.215454	0.71121	1	551630452	XP_005818160.1	292	9.3592e-30	hypothetical protein GUITHDRAFT_156656, partial [Guillardia theta CCMP2712]>gi|428161958|gb|EKX31180.1| hypothetical protein GUITHDRAFT_156656, partial [Guillardia theta CCMP2712]	--	--	--	--	Coactosin OS=Dictyostelium discoideum GN=coaA PE=1 SV=1	PF00241	Cofilin/tropomyosin-type actin-binding protein	--	--	GO:0003779	actin binding	GO:0005622	intracellular	KOG3655	Drebrins and related actin binding proteins
c54817_g1	794	+	-	-	-	up	down	up	up	19.0811	0.01	10.8979	4.5139e-05	0.014007	19.2547	26.0052	-0.433587	0.59523	1	26.8503	0.01	11.3907	0.0011279	0.057604	20.0948	18.5616	0.114507	0.84387	1	326526723	BAK00750.1	427	3.82517e-45	predicted protein [Hordeum vulgare subsp. vulgare]	--	K17266	MVP	major vault protein	Major vault protein OS=Strongylocentrotus purpuratus GN=MVP PE=1 SV=1	--	--	--	--	--	--	--	--	--	--
c53949_g1	686	+	-	-	-	up	down	up	up	16.7367	0.01	10.7088	0.00012571	0.032023	18.8794	25.9889	-0.461081	0.53446	1	26.8069	0.01	11.3884	0.0011292	0.057604	19.6809	16.2763	0.274022	0.79031	1	--	--	--	--	--	--	--	--	--	--	--	--	--	--	--	--	--	--	--	--
c59784_g1	808	+	-	-	-	up	down	up	up	16.7493	0.01	10.7099	0.00014554	0.036163	20.0355	23.871	-0.252699	0.75856	1	24.6281	0.01	11.2661	0.0015212	0.070823	20.8964	16.2919	0.359101	0.62516	1	763785193	KJB52264.1	596	2.16541e-74	hypothetical protein B456_008G254800 [Gossypium raimondii]	--	K00940	E2.7.4.6, ndk	nucleoside-diphosphate kinase	Nucleoside diphosphate kinase 4, chloroplastic OS=Spinacia oleracea GN=NDK4 PE=1 SV=1	PF00334//PF01701	Nucleoside diphosphate kinase//Photosystem I reaction centre subunit IX / PsaJ	GO:0006165//GO:0015979//GO:0006228//GO:0006206//GO:0006183//GO:0006241//GO:0006144	nucleoside diphosphate phosphorylation//photosynthesis//UTP biosynthetic process//pyrimidine nucleobase metabolic process//GTP biosynthetic process//CTP biosynthetic process//purine nucleobase metabolic process	GO:0004550//GO:0005524	nucleoside diphosphate kinase activity//ATP binding	GO:0009522	photosystem I	KOG0888	Nucleoside diphosphate kinase
c16557_g1	2723	+	-	-	-	up	down	up	up	20.3284	0.01	10.9893	0.0001535	0.037892	24.786	27.0459	-0.125883	0.90212	1	27.8908	0.01	11.4456	0.0009806	0.052294	25.8662	19.7663	0.388027	0.6136	1	551637435	XP_005821536.1	2697	0	UBA1-like protein, ubiquitin activating enzyme, partial [Guillardia theta CCMP2712]>gi|428165564|gb|EKX34556.1| UBA1-like protein, ubiquitin activating enzyme, partial [Guillardia theta CCMP2712]	Mycosphaerella graminicola IPO323 E1 ubiquitin-activating protein UBA1 (MYCGRDRAFT_95557) mRNA, complete cds	K03178	UBE1, UBA1	ubiquitin-activating enzyme E1	Ubiquitin-like modifier-activating enzyme 1 OS=Dictyostelium discoideum GN=uba1 PE=3 SV=1	PF02134//PF00899	Repeat in ubiquitin-activating (UBA) protein//ThiF family	GO:0006464	cellular protein modification process	GO:0005524//GO:0008641//GO:0003824	ATP binding//small protein activating enzyme activity//catalytic activity	--	--	KOG2012	Ubiquitin activating enzyme UBA1
c89845_g1	1305	+	-	-	-	up	down	up	up	69.5042	14.6334	2.24784	2.3968e-05	0.0083955	103.31	141.535	-0.454185	0.75686	1	146.729	13.9871	3.39099	0.19073	1	107.811	67.5925	0.673566	0.06483	0.91792	685277144	XP_009129523.1	307	5.84721e-43	replication protein A 70 kDa DNA-binding subunit B-like [Brassica rapa]	--	--	--	--	--	--	--	--	--	--	--	--	--	--	--
c95011_g1	2676	+	-	-	-	up	down	up	down	140.225	8.71444	4.00819	9.6087e-17	4.6903e-13	124.186	147.515	-0.248351	0.47228	1	152.267	8.33736	4.19087	0.0025401	0.099033	129.456	136.382	-0.0751928	0.76352	1	326526723	BAK00750.1	2653	0	predicted protein [Hordeum vulgare subsp. vulgare]	--	K17266	MVP	major vault protein	Major vault protein alpha OS=Dictyostelium discoideum GN=mvpA PE=1 SV=1	--	--	--	--	--	--	--	--	--	--
c220231_g1	1183	+	-	-	-	up	down	up	up	24.3027	0.01	11.2469	2.5123e-06	0.0012424	22.9755	27.0662	-0.236395	0.74939	1	27.9451	0.01	11.4484	0.00097931	0.052294	23.9569	23.6372	0.019385	1	1	747062930	XP_011077998.1	442	6.80078e-48	nucleosome assembly protein 1;2 isoform X2 [Sesamum indicum]	--	K11279	NAP1L1, NRP	nucleosome assembly protein 1-like 1	Putative nucleosome assembly protein C364.06 OS=Schizosaccharomyces pombe (strain 972 / ATCC 24843) GN=SPCC364.06 PE=1 SV=1	PF04147//PF00956	Nop14-like family//Nucleosome assembly protein (NAP)	GO:0006334	nucleosome assembly	--	--	GO:0032040//GO:0005634	small-subunit processome//nucleus	KOG1507	Nucleosome assembly protein NAP-1
c84983_g1	1478	+	-	-	-	up	down	up	up	15.9281	0.01	10.6374	0.0002072	0.046245	15.1454	21.7611	-0.522873	0.5225	1	22.471	0.01	11.1338	0.0020961	0.087145	15.7867	15.4913	0.0272534	1	1	673023064	XP_008865493.1	172	2.61495e-11	hypothetical protein, variant [Aphanomyces invadans]>gi|574478721|gb|ETW05716.1| hypothetical protein, variant [Aphanomyces invadans]	--	--	--	--	Probable RNA-binding protein sce3 OS=Schizosaccharomyces pombe (strain 972 / ATCC 24843) GN=sce3 PE=1 SV=1	PF03740//PF00076	Pyridoxal phosphate biosynthesis protein PdxJ//RNA recognition motif. (a.k.a. RRM, RBD, or RNP domain)	GO:0008615	pyridoxine biosynthetic process	GO:0033856//GO:0003676	pyridoxine 5'-phosphate synthase activity//nucleic acid binding	GO:0005737	cytoplasm	KOG0118	FOG: RRM domain
c63911_g1	776	+	-	-	-	up	down	up	up	18.1408	0.01	10.825	6.5911e-05	0.019143	17.3745	23.3506	-0.426489	0.59287	1	24.1078	0.01	11.2353	0.0016435	0.074581	18.1156	17.6443	0.0380297	1	1	293337233	NP_001168955.1	865	2.81109e-115	uncharacterized protein LOC100382775 [Zea mays]>gi|223973995|gb|ACN31185.1| unknown [Zea mays]>gi|413952140|gb|AFW84789.1| hypothetical protein ZEAMMB73_845118 [Zea mays]	Python bivittatus ADP-ribosylation factor 1-like (LOC103053151), mRNA	K07937	ARF1	ADP-ribosylation factor 1	ADP-ribosylation factor 1 OS=Dictyostelium discoideum GN=arfA PE=1 SV=3	PF01926//PF00009//PF00071//PF00503//PF00025//PF04670//PF13188//PF08477//PF01591	50S ribosome-binding GTPase//Elongation factor Tu GTP binding domain//Ras family//G-protein alpha subunit//ADP-ribosylation factor family//Gtr1/RagA G protein conserved region//PAS domain//Miro-like protein//6-phosphofructo-2-kinase	GO:0007186//GO:0007165//GO:0046686//GO:0007264//GO:0006013//GO:0006000	G-protein coupled receptor signaling pathway//signal transduction//response to cadmium ion//small GTPase mediated signal transduction//mannose metabolic process//fructose metabolic process	GO:0004871//GO:0031683//GO:0005524//GO:0019001//GO:0003873//GO:0005507//GO:0003924//GO:0005525	signal transducer activity//G-protein beta/gamma-subunit complex binding//ATP binding//guanyl nucleotide binding//6-phosphofructo-2-kinase activity//copper ion binding//GTPase activity//GTP binding	GO:0005886//GO:0005622//GO:0005773//GO:0005737//GO:0005634	plasma membrane//intracellular//vacuole//cytoplasm//nucleus	KOG0070	GTP-binding ADP-ribosylation factor Arf1
c8370_g1	1048	+	-	-	-	up	down	up	up	19.7581	0.01	10.9482	2.4486e-05	0.0084787	19.102	23.8913	-0.322765	0.69207	1	24.6823	0.01	11.2693	0.0015188	0.070823	19.9228	19.2144	0.0522329	1	1	568214531	NP_001275487.1	924	1.25507e-120	malate dehydrogenase-like protein [Solanum tuberosum]>gi|83283965|gb|ABC01890.1| malate dehydrogenase-like protein [Solanum tuberosum]	--	K00025	MDH1	malate dehydrogenase	Probable malate dehydrogenase 3 OS=Dictyostelium discoideum GN=mdhC PE=3 SV=1	PF02866//PF00056//PF00187	lactate/malate dehydrogenase, alpha/beta C-terminal domain//lactate/malate dehydrogenase, NAD binding domain//Chitin recognition protein	GO:0006099//GO:0044237//GO:0005975//GO:0055114	tricarboxylic acid cycle//cellular metabolic process//carbohydrate metabolic process//oxidation-reduction process	GO:0008061//GO:0016491//GO:0016616//GO:0016615	chitin binding//oxidoreductase activity//oxidoreductase activity, acting on the CH-OH group of donors, NAD or NADP as acceptor//malate dehydrogenase activity	--	--	KOG1494	NAD-dependent malate dehydrogenase
c58073_g1	738	+	-	-	-	up	down	up	up	16.0472	0.01	10.6481	0.00020117	0.045231	15.7998	21.7408	-0.460494	0.59057	1	22.4167	0.01	11.1304	0.0020998	0.087145	16.4804	15.6079	0.0784815	0.96158	1	326512518	BAJ99614.1	420	5.12854e-48	predicted protein [Hordeum vulgare subsp. vulgare]	--	K03232	EEF1B	elongation factor 1-beta	Elongation factor 1-beta OS=Xenopus laevis GN=eef1b PE=1 SV=3	PF00736	EF-1 guanine nucleotide exchange domain	GO:0006414//GO:0006448	translational elongation//regulation of translational elongation	GO:0003746	translation elongation factor activity	GO:0005840//GO:0005853	ribosome//eukaryotic translation elongation factor 1 complex	KOG1668	Elongation factor 1 beta/delta chain
c806_g1	426	+	-	-	-	up	down	up	up	19.545	0.01	10.9326	3.4716e-05	0.011281	19.3943	22.2896	-0.200739	0.83241	1	23.013	0.01	11.1682	0.0019299	0.082397	20.2347	19.0124	0.0898951	0.88883	1	66270183	AAY43421.1	294	8.14911e-32	ribosomal protein L34 [Phytophthora infestans]	--	K02915	RP-L34e, RPL34	large subunit ribosomal protein L34e	60S ribosomal protein L34 OS=Dictyostelium discoideum GN=rpl34 PE=3 SV=1	PF04828//PF01199	Glutathione-dependent formaldehyde-activating enzyme//Ribosomal protein L34e	GO:0006412//GO:0008152//GO:0042254	translation//metabolic process//ribosome biogenesis	GO:0003735//GO:0016846	structural constituent of ribosome//carbon-sulfur lyase activity	GO:0005840//GO:0005622	ribosome//intracellular	KOG1790	60s ribosomal protein L34
c84921_g2	960	+	-	-	-	up	down	up	down	16.511	0.01	10.6892	0.00015433	0.037911	7.83014	13.7892	-0.81643	0.47488	1	14.2218	0.01	10.4739	0.0092909	0.23534	8.17027	16.0587	-0.974898	0.28701	1	545710567	XP_005707591.1	1062	9.63377e-140	6-phosphogluconate dehydrogenase [Galdieria sulphuraria]>gi|452824066|gb|EME31071.1| 6-phosphogluconate dehydrogenase [Galdieria sulphuraria]	--	K00033	PGD, gnd	6-phosphogluconate dehydrogenase	6-phosphogluconate dehydrogenase, decarboxylating OS=Dictyostelium discoideum GN=gnd PE=1 SV=1	PF00393//PF03446	6-phosphogluconate dehydrogenase, C-terminal domain//NAD binding domain of 6-phosphogluconate dehydrogenase	GO:0055114//GO:0006098//GO:0019521	oxidation-reduction process//pentose-phosphate shunt//D-gluconate metabolic process	GO:0050661//GO:0004616	NADP binding//phosphogluconate dehydrogenase (decarboxylating) activity	--	--	KOG2653	6-phosphogluconate dehydrogenase
c106502_g1	1481	+	-	-	-	up	down	up	down	32.3074	3.36398	3.26363	8.8379e-05	0.023754	16.4542	22.8547	-0.474035	0.6399	1	23.6526	3.21804	2.87775	0.069514	1	17.1742	31.4178	-0.871339	0.15949	1	--	--	--	--	--	--	--	--	--	Cross-pathway control protein 1 OS=Neurospora crassa (strain ATCC 24698 / 74-OR23-1A / CBS 708.71 / DSM 1257 / FGSC 987) GN=cpc-1 PE=1 SV=2	PF00170//PF07716//PF03131	bZIP transcription factor//Basic region leucine zipper//bZIP Maf transcription factor	GO:0006355	regulation of transcription, DNA-templated	GO:0043565//GO:0003700//GO:0003677	sequence-specific DNA binding//transcription factor activity, sequence-specific DNA binding//DNA binding	GO:0005667//GO:0005634	transcription factor complex//nucleus	--	--
c92444_g1	1211	+	-	-	-	up	down	up	down	20.3536	0.01	10.9911	2.1165e-05	0.0076618	10.4779	17.513	-0.741076	0.42766	1	18.0808	0.01	10.8202	0.0043441	0.14095	10.9189	19.7974	-0.858483	0.27286	1	698792574	XP_009829319.1	1324	7.43488e-180	hypothetical protein H257_05979 [Aphanomyces astaci]>gi|574115976|gb|ETV81461.1| hypothetical protein H257_05979 [Aphanomyces astaci]	--	K01915	glnA, GLUL	glutamine synthetase	Glutamine synthetase OS=Cryptococcus neoformans var. neoformans serotype D (strain JEC21 / ATCC MYA-565) GN=GLN1 PE=2 SV=1	PF03951//PF00120	Glutamine synthetase, beta-Grasp domain//Glutamine synthetase, catalytic domain	GO:0006542//GO:0009252//GO:0006807	glutamine biosynthetic process//peptidoglycan biosynthetic process//nitrogen compound metabolic process	GO:0004356	glutamate-ammonia ligase activity	--	--	KOG0683	Glutamine synthetase
c100651_g2	260	+	-	-	-	up	down	up	down	323.037	150.37	1.10318	0.00011966	0.030742	178.781	240.307	-0.426689	0.2295	1	247.939	143.823	0.785688	0.5036	1	186.619	314.194	-0.751557	0.0060591	0.17239	--	--	--	--	--	--	--	--	--	--	PF04554	Extensin-like region	GO:0009664//GO:0042546	plant-type cell wall organization//cell wall biogenesis	GO:0005199	structural constituent of cell wall	GO:0005618	cell wall	--	--
c75819_g1	623	+	-	-	-	up	down	up	down	19.6641	0.01	10.9413	3.3739e-05	0.011051	10.9795	20.1961	-0.87926	0.38942	1	20.8993	0.01	11.0292	0.0027076	0.10372	11.4407	19.129	-0.741588	0.36253	1	168414988	ACA23466.1	451	9.66182e-54	heat shock protein 70 [Arachis diogoi]	--	K03283	HSPA1_8	heat shock 70kDa protein 1/8	Heat shock 70 kDa protein OS=Brugia malayi GN=HSP70 PE=3 SV=1	PF02203	Tar ligand binding domain homologue	GO:0006935//GO:0007165	chemotaxis//signal transduction	GO:0004888	transmembrane signaling receptor activity	GO:0016020	membrane	KOG0101	Molecular chaperones HSP70/HSC70, HSP70 superfamily
c44103_g1	339	+	-	-	-	up	down	up	down	21.2687	0.01	11.0545	1.0883e-05	0.0043681	13.5009	26.5418	-0.975208	0.22391	1	27.414	0.01	11.4207	0.0010499	0.054789	14.0815	20.6835	-0.554676	0.43845	1	545367590	XP_005648609.1	310	5.78991e-35	ribosomal protein L37 component of cytosolic 80S ribosome and 60S large subunit [Coccomyxa subellipsoidea C-169]>gi|384250586|gb|EIE24065.1| ribosomal protein L37 component of cytosolic 80S ribosome and 60S large subunit [Coccomyxa subellipsoidea C-169]	--	K02922	RP-L37e, RPL37	large subunit ribosomal protein L37e	60S ribosomal protein L37-2 OS=Arabidopsis thaliana GN=RPL37B PE=3 SV=2	PF01907	Ribosomal protein L37e	GO:0042254//GO:0006412	ribosome biogenesis//translation	GO:0019843//GO:0003735//GO:0046872	rRNA binding//structural constituent of ribosome//metal ion binding	GO:0005622//GO:0005840	intracellular//ribosome	KOG3475	60S ribosomal protein L37
c115536_g1	516	+	-	-	-	up	down	up	down	29.8816	0.01	11.545	1.3643e-07	9.4267e-05	19.0322	27.0948	-0.509571	0.5075	1	28.0211	0.01	11.4523	0.00097753	0.052294	19.8529	29.0626	-0.549816	0.38375	1	219121838	XP_002181265.1	478	1.99121e-58	predicted protein [Phaeodactylum tricornutum CCAP 1055/1]>gi|217407251|gb|EEC47188.1| predicted protein [Phaeodactylum tricornutum CCAP 1055/1]	--	K02949	RP-S11e, RPS11	small subunit ribosomal protein S11e	40S ribosomal protein S11 OS=Dictyostelium discoideum GN=rps11 PE=1 SV=1	PF00366	Ribosomal protein S17	GO:0042254//GO:0006412	ribosome biogenesis//translation	GO:0003735	structural constituent of ribosome	GO:0005840//GO:0005622	ribosome//intracellular	KOG1728	40S ribosomal protein S11
c78765_g1	1683	+	-	-	-	up	down	up	down	16.5236	0.01	10.6903	0.00017907	0.041863	10.9927	14.3055	-0.380015	0.74629	1	14.7313	0.01	10.5247	0.0082831	0.21626	11.4728	16.0743	-0.486538	0.63962	1	698550767	XP_009769085.1	479	3.94909e-49	serine/threonine-protein kinase EDR1-like isoform X3 [Nicotiana sylvestris]	--	K14510	CTR1	serine/threonine-protein kinase CTR1	Dual specificity protein kinase shkD OS=Dictyostelium discoideum GN=shkD PE=3 SV=1	PF00017//PF01163//PF00069//PF07714	SH2 domain//RIO1 family//Protein kinase domain//Protein tyrosine kinase	GO:0006468	protein phosphorylation	GO:0003824//GO:0004672//GO:0005524//GO:0005515	catalytic activity//protein kinase activity//ATP binding//protein binding	--	--	KOG0192	Tyrosine kinase specific for activated (GTP-bound) p21cdc42Hs
c101869_g1	904	+	-	-	-	up	down	up	down	475.862	225.445	1.07777	5.6921e-05	0.017056	322.007	360.775	-0.164009	0.76266	1	371.447	215.621	0.78466	0.50016	1	335.747	462.841	-0.463144	0.043417	0.70805	674861742	CDY69099.1	1135	5.05547e-155	BnaA07g37570D [Brassica napus]	--	--	--	--	Germin-like protein subfamily 1 member 13 OS=Arabidopsis thaliana GN=GLP6 PE=2 SV=2	PF00190//PF02311	Cupin//AraC-like ligand binding domain	GO:0006355	regulation of transcription, DNA-templated	GO:0045735	nutrient reservoir activity	--	--	--	--
c166798_g1	1106	+	-	-	-	up	down	up	down	33.2603	0.01	11.6996	2.6438e-08	2.273e-05	22.6135	24.932	-0.140816	0.85328	1	25.7229	0.01	11.3288	0.0013069	0.063774	23.5751	32.3506	-0.456527	0.43495	1	168027403	XP_001766219.1	1042	2.63205e-138	predicted protein [Physcomitrella patens]>gi|162682433|gb|EDQ68851.1| predicted protein [Physcomitrella patens]	--	--	--	--	Probable voltage-gated potassium channel subunit beta OS=Arabidopsis thaliana GN=KAB1 PE=1 SV=1	--	--	--	--	--	--	--	--	KOG1575	Voltage-gated shaker-like K+ channel, subunit beta/KCNAB
c68264_g2	497	+	-	-	-	up	down	up	down	17.1066	0.01	10.7403	0.00013347	0.033661	11.7037	14.8706	-0.345497	0.74558	1	15.3709	0.01	10.586	0.0073551	0.20049	12.2044	16.6417	-0.447402	0.64315	1	545367017	XP_005648374.1	577	4.98743e-73	ribosomal protein S5 component of cytosolic 80S ribosome and 40S small subunit [Coccomyxa subellipsoidea C-169]>gi|384250351|gb|EIE23830.1| ribosomal protein S5 component of cytosolic 80S ribosome and 40S small subunit [Coccomyxa subellipsoidea C-169]	--	K02989	RP-S5e, RPS5	small subunit ribosomal protein S5e	40S ribosomal protein S5 OS=Homo sapiens GN=RPS5 PE=1 SV=4	--	--	GO:0006412//GO:0042254	translation//ribosome biogenesis	GO:0003735//GO:0003723	structural constituent of ribosome//RNA binding	GO:0015935//GO:0005840	small ribosomal subunit//ribosome	KOG3291	Ribosomal protein S7
c46109_g1	1476	+	-	-	-	up	down	up	down	23.0302	0.01	11.1693	5.2946e-06	0.0023495	15.8696	22.2489	-0.487467	0.55771	1	22.9044	0.01	11.1614	0.0019367	0.082397	16.5504	22.4013	-0.43672	0.56192	1	326507288	BAJ95721.1	431	1.28143e-44	predicted protein [Hordeum vulgare subsp. vulgare]	--	--	--	--	--	PF07479//PF01501	NAD-dependent glycerol-3-phosphate dehydrogenase C-terminus//Glycosyl transferase family 8	GO:0046486//GO:0055114//GO:0005975//GO:0006072	glycerolipid metabolic process//oxidation-reduction process//carbohydrate metabolic process//glycerol-3-phosphate metabolic process	GO:0004367//GO:0016757	glycerol-3-phosphate dehydrogenase [NAD+] activity//transferase activity, transferring glycosyl groups	GO:0009331	glycerol-3-phosphate dehydrogenase complex	--	--
c97530_g1	2005	+	-	-	-	up	down	up	down	19.545	0.01	10.9326	3.4716e-05	0.011281	13.6537	16.9804	-0.314579	0.78089	1	17.528	0.01	10.7754	0.0048047	0.15106	14.2535	19.0124	-0.41562	0.66385	1	224284385	ACN39927.1	1575	0	unknown [Picea sitchensis]	--	K01595	ppc	phosphoenolpyruvate carboxylase	Phosphoenolpyruvate carboxylase 2 OS=Sorghum bicolor PE=3 SV=1	PF00311//PF14010	Phosphoenolpyruvate carboxylase//Phosphoenolpyruvate carboxylase	GO:0019643//GO:0006099//GO:0006094//GO:0015977	reductive tricarboxylic acid cycle//tricarboxylic acid cycle//gluconeogenesis//carbon fixation	GO:0008964	phosphoenolpyruvate carboxylase activity	--	--	--	--
c96959_g2	343	+	-	-	-	up	down	up	down	15.809	0.01	10.6265	0.00021346	0.047362	11.7037	16.4519	-0.491293	0.61793	1	16.986	0.01	10.7301	0.0053245	0.16147	12.2044	15.3747	-0.333156	0.69137	1	224005869	XP_002291895.1	388	1.56959e-45	peptidyl-prolyl cis-trans isomerase; ppiase [Thalassiosira pseudonana CCMP1335]>gi|220972414|gb|EED90746.1| peptidyl-prolyl cis-trans isomerase; ppiase [Thalassiosira pseudonana CCMP1335]	--	K01802	E5.2.1.8	peptidylprolyl isomerase	Peptidyl-prolyl cis-trans isomerase 3 OS=Caenorhabditis elegans GN=cyn-3 PE=1 SV=1	PF00160	Cyclophilin type peptidyl-prolyl cis-trans isomerase/CLD	GO:0006457//GO:0000413	protein folding//protein peptidyl-prolyl isomerization	GO:0003755	peptidyl-prolyl cis-trans isomerase activity	--	--	KOG0865	Cyclophilin type peptidyl-prolyl cis-trans isomerase
c55474_g1	692	+	-	-	-	up	down	up	down	22.1025	0.01	11.11	8.892e-06	0.0036763	16.6503	24.4198	-0.5525	0.46886	1	25.2243	0.01	11.3006	0.0014071	0.067289	17.3519	21.4997	-0.309219	0.67769	1	326497323	BAK02246.1	364	8.59456e-40	predicted protein [Hordeum vulgare subsp. vulgare]	--	--	--	--	LIM domain-containing protein E OS=Dictyostelium discoideum GN=limE PE=1 SV=1	PF00412	LIM domain	--	--	GO:0008270	zinc ion binding	--	--	KOG1700	Regulatory protein MLP and related LIM proteins
c55024_g1	411	+	-	-	-	up	down	up	down	19.9963	0.01	10.9655	2.3089e-05	0.0081821	15.0756	24.3954	-0.694387	0.38109	1	25.1592	0.01	11.2969	0.0014097	0.067289	15.7167	19.4476	-0.307293	0.67044	1	552830946	XP_005848021.1	316	4.04013e-35	hypothetical protein CHLNCDRAFT_52203 [Chlorella variabilis]>gi|307107677|gb|EFN55919.1| hypothetical protein CHLNCDRAFT_52203 [Chlorella variabilis]	--	K02918	RP-L35e, RPL35	large subunit ribosomal protein L35e	60S ribosomal protein L35 OS=Rattus norvegicus GN=Rpl35 PE=1 SV=3	PF00831	Ribosomal L29 protein	GO:0006412//GO:0042254	translation//ribosome biogenesis	GO:0003735	structural constituent of ribosome	GO:0005840//GO:0005622	ribosome//intracellular	KOG3436	60S ribosomal protein L35
c100280_g1	667	+	-	-	-	up	down	up	down	16.0472	0.01	10.6481	0.00020117	0.045231	12.5542	16.456	-0.390444	0.65931	1	16.9969	0.01	10.7311	0.0053217	0.16147	13.0759	15.6079	-0.255365	0.74063	1	332713701	AEE98367.1	193	9.98472e-17	ubiquitin, partial [Deschampsia antarctica]	--	K02977	RP-S27Ae, RPS27A	small subunit ribosomal protein S27Ae	Ubiquitin-40S ribosomal protein S27a OS=Gallus gallus GN=RPS27A PE=2 SV=3	PF01485//PF01599	IBR domain//Ribosomal protein S27a	GO:0006412//GO:0042254	translation//ribosome biogenesis	GO:0003735//GO:0008270	structural constituent of ribosome//zinc ion binding	GO:0005622//GO:0005840	intracellular//ribosome	KOG0004	Ubiquitin/40S ribosomal protein S27a fusion
c68838_g1	1463	+	-	-	-	up	down	up	down	24.8605	0.01	11.2796	3.1294e-05	0.010407	19.8827	25.4442	-0.35582	0.62657	1	26.2215	0.01	11.3565	0.0012154	0.060459	20.7244	24.1735	-0.222095	0.66956	1	--	--	--	--	--	--	--	--	--	CAR1 transcription factor OS=Dictyostelium discoideum GN=CRTF PE=2 SV=1	--	--	--	--	--	--	--	--	--	--
c86226_g1	2119	+	-	-	-	up	down	up	down	19.1751	0.01	10.905	3.276e-05	0.010777	15.3547	18.0455	-0.232957	0.7787	1	18.6337	0.01	10.8637	0.0039368	0.13185	15.9965	18.647	-0.221185	0.71222	1	672148349	XP_008797179.1	1558	0	heat shock protein 83-like [Phoenix dactylifera]	--	K09487	HSP90B, TRA1	heat shock protein 90kDa beta	Endoplasmin homolog OS=Dictyostelium discoideum GN=grp94 PE=2 SV=2	PF00183//PF02518	Hsp90 protein//Histidine kinase-, DNA gyrase B-, and HSP90-like ATPase	GO:0006950//GO:0006457	response to stress//protein folding	GO:0005524//GO:0051082	ATP binding//unfolded protein binding	--	--	KOG0020	Endoplasmic reticulum glucose-regulated protein (GRP94/endoplasmin), HSP90 family
c109625_g1	1274	+	-	-	-	up	down	up	down	24.8857	0.01	11.2811	1.8885e-06	0.00097529	20.0355	25.4604	-0.345701	0.65795	1	26.2649	0.01	11.3589	0.001214	0.060436	20.8964	24.2046	-0.212029	0.77212	1	212276005	NP_001130698.1	1199	6.26558e-160	uncharacterized protein LOC100191801 [Zea mays]>gi|194689866|gb|ACF79017.1| unknown [Zea mays]	--	K00053	ilvC	ketol-acid reductoisomerase	Ketol-acid reductoisomerase, mitochondrial OS=Neurospora crassa (strain ATCC 24698 / 74-OR23-1A / CBS 708.71 / DSM 1257 / FGSC 987) GN=ilv-2 PE=3 SV=2	PF01450//PF03446//PF07991	Acetohydroxy acid isomeroreductase, catalytic domain//NAD binding domain of 6-phosphogluconate dehydrogenase//Acetohydroxy acid isomeroreductase, catalytic domain	GO:0055114//GO:0006098//GO:0019521//GO:0008652//GO:0009097//GO:0015940//GO:0009082//GO:0009098//GO:0009099	oxidation-reduction process//pentose-phosphate shunt//D-gluconate metabolic process//cellular amino acid biosynthetic process//isoleucine biosynthetic process//pantothenate biosynthetic process//branched-chain amino acid biosynthetic process//leucine biosynthetic process//valine biosynthetic process	GO:0016616//GO:0004455//GO:0004616	oxidoreductase activity, acting on the CH-OH group of donors, NAD or NADP as acceptor//ketol-acid reductoisomerase activity//phosphogluconate dehydrogenase (decarboxylating) activity	--	--	--	--
c68898_g1	2149	+	-	-	-	up	down	up	down	17.6644	0.01	10.7866	7.4177e-05	0.020941	14.574	19.6228	-0.429134	0.62329	1	20.2379	0.01	10.9828	0.0029746	0.10983	15.195	17.1779	-0.176963	0.799	1	326521804	BAK00478.1	1733	0	predicted protein [Hordeum vulgare subsp. vulgare]	--	K06943	NOG1	nucleolar GTP-binding protein	Probable nucleolar GTP-binding protein 1 OS=Dictyostelium discoideum GN=nog1 PE=1 SV=1	PF00350//PF06858//PF08477//PF02421//PF03193//PF00009//PF04548//PF01926	Dynamin family//Nucleolar GTP-binding protein 1 (NOG1)//Miro-like protein//Ferrous iron transport protein B//Protein of unknown function, DUF258//Elongation factor Tu GTP binding domain//AIG1 family//50S ribosome-binding GTPase	GO:0015684//GO:0007264	ferrous iron transport//small GTPase mediated signal transduction	GO:0005525//GO:0003924//GO:0015093	GTP binding//GTPase activity//ferrous iron transmembrane transporter activity	GO:0005622//GO:0016021	intracellular//integral component of membrane	KOG1490	GTP-binding protein CRFG/NOG1 (ODN superfamily)
c69379_g1	1660	+	-	-	-	up	down	up	down	19.8772	0.01	10.9569	2.3775e-05	0.0083472	16.441	22.3059	-0.440126	0.59143	1	23.0564	0.01	11.1709	0.0019273	0.082397	17.1421	19.331	-0.173376	0.80384	1	--	--	--	--	--	--	--	--	--	--	--	--	--	--	--	--	--	--	--	--
c166028_g1	1630	+	-	-	-	up	down	up	down	19.5324	0.01	10.9317	2.9989e-05	0.010017	16.3015	18.5781	-0.188599	0.85281	1	19.1865	0.01	10.9059	0.0035757	0.12344	17.0022	18.9968	-0.160037	0.8478	1	551668948	XP_005837233.1	708	1.70338e-83	hypothetical protein GUITHDRAFT_85427 [Guillardia theta CCMP2712]>gi|428181389|gb|EKX50253.1| hypothetical protein GUITHDRAFT_85427 [Guillardia theta CCMP2712]	--	K08056	PDIA3, GRP58	protein disulfide isomerase family A, member 3	Protein disulfide-isomerase 2 OS=Dictyostelium discoideum GN=pdi2 PE=3 SV=1	PF01216//PF00085//PF08534	Calsequestrin//Thioredoxin//Redoxin	GO:0045454	cell redox homeostasis	GO:0016491//GO:0005509	oxidoreductase activity//calcium ion binding	--	--	KOG0190	Protein disulfide isomerase (prolyl 4-hydroxylase beta subunit)
c189418_g1	1061	+	-	-	-	up	down	up	down	27.4432	0.01	11.4222	4.9741e-07	0.00029061	22.9755	26.5337	-0.207726	0.78226	1	27.3923	0.01	11.4196	0.0010505	0.054789	23.9569	26.6919	-0.155959	0.81491	1	848882102	XP_012841390.1	280	3.74559e-26	mitochondrial outer membrane protein porin of 34 kDa [Erythranthe guttatus]>gi|604328554|gb|EYU34113.1| hypothetical protein MIMGU_mgv1a011597mg [Erythranthe guttata]	--	--	--	--	Mitochondrial outer membrane protein porin 1 OS=Oryza sativa subsp. japonica GN=VDAC1 PE=1 SV=3	PF01459	Eukaryotic porin	GO:0055085	transmembrane transport	--	--	GO:0005741	mitochondrial outer membrane	KOG3126	Porin/voltage-dependent anion-selective channel protein
c84156_g1	1415	+	-	-	-	up	down	up	down	18.6047	0.01	10.8615	5.0668e-05	0.01552	15.7998	21.2286	-0.4261	0.62473	1	21.9181	0.01	11.0979	0.0022811	0.092337	16.4804	18.0952	-0.13485	0.893	1	813142633	XP_012199356.1	1040	5.72781e-136	AGC protein kinase [Saprolegnia parasitica CBS 223.65]>gi|641536282|gb|KDO30178.1| AGC protein kinase [Saprolegnia parasitica CBS 223.65]	--	K04688	RPS6KB	p70 ribosomal S6 kinase	Protein kinase 2 OS=Dictyostelium discoideum GN=pkgB PE=1 SV=2	PF06293//PF07714//PF02993//PF00069//PF00433	Lipopolysaccharide kinase (Kdo/WaaP) family//Protein tyrosine kinase//Minor capsid protein VI//Protein kinase domain//Protein kinase C terminal domain	GO:0006468//GO:0016310//GO:0009103//GO:0009069	protein phosphorylation//phosphorylation//lipopolysaccharide biosynthetic process//serine family amino acid metabolic process	GO:0004674//GO:0004672//GO:0016773//GO:0005524	protein serine/threonine kinase activity//protein kinase activity//phosphotransferase activity, alcohol group as acceptor//ATP binding	GO:0019028//GO:0016020	viral capsid//membrane	KOG0598	Ribosomal protein S6 kinase and related proteins
c107085_g1	1918	+	-	-	-	down	up	down	up	3127.7	5703.68	-0.866792	8.4684e-05	0.023006	3281.62	2531.64	0.374332	0.13913	1	2609.77	5453.98	-1.06339	0.36656	1	3423.57	3042.17	0.170402	0.3339	1	685355339	XP_009112697.1	3201	0	acid beta-fructofuranosidase 3, vacuolar-like [Brassica rapa]	--	K01193	E3.2.1.26, sacA	beta-fructofuranosidase	Acid beta-fructofuranosidase 3, vacuolar OS=Arabidopsis thaliana GN=BFRUCT3 PE=2 SV=1	PF11837	Domain of unknown function (DUF3357)	GO:0005982//GO:0006012//GO:0005985	starch metabolic process//galactose metabolic process//sucrose metabolic process	GO:0004575//GO:0004564	sucrose alpha-glucosidase activity//beta-fructofuranosidase activity	GO:0017177	glucosidase II complex	KOG0228	Beta-fructofuranosidase (invertase)
c104550_g1	1181	+	-	-	-	down	up	down	up	663.5	1296.46	-0.966411	7.4735e-05	0.021054	709.53	568.879	0.318743	0.25823	1	587.28	1239.77	-1.07795	0.36202	1	740.06	645.269	0.197741	0.41573	1	685285541	XP_009133680.1	202	6.44898e-27	uncharacterized protein LOC103858138 [Brassica rapa]>gi|674950233|emb|CDX83422.1| BnaA03g20840D [Brassica napus]	--	--	--	--	--	--	--	--	--	--	--	--	--	--	--
c109404_g1	3312	+	-	-	-	down	up	down	up	38.419	180.695	-2.23367	1.5056e-06	0.00078834	48.2199	44.624	0.111807	0.84754	1	46.1453	172.819	-1.90501	0.12728	1	50.3392	37.3483	0.430637	0.72869	1	685328304	XP_009102367.1	1355	3.9166e-176	uncharacterized protein LOC103828520 isoform X1 [Brassica rapa]>gi|685328307|ref|XP_009102368.1| uncharacterized protein LOC103828520 isoform X1 [Brassica rapa]>gi|685328309|ref|XP_009102370.1| uncharacterized protein LOC103828520 isoform X1 [Brassica rapa]	--	--	--	--	Uncharacterized protein At3g43530 OS=Arabidopsis thaliana GN=At3g43530 PE=1 SV=1	PF06112//PF04147//PF05395	Gammaherpesvirus capsid protein//Nop14-like family//Protein phosphatase inhibitor 1/DARPP-32	GO:0007165	signal transduction	GO:0004864	protein phosphatase inhibitor activity	GO:0019028//GO:0032040	viral capsid//small-subunit processome	--	--
c114870_g1	4074	+	-	-	-	down	up	down	up	4089.03	8118.09	-0.989381	7.1072e-06	0.003064	5334.78	4331.7	0.300498	0.23406	1	4468.94	7762.89	-0.796661	0.49651	1	5564.85	3977.25	0.484574	0.0088395	0.23002	685318265	XP_009149562.1	3437	0	monosaccharide-sensing protein 1 [Brassica rapa]>gi|685318267|ref|XP_009149563.1| monosaccharide-sensing protein 1 [Brassica rapa]	--	--	--	--	Monosaccharide-sensing protein 1 OS=Arabidopsis thaliana GN=MSSP1 PE=1 SV=2	PF01654//PF06899//PF00083//PF04546//PF07690	Bacterial Cytochrome Ubiquinol Oxidase//WzyE protein//Sugar (and other) transporter//Sigma-70, non-essential region//Major Facilitator Superfamily	GO:0006352//GO:0006355//GO:0055085	DNA-templated transcription, initiation//regulation of transcription, DNA-templated//transmembrane transport	GO:0022857//GO:0003677//GO:0016987//GO:0003700	transmembrane transporter activity//DNA binding//sigma factor activity//transcription factor activity, sequence-specific DNA binding	GO:0005667//GO:0016020//GO:0016021	transcription factor complex//membrane//integral component of membrane	KOG0254	Predicted transporter (major facilitator superfamily)
c93113_g3	851	+	-	-	-	down	up	down	up	177.973	384.254	-1.1104	4.4097e-05	0.013758	235.5	129.656	0.861031	0.22763	1	134.133	367.381	-1.45362	0.22193	1	245.46	173.117	0.503743	0.31727	1	--	--	--	--	--	--	--	--	--	--	--	--	--	--	--	--	--	--	--	--
c110481_g1	639	+	-	-	-	down	up	down	up	147.208	343.538	-1.22262	2.0339e-05	0.0073983	197.707	171.443	0.205639	0.55955	1	177.047	328.463	-0.891599	0.4479	1	206.215	143.176	0.526365	0.066112	0.9296	674906325	CDY26682.1	600	2.40091e-75	BnaA06g13400D [Brassica napus]	--	--	--	--	ACT domain-containing protein ACR5 OS=Arabidopsis thaliana GN=ACR5 PE=2 SV=2	PF01842	ACT domain	GO:0008152	metabolic process	GO:0016597	amino acid binding	--	--	--	--
c108648_g1	5463	+	-	-	-	down	up	down	up	4546.72	8650.31	-0.927926	2.3358e-05	0.0082583	6121.51	5327.89	0.200323	0.43839	1	5500.17	8271.45	-0.588663	0.61101	1	6384.44	4422.37	0.529739	0.0048326	0.14535	4512618	AAD21687.1	3737	0	Strong similarity to gi|3600044 T12H20.12 protease homolog from Arabidopsis thaliana BAC gb|AF080119 and is a member of the reverse transcriptase family PF|00078 [Arabidopsis thaliana]	--	--	--	--	Retrovirus-related Pol polyprotein from transposon TNT 1-94 OS=Nicotiana tabacum PE=2 SV=1	PF00665//PF05529	Integrase core domain//B-cell receptor-associated protein 31-like	GO:0015074//GO:0006886	DNA integration//intracellular protein transport	--	--	GO:0016021//GO:0005783	integral component of membrane//endoplasmic reticulum	--	--
c99874_g1	682	+	-	-	-	down	up	down	up	164.728	375.731	-1.18961	3.0844e-05	0.01028	230.602	197.476	0.223727	0.50745	1	203.973	359.267	-0.816675	0.48753	1	240.532	160.206	0.586299	0.037415	0.64266	674847176	CDY72302.1	396	1.7026e-43	BnaAnng40580D [Brassica napus]	--	K09287	RAV	RAV-like factor	AP2/ERF and B3 domain-containing transcription factor RAV1 OS=Arabidopsis thaliana GN=RAV1 PE=1 SV=1	--	--	--	--	--	--	--	--	--	--
c112555_g4	1034	+	-	-	-	down	up	down	up	232.34	669.743	-1.52737	3.2893e-09	3.6598e-06	337.571	289.277	0.222737	0.53043	1	298.735	640.477	-1.10028	0.355	1	351.953	226.011	0.638991	0.08846	1	685324405	XP_009151811.1	1352	0	NAC domain-containing protein 100 [Brassica rapa]>gi|674947238|emb|CDX86391.1| BnaA06g31080D [Brassica napus]	--	--	--	--	NAC domain-containing protein 59 OS=Arabidopsis thaliana GN=NAC59 PE=1 SV=1	PF02365	No apical meristem (NAM) protein	GO:0006355	regulation of transcription, DNA-templated	GO:0003677	DNA binding	--	--	--	--
c106406_g2	1338	+	-	-	-	down	up	down	up	676.276	1717.78	-1.34487	7.969e-05	0.022045	987.453	912.642	0.113663	0.69153	1	941.981	1642.24	-0.801899	0.4848	1	1029.84	657.753	0.646803	0.0022733	0.08135	674947169	CDX86322.1	1703	0	BnaA06g30390D [Brassica napus]	--	--	--	--	Nitrile-specifier protein 5 OS=Arabidopsis thaliana GN=NSP5 PE=2 SV=1	PF01344//PF07646//PF00122	Kelch motif//Kelch motif//E1-E2 ATPase	--	--	GO:0046872//GO:0005515//GO:0000166	metal ion binding//protein binding//nucleotide binding	--	--	KOG0379	Kelch repeat-containing proteins
c106380_g3	1305	+	-	-	-	down	up	down	up	52.3289	146.026	-1.48055	6.1184e-05	0.018118	83.0688	76.975	0.109916	0.84176	1	79.5102	139.623	-0.812327	0.49818	1	86.614	50.8965	0.767033	0.055734	0.83147	685352969	XP_009111755.1	1471	0	peroxisomal adenine nucleotide carrier 2-like [Brassica rapa]	--	--	--	--	Peroxisomal adenine nucleotide carrier 2 OS=Arabidopsis thaliana GN=PNC2 PE=1 SV=1	--	--	--	--	--	--	--	--	KOG0769	Predicted mitochondrial carrier protein
c107409_g3	3461	+	-	-	-	down	up	down	up	1241.84	2835.69	-1.19122	1.1881e-06	0.00063755	1983.84	1369.88	0.534242	0.046296	0.75322	1412.83	2711.18	-0.940333	0.4183	1	2068.54	1207.8	0.776237	0.0035108	0.11392	685366920	XP_009117473.1	2705	0	mitotic checkpoint serine/threonine-protein kinase BUB1 [Brassica rapa]	--	K02178	BUB1	checkpoint serine/threonine-protein kinase	Mitotic checkpoint serine/threonine-protein kinase BUB1 OS=Arabidopsis thaliana GN=BUB1 PE=1 SV=1	PF07714//PF00069//PF07964//PF00885	Protein tyrosine kinase//Protein kinase domain//Rec10 / Red1//6,7-dimethyl-8-ribityllumazine synthase	GO:0007059//GO:0009231//GO:0007131//GO:0006468	chromosome segregation//riboflavin biosynthetic process//reciprocal meiotic recombination//protein phosphorylation	GO:0004672//GO:0005524	protein kinase activity//ATP binding	GO:0009349	riboflavin synthase complex	KOG1166	Mitotic checkpoint serine/threonine protein kinase
c110457_g3	1706	+	-	-	-	down	up	down	up	71.7296	229.476	-1.6777	4.8692e-07	0.00028669	130.804	107.574	0.282082	0.59096	1	110.804	219.435	-0.985783	0.41441	1	136.373	69.7612	0.967061	0.0088581	0.23033	674955421	CDX78149.1	2428	0	BnaA09g33440D [Brassica napus]	--	--	--	--	UDP-glycosyltransferase 73C7 OS=Arabidopsis thaliana GN=UGT73C7 PE=2 SV=1	PF00435//PF00201	Spectrin repeat//UDP-glucoronosyl and UDP-glucosyl transferase	GO:0008152	metabolic process	GO:0005515//GO:0016758	protein binding//transferase activity, transferring hexosyl groups	--	--	KOG1192	UDP-glucuronosyl and UDP-glucosyl transferase
c34761_g1	593	+	-	-	-	down	up	down	up	22.5538	126.39	-2.48644	8.149e-05	0.022379	42.2038	32.8957	0.359474	0.59258	1	33.9503	120.818	-1.83134	0.14026	1	43.9876	21.9349	1.00387	0.093241	1	685353268	XP_009111876.1	347	9.61215e-39	basic leucine zipper 1-like isoform X1 [Brassica rapa]>gi|685353271|ref|XP_009111877.1| basic leucine zipper 1-like isoform X2 [Brassica rapa]	--	--	--	--	Basic leucine zipper 1 OS=Arabidopsis thaliana GN=BZIP1 PE=1 SV=1	--	--	--	--	--	--	--	--	--	--
c107323_g1	1365	+	-	-	-	down	up	down	up	357.689	985.268	-1.46181	3.7273e-09	4.087e-06	712.011	435.327	0.709799	0.33961	1	448.833	942.052	-1.06963	0.36298	1	741.906	347.897	1.09258	0.16305	1	674957023	CDX76382.1	929	7.20946e-121	BnaA08g10180D [Brassica napus]	--	K11147	DHRS4	dehydrogenase/reductase SDR family member 4	Short-chain dehydrogenase/reductase SDRA OS=Arabidopsis thaliana GN=SDRA PE=1 SV=1	PF00106	short chain dehydrogenase	GO:0008152	metabolic process	GO:0016491	oxidoreductase activity	--	--	KOG0725	Reductases with broad range of substrate specificities
c93766_g1	1332	+	-	-	-	down	up	down	up	218.756	539.203	-1.30151	7.4994e-05	0.021054	485.902	385.416	0.334249	0.37279	1	398.126	515.523	-0.372812	0.74035	1	506.614	212.805	1.25135	0.0017086	0.065126	685372975	XP_009119984.1	370	5.554e-40	uncharacterized protein LOC103844912 isoform X2 [Brassica rapa]>gi|674861666|emb|CDY69128.1| BnaCnng62010D [Brassica napus]	--	--	--	--	--	PF03131	bZIP Maf transcription factor	GO:0006355	regulation of transcription, DNA-templated	GO:0003677	DNA binding	GO:0005634	nucleus	--	--
c107273_g6	1448	+	-	-	-	down	up	down	up	88.993	224.325	-1.33383	2.6928e-05	0.0092189	212.703	162.503	0.388374	0.45786	1	167.953	214.518	-0.353043	0.76616	1	221.739	86.5662	1.35699	0.0038877	0.12288	685342985	XP_009107972.1	1444	0	NAC transcription factor 29 isoform X2 [Brassica rapa]	--	--	--	--	NAC domain-containing protein 86 OS=Arabidopsis thaliana GN=NAC086 PE=2 SV=1	PF02365	No apical meristem (NAM) protein	GO:0006355	regulation of transcription, DNA-templated	GO:0003677	DNA binding	--	--	--	--
c85700_g1	658	+	-	-	-	down	up	down	up	19.2002	77.8095	-2.01882	3.4616e-05	0.011281	54.1866	21.196	1.35415	0.073166	1	21.8313	74.4036	-1.76897	0.1716	1	56.4718	18.6782	1.59618	0.032768	0.5869	685321140	XP_009150580.1	579	1.15924e-73	uncharacterized protein LOC103873928 [Brassica rapa]>gi|685321142|ref|XP_009150581.1| uncharacterized protein LOC103873929 [Brassica rapa]>gi|674924556|emb|CDY08827.1| BnaA06g23970D [Brassica napus]	--	--	--	--	--	--	--	--	--	--	--	--	--	--	--
c88618_g1	287	+	-	-	-	down	up	down	up	5.698	57.3357	-3.33091	2.9419e-05	0.0098925	23.6167	18.574	0.346526	0.69939	1	19.1757	54.8062	-1.51506	0.2386	1	24.6186	5.54203	2.15126	0.011059	0.27171	--	--	--	--	--	--	--	--	--	--	--	--	--	--	--	--	--	--	--	--
c91694_g1	600	+	-	-	-	down	up	down	up	3.72346	35.3363	-3.24644	6.6279e-05	0.019176	16.524	14.8706	0.152101	0.88538	1	15.3709	33.7924	-1.1365	0.40487	1	17.2441	3.62215	2.25119	0.024574	0.48161	685269143	XP_009125589.1	175	1.08768e-12	probable mediator of RNA polymerase II transcription subunit 26b [Brassica rapa]	--	--	--	--	Probable mediator of RNA polymerase II transcription subunit 26a OS=Arabidopsis thaliana GN=MED26A PE=2 SV=1	--	--	--	--	--	--	--	--	--	--
c89607_g1	882	+	-	-	-	down	up	down	up	100.897	361.651	-1.84172	3.352e-06	0.0015752	475.938	167.658	1.50525	0.32204	1	173.025	345.921	-0.99946	0.41161	1	495.551	98.1242	2.33635	0.18847	1	685268538	XP_009125336.1	275	1.77492e-27	elicitor peptide 4-like isoform X2 [Brassica rapa]	Brassica rapa subsp. pekinensis clone KBrH004D11, complete sequence	--	--	--	--	--	--	--	--	--	--	--	--	--	--
c110765_g1	2744	+	-	-	-	down	up	down	down	849.385	2061.36	-1.27911	4.3128e-08	3.4898e-05	756.397	638.197	0.245141	0.7098	1	657.65	1971.22	-1.5837	0.18622	1	788.308	826.144	-0.0676342	0.83418	1	685335121	XP_009104998.1	1273	0	methyltransferase-like protein 7A [Brassica rapa]	--	--	--	--	Methyltransferase-like protein 7A OS=Homo sapiens GN=METTL7A PE=1 SV=1	PF01209//PF02390//PF08241	ubiE/COQ5 methyltransferase family//Putative methyltransferase//Methyltransferase domain	GO:0008033//GO:0006400//GO:0009451//GO:0008152	tRNA processing//tRNA modification//RNA modification//metabolic process	GO:0008176//GO:0008168	tRNA (guanine-N7-)-methyltransferase activity//methyltransferase activity	--	--	--	--
c107060_g1	1708	+	-	-	-	down	up	down	up	405.649	1679.03	-2.04932	2.0549e-08	1.8509e-05	392.661	234.474	0.743858	0.018469	0.39212	241.923	1605.22	-2.73015	0.027285	0.508	409.425	394.526	0.0534798	0.89594	1	674896990	CDY35889.1	1455	0	BnaA07g00980D [Brassica napus]	--	K00469	MIOX	inositol oxygenase	Inositol oxygenase 2 OS=Arabidopsis thaliana GN=MIOX2 PE=2 SV=2	PF05153//PF01966//PF09088	Family of unknown function (DUF706)//HD domain//MIF4G like	GO:0019310//GO:0016070//GO:0055114	inositol catabolic process//RNA metabolic process//oxidation-reduction process	GO:0008081//GO:0050113//GO:0005506//GO:0046872	phosphoric diester hydrolase activity//inositol oxygenase activity//iron ion binding//metal ion binding	GO:0005737	cytoplasm	--	--
c99341_g2	819	+	-	-	-	down	up	down	down	230.872	550.11	-1.25263	1.257e-05	0.0048898	83.0387	66.3974	0.322657	0.47198	1	68.6488	526.101	-2.93803	0.020382	0.41147	86.6404	224.502	-1.37362	0.019363	0.40753	685337051	XP_009105753.1	833	1.49017e-110	MLP-like protein 43 [Brassica rapa]	--	--	--	--	MLP-like protein 28 OS=Arabidopsis thaliana GN=MLP28 PE=1 SV=1	PF00407	Pathogenesis-related protein Bet v I family	GO:0009607//GO:0006952	response to biotic stimulus//defense response	--	--	--	--	--	--
c105647_g6	779	+	-	-	-	down	up	down	down	79.7343	231.79	-1.53955	2.7374e-06	0.0013234	29.6629	24.9809	0.247835	0.7337	1	25.8531	221.611	-3.09962	0.016466	0.35412	30.9438	77.5418	-1.32532	0.0021617	0.078346	685288984	XP_009135445.1	482	7.7559e-58	NAC domain-containing protein 55-like [Brassica rapa]	--	--	--	--	NAC domain-containing protein 55 OS=Arabidopsis thaliana GN=NAC055 PE=2 SV=1	--	--	--	--	--	--	--	--	--	--
c200454_g1	760	+	-	-	-	down	up	down	down	29.3238	138.469	-2.23942	7.318e-06	0.0031018	18.7134	10.094	0.890582	0.63623	1	10.4388	132.374	-3.66459	0.0071306	0.1968	19.4768	28.5264	-0.55054	0.59871	1	674919712	CDY13401.1	352	1.56873e-39	BnaA03g51190D [Brassica napus]	--	--	--	--	--	--	--	--	--	--	--	--	--	--	--
c102486_g1	1677	+	-	-	-	down	unchanged	down	up	508.313	1319.54	-1.37625	9.2467e-09	9.1451e-06	537.375	539.272	-0.00508505	0.94622	1	556.897	1261.67	-1.17986	0.31504	1	560.177	494.407	0.180183	0.64554	1	685378890	XP_009122189.1	932	5.1711e-117	UDP-glycosyltransferase 76C1 [Brassica rapa]	--	K13493	UGT76C1_2	cytokinin-N-glucosyltransferase	UDP-glycosyltransferase 76C1 OS=Arabidopsis thaliana GN=UGT76C1 PE=1 SV=1	PF00201	UDP-glucoronosyl and UDP-glucosyl transferase	GO:0008152	metabolic process	GO:0016758	transferase activity, transferring hexosyl groups	--	--	--	--
c113551_g2	2756	+	-	-	-	down	up	down	up	4482.33	9115.17	-1.02402	6.188e-06	0.002722	4959.45	4748.13	0.062819	0.78132	1	4899.49	8716.67	-0.831146	0.47954	1	5174.42	4359.29	0.247303	0.20337	1	674944858	CDX88925.1	2200	0	BnaA03g07240D [Brassica napus]	--	--	--	--	Inactive beta-amylase 9 OS=Arabidopsis thaliana GN=BAM9 PE=2 SV=1	PF01373//PF01301	Glycosyl hydrolase family 14//Glycosyl hydrolases family 35	GO:0005982//GO:0000272//GO:0005975//GO:0005985	starch metabolic process//polysaccharide catabolic process//carbohydrate metabolic process//sucrose metabolic process	GO:0004553//GO:0016161	hydrolase activity, hydrolyzing O-glycosyl compounds//beta-amylase activity	--	--	--	--
c91491_g1	629	+	-	-	-	down	down	down	up	914.132	2324.8	-1.34663	6.084e-09	6.438e-06	1012.91	1050.8	-0.0529762	0.86951	1	1085.77	2223.34	-1.034	0.38254	1	1056.25	889.174	0.248415	0.27763	1	685362775	XP_009115697.1	580	3.25731e-73	ethylene-responsive transcription factor ERF011 [Brassica rapa]	--	--	--	--	Ethylene-responsive transcription factor ERF011 OS=Arabidopsis thaliana GN=ERF011 PE=2 SV=1	PF00847	AP2 domain	GO:0006355	regulation of transcription, DNA-templated	GO:0003700	transcription factor activity, sequence-specific DNA binding	GO:0005667	transcription factor complex	--	--
c106092_g1	1621	+	-	-	-	down	down	down	up	1399.03	2550.59	-0.86641	0.0001238	0.031644	1564.65	1660.83	-0.086067	0.74792	1	1714.29	2438.6	-0.508442	0.6547	1	1632.2	1360.7	0.262473	0.18676	1	685352085	XP_009111420.1	1500	0	G-box-binding factor 2 [Brassica rapa]	--	K09060	GBF	plant G-box-binding factor	G-box-binding factor 2 OS=Arabidopsis thaliana GN=GBF2 PE=1 SV=1	PF03131//PF07777//PF07716//PF02183//PF00170	bZIP Maf transcription factor//G-box binding protein MFMR//Basic region leucine zipper//Homeobox associated leucine zipper//bZIP transcription factor	GO:0006355//GO:0006351	regulation of transcription, DNA-templated//transcription, DNA-templated	GO:0043565//GO:0003700//GO:0003677	sequence-specific DNA binding//transcription factor activity, sequence-specific DNA binding//DNA binding	GO:0005667//GO:0005634	transcription factor complex//nucleus	--	--
c105087_g2	1547	+	-	-	-	down	down	down	up	692.392	1668.94	-1.26927	7.3309e-08	5.631e-05	781.537	807.067	-0.0463748	0.8522	1	832.172	1596.09	-0.939591	0.42988	1	815.131	673.478	0.275402	0.17549	1	685301926	XP_009141666.1	1193	3.76358e-159	phenazine biosynthesis-like domain-containing protein 1 [Brassica rapa]>gi|674914783|emb|CDY18442.1| BnaA04g21450D [Brassica napus]	--	--	--	--	Phenazine biosynthesis-like domain-containing protein 1 OS=Mus musculus GN=Pbld1 PE=2 SV=2	PF08052//PF02567	PyrBI operon leader peptide//Phenazine biosynthesis-like protein	GO:0009058//GO:0019856	biosynthetic process//pyrimidine nucleobase biosynthetic process	GO:0003824	catalytic activity	--	--	KOG3033	Predicted PhzC/PhzF-type epimerase
c114262_g1	4911	+	-	-	-	down	down	down	up	2569.79	5099.11	-0.988596	6.4216e-06	0.0028003	2996.4	3041.3	-0.0214577	0.92259	1	3140.59	4875.34	-0.634466	0.57973	1	3125.23	2499.57	0.322286	0.083783	1	674924454	CDY08725.1	2573	0	BnaA06g24990D [Brassica napus]	--	K10598	PPIL2, CYC4, CHP60	peptidyl-prolyl cis-trans isomerase-like 2	Peptidyl-prolyl cis-trans isomerase CYP65 OS=Arabidopsis thaliana GN=CYP65 PE=2 SV=1	PF06414//PF00160//PF01695//PF01459//PF06068//PF01565//PF00005//PF01583	Zeta toxin//Cyclophilin type peptidyl-prolyl cis-trans isomerase/CLD//IstB-like ATP binding protein//Eukaryotic porin//TIP49 C-terminus//FAD binding domain//ABC transporter//Adenylylsulphate kinase	GO:0006144//GO:0055114//GO:0055085//GO:0006457//GO:0000103//GO:0006040	purine nucleobase metabolic process//oxidation-reduction process//transmembrane transport//protein folding//sulfate assimilation//amino sugar metabolic process	GO:0005524//GO:0016491//GO:0050660//GO:0004020//GO:0016887//GO:0003755//GO:0003678//GO:0008762//GO:0016301	ATP binding//oxidoreductase activity//flavin adenine dinucleotide binding//adenylylsulfate kinase activity//ATPase activity//peptidyl-prolyl cis-trans isomerase activity//DNA helicase activity//UDP-N-acetylmuramate dehydrogenase activity//kinase activity	GO:0005741//GO:0005657	mitochondrial outer membrane//replication fork	KOG0883	Cyclophilin type, U box-containing peptidyl-prolyl cis-trans isomerase
c100590_g1	1120	+	-	-	-	down	down	down	up	126.798	301.584	-1.25003	1.6188e-05	0.0060632	149.321	150.706	-0.0133159	0.93806	1	155.573	288.349	-0.890223	0.44992	1	155.672	123.34	0.335875	0.36846	1	674911377	CDY21666.1	791	1.53346e-100	BnaA09g44170D [Brassica napus]	--	--	--	--	Uncharacterized protein At1g01500 OS=Arabidopsis thaliana GN=At1g01500 PE=2 SV=1	--	--	--	--	--	--	--	--	--	--
c106115_g2	556	+	-	-	-	down	down	down	up	120.16	371.83	-1.62969	2.1631e-08	1.9141e-05	143.922	150.763	-0.0669921	0.92002	1	155.725	355.593	-1.19123	0.3215	1	150.222	116.88	0.362062	0.30723	1	685273082	XP_009127585.1	408	5.72588e-47	histidine-rich glycoprotein-like [Brassica rapa]	--	--	--	--	--	--	--	--	--	--	--	--	--	--	--
c111679_g2	2289	+	-	-	-	down	down	down	up	1044.49	2105.42	-1.01131	1.0834e-05	0.0043602	1274.39	1300.46	-0.0292231	0.9235	1	1342.19	2013.03	-0.584783	0.61034	1	1329.46	1015.87	0.388128	0.054961	0.82498	685324393	XP_009151804.1	2391	0	SNF1-related protein kinase catalytic subunit alpha KIN11 [Brassica rapa]	--	--	--	--	SNF1-related protein kinase catalytic subunit alpha KIN11 OS=Arabidopsis thaliana GN=KIN11 PE=1 SV=1	PF00627//PF01163//PF07714//PF08587//PF00069//PF13949	UBA/TS-N domain//RIO1 family//Protein tyrosine kinase//Ubiquitin associated domain (UBA)//Protein kinase domain//ALIX V-shaped domain binding to HIV	GO:0009069//GO:0016310//GO:0006468	serine family amino acid metabolic process//phosphorylation//protein phosphorylation	GO:0005524//GO:0004672//GO:0005515//GO:0004674//GO:0003824	ATP binding//protein kinase activity//protein binding//protein serine/threonine kinase activity//catalytic activity	--	--	KOG0583	Serine/threonine protein kinase
c106293_g1	1316	+	-	-	-	down	down	down	up	1008.85	2066.99	-1.03481	3.7871e-05	0.01209	1236.7	1301.37	-0.0735317	0.76364	1	1343.73	1976.21	-0.556498	0.62489	1	1289.38	981.29	0.393931	0.19979	1	685348733	XP_009110077.1	266	1.37971e-22	probable alpha,alpha-trehalose-phosphate synthase [UDP-forming] 9 [Brassica rapa]>gi|685348735|ref|XP_009110078.1| probable alpha,alpha-trehalose-phosphate synthase [UDP-forming] 9 [Brassica rapa]	--	K16055	TPS	trehalose 6-phosphate synthase/phosphatase	Probable alpha,alpha-trehalose-phosphate synthase [UDP-forming] 9 OS=Arabidopsis thaliana GN=TPS9 PE=2 SV=1	PF02358	Trehalose-phosphatase	GO:0005992	trehalose biosynthetic process	GO:0003824	catalytic activity	--	--	--	--
c95868_g1	1039	+	-	-	-	down	down	down	up	1142.2	2074.79	-0.861157	0.00013756	0.034521	1437.1	1476.07	-0.0385984	0.86467	1	1524.27	1983.7	-0.380078	0.73483	1	1498.26	1110.94	0.431509	0.17892	1	685285594	XP_009133709.1	372	8.14868e-58	autophagy-related protein 8e [Brassica rapa]>gi|674950208|emb|CDX83397.1| BnaA03g21090D [Brassica napus]	--	K08341	GABARAP, ATG8, LC3	GABA(A) receptor-associated protein	Autophagy-related protein 8e OS=Arabidopsis thaliana GN=ATG8E PE=2 SV=2	PF04110	Ubiquitin-like autophagy protein Apg12	GO:0000045	autophagosome assembly	--	--	GO:0005737	cytoplasm	KOG1654	Microtubule-associated anchor protein involved in autophagy and membrane trafficking
c111310_g2	2177	+	-	-	-	down	down	down	up	1360.53	2668.05	-0.971615	1.2388e-05	0.0048616	1755.44	1863.19	-0.0859371	0.7294	1	1924.33	2550.99	-0.406697	0.71891	1	1830.88	1323.38	0.468312	0.015037	0.33924	685375853	XP_009120937.1	2020	0	sugar transporter ERD6-like 16 [Brassica rapa]	Brassica rapa sugar transporter ERD6-like 16 (LOC103845802), mRNA	--	--	--	Sugar transporter ERD6-like 16 OS=Arabidopsis thaliana GN=At5g18840 PE=2 SV=2	PF07690//PF00083	Major Facilitator Superfamily//Sugar (and other) transporter	GO:0055085	transmembrane transport	GO:0022857	transmembrane transporter activity	GO:0016021	integral component of membrane	KOG0254	Predicted transporter (major facilitator superfamily)
c98883_g1	1300	+	-	-	-	down	up	down	up	63.2048	201.407	-1.67201	4.9537e-07	0.00029054	85.8561	80.7028	0.0893009	0.89225	1	83.3801	192.603	-1.20786	0.31946	1	89.5026	61.4911	0.541553	0.33037	1	674960520	CDX73020.1	970	2.58173e-127	BnaC06g34680D [Brassica napus]	--	--	--	--	Transcription factor BEE 3 OS=Arabidopsis thaliana GN=BEE3 PE=2 SV=1	PF07677//PF00010	A-macroglobulin receptor//Helix-loop-helix DNA-binding domain	--	--	GO:0046983	protein dimerization activity	GO:0005576	extracellular region	--	--
c102864_g1	1582	+	-	-	-	down	down	down	up	781.919	1525.52	-0.964211	6.2913e-05	0.018521	1083.7	1151.07	-0.0870067	0.72244	1	1188.38	1458.62	-0.295603	0.79291	1	1130.16	760.612	0.571294	0.027562	0.52232	685317941	XP_009149449.1	1755	0	bifunctional nuclease 2 [Brassica rapa]>gi|685317944|ref|XP_009149450.1| bifunctional nuclease 2 [Brassica rapa]	--	--	--	--	Bifunctional nuclease 2 OS=Arabidopsis thaliana GN=BBD2 PE=2 SV=1	PF02577//PF02151	Bifunctional nuclease//UvrB/uvrC motif	--	--	GO:0004518//GO:0005515	nuclease activity//protein binding	--	--	--	--
c108583_g1	2664	+	-	-	-	down	unchanged	down	up	388.461	735.1	-0.92017	0.00019771	0.044854	542.303	539.662	0.00704275	0.96775	1	557.07	702.859	-0.335377	0.76796	1	565.777	377.877	0.582317	0.013637	0.31565	674901650	CDY31321.1	1882	0	BnaA02g34200D [Brassica napus]	--	--	--	--	Oligopeptide transporter 4 OS=Arabidopsis thaliana GN=OPT4 PE=1 SV=1	PF03169	OPT oligopeptide transporter protein	GO:0055085	transmembrane transport	--	--	--	--	KOG2262	Sexual differentiation process protein ISP4
c102063_g1	1415	+	-	-	-	down	down	down	up	170.52	362.965	-1.08989	0.00016443	0.03948	243.532	248.836	-0.0310852	0.92622	1	256.806	347.087	-0.434618	0.71307	1	254.021	165.833	0.615216	0.028578	0.53478	685296012	XP_009138863.1	1139	1.00015e-151	uncharacterized protein LOC103862901 [Brassica rapa]	--	--	--	--	--	--	--	--	--	--	--	--	--	--	--
c104160_g2	1134	+	-	-	-	down	unchanged	down	up	362.986	868.401	-1.25845	3.5536e-07	0.00022038	520.468	516.958	0.00976231	0.99504	1	533.819	830.357	-0.637382	0.58358	1	542.7	353.066	0.620217	0.014465	0.32975	685299739	XP_009140616.1	1625	0	CBL-interacting serine/threonine-protein kinase 16 [Brassica rapa]>gi|674878587|emb|CDY53472.1| BnaA04g28130D [Brassica napus]	--	--	--	--	CBL-interacting serine/threonine-protein kinase 16 OS=Arabidopsis thaliana GN=CIPK16 PE=1 SV=1	PF00069//PF07714//PF03822	Protein kinase domain//Protein tyrosine kinase//NAF domain	GO:0007165//GO:0006468	signal transduction//protein phosphorylation	GO:0005524//GO:0004672	ATP binding//protein kinase activity	--	--	KOG0583	Serine/threonine protein kinase
c104160_g4	738	+	-	-	-	down	down	down	up	145.973	324.955	-1.15454	6.5169e-05	0.019	217.028	218.632	-0.0106211	1	1	225.696	310.77	-0.461465	0.70112	1	226.471	141.987	0.67357	0.012009	0.28821	674919584	CDY13678.1	291	9.31343e-31	BnaA06g32450D [Brassica napus]	--	--	--	--	--	PF04121	Nuclear pore protein 84 / 107	GO:0006810	transport	--	--	GO:0005643	nuclear pore	--	--
c108344_g2	1449	+	-	-	-	down	unchanged	down	up	114.236	260.381	-1.18861	8.5118e-05	0.023056	170.356	169.316	0.00883309	0.98788	1	174.847	249.009	-0.510111	0.67085	1	177.702	111.121	0.677337	0.019676	0.4121	674854733	CDY70938.1	1191	8.6001e-160	BnaAnng35610D, partial [Brassica napus]	--	--	--	--	Protein indeterminate-domain 7 OS=Arabidopsis thaliana GN=IDD7 PE=2 SV=1	--	--	--	--	--	--	--	--	--	--
c110403_g1	1659	+	-	-	-	down	up	down	up	85.6269	312.256	-1.86659	1.0189e-09	1.2742e-06	128.72	126.331	0.0270318	0.91645	1	130.468	298.582	-1.19443	0.31783	1	134.397	83.2938	0.690221	0.23591	1	685285502	XP_009133659.1	1734	0	F-box/kelch-repeat protein At2g44130-like [Brassica rapa]	--	--	--	--	F-box/kelch-repeat protein At2g44130 OS=Arabidopsis thaliana GN=At2g44130 PE=2 SV=2	PF01344//PF07646//PF00646	Kelch motif//Kelch motif//F-box domain	--	--	GO:0005515	protein binding	--	--	KOG1072	FOG: Kelch repeat
c99312_g1	1441	+	-	-	-	down	down	down	up	186.856	426.388	-1.19024	1.4209e-05	0.0054158	290.848	297.282	-0.0315633	0.91893	1	307.071	407.67	-0.408829	0.71927	1	303.361	181.737	0.739184	0.0048892	0.14631	685293012	XP_009137426.1	1348	0	thaumatin-like protein 1b isoform X3 [Brassica rapa]	--	--	--	--	Thaumatin-like protein 1 OS=Prunus persica PE=2 SV=1	PF10716	NADH dehydrogenase transmembrane subunit	GO:0055114//GO:0006118	oxidation-reduction process//obsolete electron transport	GO:0016655	oxidoreductase activity, acting on NAD(P)H, quinone or similar compound as acceptor	--	--	--	--
c110786_g1	2710	+	-	-	-	down	up	down	up	2821	9091.81	-1.68836	6.3769e-05	0.018713	4458.12	4285.28	0.0570465	0.89388	1	4423.21	8691.67	-0.974539	0.39683	1	4647.85	2743.94	0.760317	0.033314	0.59366	685271747	XP_009126921.1	3767	0	beta-galactosidase 4-like [Brassica rapa]	--	--	--	--	Beta-galactosidase 4 OS=Arabidopsis thaliana GN=BGAL4 PE=1 SV=1	PF01301//PF02449//PF02837//PF07496	Glycosyl hydrolases family 35//Beta-galactosidase//Glycosyl hydrolases family 2, sugar binding domain//CW-type Zinc Finger	GO:0006027//GO:0006687//GO:0006012//GO:0005975//GO:0046486	glycosaminoglycan catabolic process//glycosphingolipid metabolic process//galactose metabolic process//carbohydrate metabolic process//glycerolipid metabolic process	GO:0004553//GO:0004565//GO:0008270	hydrolase activity, hydrolyzing O-glycosyl compounds//beta-galactosidase activity//zinc ion binding	GO:0009341	beta-galactosidase complex	KOG0496	Beta-galactosidase
c102487_g1	2704	+	-	-	-	down	down	down	up	325.495	900.825	-1.46861	3.3447e-09	3.6943e-06	517.025	522.52	-0.015252	0.99962	1	539.976	861.437	-0.67385	0.56541	1	539.512	316.619	0.768906	0.0057151	0.16463	685271341	XP_009126713.1	2512	0	uncharacterized protein LOC103851595 [Brassica rapa]	--	--	--	--	Uncharacterized glycosyltransferase MJ1607 OS=Methanocaldococcus jannaschii (strain ATCC 43067 / DSM 2661 / JAL-1 / JCM 10045 / NBRC 100440) GN=MJ1607 PE=3 SV=1	PF00534	Glycosyl transferases group 1	GO:0009058	biosynthetic process	--	--	--	--	KOG1111	N-acetylglucosaminyltransferase complex, subunit PIG-A/SPT14, required for phosphatidylinositol biosynthesis/Sulfolipid synthase
c113417_g4	713	+	-	-	-	down	up	down	up	198.584	455.089	-1.1964	1.3884e-05	0.0053054	320.066	304.635	0.071286	0.83323	1	314.539	435.183	-0.46838	0.69051	1	333.821	193.139	0.78943	0.0023599	0.083458	685344050	XP_009108347.1	1098	9.57308e-150	uncharacterized protein LOC103834041 [Brassica rapa]	--	--	--	--	--	PF13174//PF05198	Tetratricopeptide repeat//Translation initiation factor IF-3, N-terminal domain	GO:0006446//GO:0006413	regulation of translational initiation//translational initiation	GO:0003743//GO:0005515	translation initiation factor activity//protein binding	GO:0005840	ribosome	--	--
c99158_g1	1884	+	-	-	-	down	up	down	up	771.977	1739.2	-1.1718	3.1476e-06	0.0015019	1270.66	1195.23	0.088287	0.818	1	1234.15	1662.84	-0.430134	0.70328	1	1324.78	750.895	0.819071	0.01662	0.36496	685278912	XP_009130393.1	1056	1.59762e-137	uncharacterized protein LOC103855193 [Brassica rapa]	--	--	--	--	--	PF04062//PF02268	ARP2/3 complex ARPC3 (21 kDa) subunit//Transcription initiation factor IIA, gamma subunit, helical domain	GO:0034314//GO:0030833//GO:0006367	Arp2/3 complex-mediated actin nucleation//regulation of actin filament polymerization//transcription initiation from RNA polymerase II promoter	--	--	GO:0005672//GO:0005856//GO:0005885	transcription factor TFIIA complex//cytoskeleton//Arp2/3 protein complex	--	--
c238949_g1	591	+	-	-	-	down	down	down	up	429.156	1504.23	-1.80945	8.5865e-14	2.3624e-10	771.485	798.303	-0.0492985	0.82106	1	823.544	1438.62	-0.804768	0.49938	1	804.451	417.456	0.94638	0.0015298	0.059668	674912278	CDY20875.1	355	1.4451e-40	BnaC05g26170D [Brassica napus]	--	--	--	--	--	--	--	--	--	--	--	--	--	--	--
c107101_g1	2012	+	-	-	-	down	down	down	up	104.169	281.351	-1.43345	3.1662e-06	0.0015019	203.454	213.302	-0.0681983	0.93437	1	220.157	269.008	-0.289116	0.80044	1	212.41	101.311	1.06806	0.071092	0.971	685361979	XP_009115373.1	2663	0	beta-glucosidase 40 [Brassica rapa]>gi|674916972|emb|CDY16165.1| BnaA09g28990D [Brassica napus]	--	K01188	E3.2.1.21	beta-glucosidase	Beta-glucosidase 40 OS=Arabidopsis thaliana GN=BGLU40 PE=2 SV=1	PF01943//PF00232//PF00150	Polysaccharide biosynthesis protein//Glycosyl hydrolase family 1//Cellulase (glycosyl hydrolase family 5)	GO:0000271//GO:0005975	polysaccharide biosynthetic process//carbohydrate metabolic process	GO:0004553	hydrolase activity, hydrolyzing O-glycosyl compounds	GO:0016020	membrane	--	--
c83181_g1	710	+	-	-	-	down	down	down	up	30.4771	96.1373	-1.65737	0.00015964	0.038623	65.7339	66.2874	-0.0120962	1	1	68.3558	91.9521	-0.427818	0.74093	1	68.5947	29.6456	1.21028	0.0065046	0.18209	685280569	XP_009131191.1	476	2.17004e-57	uncharacterized protein LOC103855896 [Brassica rapa]>gi|674954828|emb|CDX78408.1| BnaA03g03200D [Brassica napus]	--	--	--	--	--	PF02535	ZIP Zinc transporter	GO:0030001//GO:0055085	metal ion transport//transmembrane transport	GO:0046873	metal ion transmembrane transporter activity	GO:0016020	membrane	--	--
c106103_g4	1333	+	-	-	-	down	up	down	up	25.2178	160.03	-2.66583	6.9749e-11	1.0881e-07	24.5502	23.3628	0.0715211	0.97793	1	24.1403	152.999	-2.664	0.037903	0.64178	25.5922	24.5233	0.06155	1	1	685351997	XP_009111384.1	1575	0	uncharacterized protein LOC103836843 [Brassica rapa]>gi|674880511|emb|CDY51713.1| BnaA09g52000D [Brassica napus]	--	--	--	--	Ubiquitin carboxyl-terminal hydrolase 13 OS=Arabidopsis thaliana GN=UBP13 PE=1 SV=1	PF00917	MATH domain	--	--	GO:0005515	protein binding	--	--	--	--
c98654_g1	2001	+	-	-	-	down	unchanged	down	down	2756.1	5503.17	-0.997634	2.8992e-05	0.0097708	1426.35	1420.86	0.00556126	0.95737	1	1466.37	5261.49	-1.84323	0.1224	1	1486.67	2680.57	-0.850456	0.0020996	0.076626	674923630	CDY09750.1	397	5.79158e-42	BnaC07g33110D [Brassica napus]	--	--	--	--	CASP-like protein 1D1 OS=Arabidopsis lyrata subsp. lyrata GN=ARALYDRAFT_915236 PE=3 SV=1	PF03176//PF09182	MMPL family//Bacterial purine repressor, N-terminal	GO:0006355	regulation of transcription, DNA-templated	GO:0003677	DNA binding	GO:0016020	membrane	--	--
c106140_g2	988	+	-	-	-	down	down	down	down	260.986	529.737	-1.02131	0.00016515	0.03948	162.064	167.129	-0.0443988	0.93452	1	172.483	506.639	-1.5545	0.19965	1	169.107	253.822	-0.585882	0.02902	0.54055	685366332	XP_009117233.1	617	1.6867e-73	BTB/POZ domain-containing protein At2g24240 [Brassica rapa]>gi|674898139|emb|CDY34782.1| BnaA09g41490D [Brassica napus]	--	--	--	--	BTB/POZ domain-containing protein At2g24240 OS=Arabidopsis thaliana GN=At2g24240 PE=2 SV=1	PF02214	BTB/POZ domain	GO:0051260	protein homooligomerization	--	--	--	--	KOG2714	SETA binding protein SB1 and related proteins, contain BTB/POZ domain
c104084_g1	629	+	-	-	-	down	down	down	down	350.361	704.654	-1.00807	5.6315e-05	0.016941	218.64	233.563	-0.0952557	0.78679	1	241.23	673.701	-1.4817	0.21131	1	227.898	340.769	-0.580404	0.04413	0.71671	674941689	CDX91724.1	683	5.37737e-84	BnaC08g06430D [Brassica napus]	Brassica rapa aldehyde dehydrogenase family 2 member B7, mitochondrial (LOC103835648), mRNA	K00128	E1.2.1.3	aldehyde dehydrogenase (NAD+)	Aldehyde dehydrogenase family 2 member B7, mitochondrial OS=Arabidopsis thaliana GN=ALDH2B7 PE=2 SV=2	PF00171	Aldehyde dehydrogenase family	GO:0055114//GO:0008152	oxidation-reduction process//metabolic process	GO:0016491	oxidoreductase activity	--	--	KOG2450	Aldehyde dehydrogenase
c106525_g1	3053	+	-	-	-	down	down	up	up	2094.45	3787.92	-0.854836	9.5992e-05	0.025394	2843.06	3780.94	-0.411302	0.11352	1	3902.24	3622.34	0.107381	0.92678	1	2966.36	2037.34	0.542005	0.020221	0.41965	674851275	CDY71608.1	273	6.76123e-25	BnaAnng38150D [Brassica napus]	--	--	--	--	Uncharacterized protein At5g65660 OS=Arabidopsis thaliana GN=At5g65660 PE=2 SV=1	PF11770	GRB2-binding adapter (GAPT)	--	--	--	--	GO:0016021	integral component of membrane	--	--
c101823_g1	1109	+	-	-	-	down	down	up	up	101.58	236.662	-1.22021	5.91e-05	0.017604	175.914	302.448	-0.781818	0.017595	0.37779	312.176	226.287	0.464204	0.70319	1	183.538	98.8162	0.893259	0.002034	0.074752	674887314	CDY45315.1	1027	1.72785e-137	BnaA03g52880D [Brassica napus]	--	--	--	--	--	--	--	--	--	--	--	--	--	--	--
c51826_g1	620	+	-	-	-	down	down	up	up	182.744	446.119	-1.28761	4.3167e-05	0.013552	330.576	485.66	-0.554963	0.092547	1	501.527	426.7	0.233103	0.83431	1	345.017	177.757	0.956759	0.010499	0.26152	685384083	XP_009124259.1	526	5.26982e-66	uncharacterized protein LOC103849195 [Brassica rapa]	--	--	--	--	--	PF02532	Photosystem II reaction centre I protein (PSII 4.8 kDa protein)	GO:0015979	photosynthesis	--	--	GO:0009539//GO:0009523//GO:0016020	photosystem II reaction center//photosystem II//membrane	--	--
c103046_g3	1485	+	-	-	-	down	down	up	up	48.6431	139.588	-1.52087	3.5587e-05	0.011482	90.7292	143.413	-0.660537	0.27788	1	148.268	133.476	0.151619	0.90902	1	94.6707	47.3211	1.00043	0.0068228	0.18856	685362468	XP_009115565.1	496	4.25272e-57	leucine-rich repeat extensin-like protein 3 [Brassica rapa]>gi|674911780|emb|CDY21414.1| BnaA09g30130D [Brassica napus]	--	--	--	--	--	--	--	--	--	--	--	--	--	--	--
c100802_g3	397	+	-	-	-	down	down	up	up	771.619	1515.22	-0.973569	2.4222e-05	0.0084501	1524.19	2647.88	-0.796793	0.02128	0.43107	2732.39	1448.85	0.915257	0.4413	1	1591.36	750.546	1.08425	0.076731	1	676388627	XP_009037592.1	184	1.27308e-15	hypothetical protein AURANDRAFT_27149, partial [Aureococcus anophagefferens]>gi|323451716|gb|EGB07592.1| hypothetical protein AURANDRAFT_27149, partial [Aureococcus anophagefferens]	--	--	--	--	Protein TAR1 OS=Saccharomyces cerevisiae (strain ATCC 204508 / S288c) GN=TAR1 PE=2 SV=1	--	--	--	--	--	--	--	--	--	--
c87984_g1	1290	+	-	-	-	down	down	up	up	153.326	324.227	-1.0804	0.00015961	0.038623	311.949	387.261	-0.311993	0.329	1	399.577	310.092	0.36578	0.75079	1	325.552	149.145	1.12617	0.0012521	0.051095	685339421	XP_009106631.1	1650	0	probable BOI-related E3 ubiquitin-protein ligase 2 [Brassica rapa]	--		http://www.genome.jp/dbget-bin/www_bget?ko:K19042	F4IDI6	LUC7 N_terminus	GO:0006376	mRNA splice site selection	GO:0003729	mRNA binding	GO:0005685	U1 snRNP	KOG1101	Apoptosis inhibitor IAP1 and related BIR domain proteins
c74071_g1	477	+	-	-	-	down	down	up	up	55.4819	188.87	-1.76731	5.215e-07	0.00030351	144.254	203.993	-0.499908	0.54333	1	210.944	180.632	0.223805	0.85072	1	150.63	53.9668	1.48086	0.055388	0.82831	685352695	XP_009111663.1	196	1.12266e-16	uncharacterized protein LOC103837086 [Brassica rapa]	--	--	--	--	--	--	--	--	--	--	--	--	--	--	--
c108543_g1	580	+	-	-	-	down	down	up	up	15.9532	87.5128	-2.45565	4.7288e-07	0.00028061	41.7419	94.8698	-1.18445	0.02887	0.53702	97.7424	83.7021	0.22372	0.84579	1	43.5621	15.5224	1.48872	0.0063672	0.17897	301016726	BAJ11784.1	152	1.7197e-12	dehydration responsive protein, partial [Corchorus olitorius]	--	--	--	--	--	--	--	--	--	--	--	--	--	--	--
c93458_g2	740	+	-	-	-	down	down	up	up	21.7703	82.0724	-1.91453	4.4409e-05	0.013827	59.5615	85.0284	-0.513565	0.55403	1	87.9764	78.4954	0.164508	0.8946	1	62.1617	21.181	1.55325	0.0021458	0.077928	674861075	CDY69313.1	433	1.76157e-51	BnaUnng03200D [Brassica napus]>gi|674912666|emb|CDY20471.1| BnaC04g05730D [Brassica napus]>gi|674958597|emb|CDX74841.1| BnaA05g05870D [Brassica napus]	--	--	--	--	--	--	--	--	--	--	--	--	--	--	--
c86069_g3	543	+	-	-	-	down	down	up	up	13.0258	59.9514	-2.20242	8.6138e-05	0.02327	36.6293	77.0239	-1.07231	0.12476	1	79.6405	57.3191	0.474485	0.71705	1	38.2105	12.6697	1.59258	0.010521	0.26194	685369395	XP_009118552.1	781	3.42955e-103	ethylene-responsive transcription factor ERF094-like [Brassica rapa]	--	--	--	--	Ethylene-responsive transcription factor ERF094 OS=Arabidopsis thaliana GN=ERF094 PE=2 SV=1	PF00847	AP2 domain	GO:0006355	regulation of transcription, DNA-templated	GO:0003700	transcription factor activity, sequence-specific DNA binding	GO:0005667	transcription factor complex	--	--
c97685_g1	795	+	-	-	-	down	down	up	up	24.2087	148.952	-2.62125	1.5586e-10	2.3123e-07	91.6194	185.305	-1.01618	0.050091	0.80411	191.464	142.452	0.426594	0.72052	1	95.6385	23.5517	2.02176	0.0012802	0.051821	685360691	XP_009114840.1	244	8.62735e-24	uncharacterized protein LOC103840117 [Brassica rapa]>gi|685360694|ref|XP_009114841.1| uncharacterized protein LOC103840118 [Brassica rapa]>gi|674939661|emb|CDX93798.1| BnaA09g23980D [Brassica napus]	Brassica rapa uncharacterized LOC103840117 (LOC103840117), mRNA >gnl|BL_ORD_ID|21362902 Brassica rapa uncharacterized LOC103840118 (LOC103840118), mRNA	--	--	--	--	--	--	--	--	--	--	--	--	--	--
c108986_g1	1787	+	-	-	-	down	down	down	up	2514.06	4971.99	-0.983808	8.1582e-06	0.0034196	3297.57	4525.97	-0.456824	0.074837	1	4671.31	4754.14	-0.0253561	0.97703	1	3440.22	2445.35	0.492459	0.0078969	0.21144	685378863	XP_009122177.1	640	9.55461e-132	transcription factor DIVARICATA [Brassica rapa]	--	--	--	--	Transcription factor DIVARICATA OS=Antirrhinum majus GN=DIVARICATA PE=2 SV=1	PF00608//PF00249	Adenoviral fibre protein (repeat/shaft region)//Myb-like DNA-binding domain	GO:0009405//GO:0007155//GO:0019062	pathogenesis//cell adhesion//virion attachment to host cell	GO:0003682	chromatin binding	GO:0000785	chromatin	KOG0724	Zuotin and related molecular chaperones (DnaJ superfamily), contains DNA-binding domains
c107449_g2	2668	+	-	-	-	down	down	down	up	681.648	1276.73	-0.905352	9.2457e-05	0.024718	897.621	1116.39	-0.314658	0.22122	1	1152.26	1220.67	-0.0832055	0.93292	1	935.956	663.016	0.497398	0.045741	0.73072	685357588	XP_009113552.1	1886	0	probable choline kinase 3 [Brassica rapa]>gi|685357591|ref|XP_009113553.1| probable choline kinase 3 [Brassica rapa]	--	K14156	CHK	choline/ethanolamine kinase	Probable choline kinase 3 OS=Arabidopsis thaliana GN=At4g09760 PE=2 SV=1	PF01370//PF04428//PF12242//PF00106//PF02882	NAD dependent epimerase/dehydratase family//Choline kinase N terminus//NAD(P)H binding domain of trans-2-enoyl-CoA reductase//short chain dehydrogenase//Tetrahydrofolate dehydrogenase/cyclohydrolase, NAD(P)-binding domain	GO:0044237//GO:0046487//GO:0008152//GO:0055114//GO:0009396	cellular metabolic process//glyoxylate metabolic process//metabolic process//oxidation-reduction process//folic acid-containing compound biosynthetic process	GO:0016773//GO:0016491//GO:0004488//GO:0003824//GO:0050662	phosphotransferase activity, alcohol group as acceptor//oxidoreductase activity//methylenetetrahydrofolate dehydrogenase (NADP+) activity//catalytic activity//coenzyme binding	--	--	KOG2686	Choline kinase
c109455_g2	2149	+	-	-	-	down	down	down	up	1149.61	2068.76	-0.847625	0.00018129	0.042074	1513.92	1819.27	-0.265073	0.31487	1	1877.47	1978.25	-0.0754372	0.94711	1	1579.34	1118.2	0.498146	0.0098631	0.24928	315075933	ADT78692.1	1836	0	gibberellin receptor 1B [Brassica napus]>gi|674871256|emb|CDY63333.1| BnaA09g55590D [Brassica napus]	--	K14493	GID1	gibberellin receptor GID1	Gibberellin receptor GID1B OS=Arabidopsis thaliana GN=GID1B PE=1 SV=1	PF07859	alpha/beta hydrolase fold	GO:0008152	metabolic process	GO:0016787	hydrolase activity	--	--	KOG1515	Arylacetamide deacetylase
c68832_g1	961	+	-	-	-	down	down	down	up	501.826	1005.33	-1.00241	6.9281e-05	0.019855	683.106	892.195	-0.38525	0.41987	1	922.146	961.197	-0.0598368	0.94693	1	712.702	488.135	0.54602	0.0082426	0.21871	--	--	--	--	--	--	--	--	--	--	--	--	--	--	--	--	--	--	--	--
c102606_g1	1560	+	-	-	-	down	down	unchanged	up	1108.79	2494.89	-1.16999	5.0331e-06	0.0022466	1732.03	2323.22	-0.423662	0.096314	1	2399.14	2385.55	0.00819525	0.99847	1	1806.35	1078.63	0.743879	0.011726	0.28342	685359235	XP_009114221.1	1909	0	uncharacterized protein LOC103839466 [Brassica rapa]	--	--	--	--	StAR-related lipid transfer protein 7, mitochondrial OS=Mus musculus GN=Stard7 PE=2 SV=2	--	--	--	--	--	--	--	--	KOG2761	START domain-containing proteins involved in steroidogenesis/phosphatidylcholine transfer
c105351_g4	1565	+	-	-	-	down	down	down	up	59.525	164.284	-1.46463	5.3056e-05	0.016121	95.3006	144.941	-0.604914	0.11877	1	149.742	157.111	-0.0693128	0.95812	1	99.4044	57.8921	0.779943	0.040265	0.67475	688953925	NP_001288987.1	1582	0	probable WRKY transcription factor 28 [Brassica rapa]>gi|206574960|gb|ACI14393.1| WRKY28-1 transcription factor [Brassica napus]>gi|430218840|gb|AGA37239.1| WRKY transcription factor 28.1 [Brassica napus]>gi|562776803|gb|AHB33834.1| WRKY transcription factor 28 [Brassica rapa]	--	--	--	--	Probable WRKY transcription factor 28 OS=Arabidopsis thaliana GN=WRKY28 PE=2 SV=1	PF02577//PF03106	Bifunctional nuclease//WRKY DNA -binding domain	GO:0006355	regulation of transcription, DNA-templated	GO:0043565//GO:0004518//GO:0003700	sequence-specific DNA binding//nuclease activity//transcription factor activity, sequence-specific DNA binding	GO:0005667	transcription factor complex	--	--
c106048_g3	1769	+	-	-	-	down	down	down	up	1515.17	3442.77	-1.18409	3.3894e-07	0.00021282	2665.15	3067.92	-0.203042	0.53742	1	3168.21	3292.44	-0.0554877	0.96414	1	2781.37	1473.6	0.916454	0.0036476	0.11718	685344324	XP_009108437.1	1994	0	chitotriosidase-1-like [Brassica rapa]	--	K01183	E3.2.1.14	chitinase	Chitotriosidase-1 OS=Homo sapiens GN=CHIT1 PE=1 SV=1	PF00704	Glycosyl hydrolases family 18	GO:0005975	carbohydrate metabolic process	GO:0004553	hydrolase activity, hydrolyzing O-glycosyl compounds	--	--	KOG2806	Chitinase
c109611_g4	869	+	-	-	-	down	down	down	up	113.547	344.24	-1.60013	4.9891e-08	4.0157e-05	202.035	312.835	-0.630797	0.29806	1	323.396	329.204	-0.0256797	0.98344	1	210.856	110.452	0.932836	0.013476	0.313	685261227	XP_009144272.1	459	7.04164e-55	uncharacterized protein LOC103867927 [Brassica rapa]>gi|674914132|emb|CDY18993.1| BnaC01g20750D [Brassica napus]>gi|674944006|emb|CDX89192.1| BnaA01g17010D [Brassica napus]	--	--	--	--	--	--	--	--	--	--	--	--	--	--	--
c96041_g1	1259	+	-	-	-	down	down	down	up	30.0821	100.528	-1.74062	0.00010576	0.027641	61.0833	90.1665	-0.561814	0.19343	1	93.0056	96.1164	-0.0474652	0.96529	1	63.6685	29.2491	1.12219	0.12662	1	685280816	XP_009131315.1	471	1.90122e-54	probable WRKY transcription factor 75 [Brassica rapa]>gi|206575001|gb|ACI14409.1| WRKY75-1 transcription factor [Brassica napus]>gi|674954924|emb|CDX78504.1| BnaA03g04160D [Brassica napus]	--	--	--	--	Probable WRKY transcription factor 75 OS=Arabidopsis thaliana GN=WRKY75 PE=2 SV=1	PF03106//PF00176	WRKY DNA -binding domain//SNF2 family N-terminal domain	GO:0006355	regulation of transcription, DNA-templated	GO:0003700//GO:0003677//GO:0043565//GO:0005524	transcription factor activity, sequence-specific DNA binding//DNA binding//sequence-specific DNA binding//ATP binding	GO:0005667	transcription factor complex	--	--
c93561_g1	399	+	-	-	-	down	down	up	up	7.55344	57.7067	-2.93353	6.466e-05	0.018888	38.815	55.7912	-0.523423	0.58487	1	57.7115	55.2038	0.0640912	0.95185	1	40.5337	7.34532	2.46422	0.019767	0.41312	674885600	CDY46954.1	349	4.32109e-39	BnaA02g32920D [Brassica napus]	--	--	--	--	Putative GEM-like protein 8 OS=Arabidopsis thaliana GN=At5g23370 PE=3 SV=1	--	--	--	--	--	--	--	--	--	--
c94688_g1	673	+	-	-	-	down	down	down	up	769.388	1625.97	-1.07952	4.0481e-06	0.0018732	755.365	1425.29	-0.916006	0.18576	1	1473.83	1554.62	-0.076995	0.93537	1	787.989	748.401	0.0743644	0.64665	1	685354053	XP_009112172.1	327	3.56933e-36	uncharacterized protein LOC103837567 [Brassica rapa]>gi|674914547|emb|CDY18684.1| BnaA09g07110D [Brassica napus]>gi|674952093|emb|CDX81271.1| BnaC09g06820D [Brassica napus]	--	--	--	--	--	PF08329	Chitinase A, N-terminal domain	GO:0006032//GO:0016998	chitin catabolic process//cell wall macromolecule catabolic process	GO:0004568	chitinase activity	--	--	--	--
c95262_g1	959	+	-	-	-	down	down	down	NA	0.01	23.5276	-11.2001	6.3582e-06	0.0027807	0.01	21.7	-11.0835	0.015399	0.341	22.3082	22.4992	-0.0122974	1	1	0.01	0.01	0	NA	NA	--	--	--	--	--	--	--	--	--	--	--	--	--	--	--	--	--	--	--	--
c103103_g3	953	+	-	-	-	down	down	up	NA	0.01	34.9274	-11.7701	2.6625e-08	2.2762e-05	0.01	33.8753	-11.726	0.0073118	0.20383	34.8281	33.4097	0.0599838	0.95546	1	0.01	0.01	0	NA	NA	--	--	--	--	--	--	--	--	--	Calcium-regulated actin-bundling protein OS=Dictyostelium discoideum GN=abpB PE=1 SV=1	PF00769//PF13202	Ezrin/radixin/moesin family//EF hand	--	--	GO:0008092//GO:0005509	cytoskeletal protein binding//calcium ion binding	GO:0019898//GO:0005737	extrinsic component of membrane//cytoplasm	--	--
c105446_g1	1749	+	-	-	-	down	down	down	up	1669.03	5279.99	-1.66152	3.7496e-10	4.9337e-07	1816.5	2646.68	-0.543023	0.035636	0.6236	2731.8	5048.17	-0.885911	0.44378	1	1894.88	1623.44	0.223058	0.22216	1	685319006	XP_009149827.1	1617	0	BTB/POZ and TAZ domain-containing protein 2 [Brassica rapa]	--	K00517	E1.14.-.-	--	BTB/POZ and TAZ domain-containing protein 2 OS=Arabidopsis thaliana GN=BT2 PE=1 SV=1	PF00651	BTB/POZ domain	--	--	GO:0005515	protein binding	--	--	KOG1987	Speckle-type POZ protein SPOP and related proteins with TRAF, MATH and BTB/POZ domains
c111307_g4	1200	+	-	-	-	down	down	down	up	939.13	2998.22	-1.67471	8.661e-13	2.0163e-09	1041.03	1505.69	-0.532415	0.14488	1	1555.55	2867.05	-0.882143	0.45111	1	1085.62	913.394	0.249216	0.25048	1	674943083	CDX90132.1	338	5.49625e-50	BnaA08g18520D [Brassica napus]	--	--	--	--	NAC domain-containing protein 5 OS=Arabidopsis thaliana GN=NAC005 PE=2 SV=2	PF07664//PF02365	Ferrous iron transport protein B C terminus//No apical meristem (NAM) protein	GO:0015684//GO:0006355	ferrous iron transport//regulation of transcription, DNA-templated	GO:0003677//GO:0015093	DNA binding//ferrous iron transmembrane transporter activity	GO:0016021	integral component of membrane	--	--
c105535_g1	2539	+	-	-	-	down	down	down	up	491.589	924.533	-0.911271	0.00017682	0.041548	552.279	709.19	-0.360775	0.20449	1	732.481	884.111	-0.271438	0.81602	1	576.174	478.146	0.269053	0.20202	1	674909293	CDY23807.1	1704	0	BnaA01g21580D [Brassica napus]	--	--	--	--	Uncharacterized protein At4g06598 OS=Arabidopsis thaliana GN=At4g06598 PE=2 SV=2	PF07716//PF03131//PF00170	Basic region leucine zipper//bZIP Maf transcription factor//bZIP transcription factor	GO:0006355	regulation of transcription, DNA-templated	GO:0043565//GO:0003677//GO:0003700	sequence-specific DNA binding//DNA binding//transcription factor activity, sequence-specific DNA binding	GO:0005667//GO:0005634	transcription factor complex//nucleus	--	--
c104737_g1	1451	+	-	-	-	down	down	down	up	1867.54	3328.38	-0.833677	0.00015012	0.037117	2105.27	2487.5	-0.240691	0.36107	1	2568.38	3182.84	-0.309457	0.79026	1	2196.39	1816.61	0.273888	0.1794	1	674962670	CDX70673.1	399	4.88116e-64	BnaC03g07570D [Brassica napus]	--	--	--	--	--	PF05858	Bovine immunodeficiency virus surface protein (SU)	--	--	--	--	GO:0030120//GO:0016021	vesicle coat//integral component of membrane	--	--
c80780_g1	1959	+	-	-	-	down	down	down	up	110.951	284.474	-1.35837	2.2481e-05	0.0080613	127.834	148.068	-0.211987	0.57185	1	152.874	271.97	-0.831102	0.47696	1	133.339	107.918	0.305159	0.32706	1	674922027	CDY11308.1	796	8.07391e-95	BnaA03g01440D [Brassica napus]	--	--	--	--	Cationic amino acid transporter 6, chloroplastic OS=Arabidopsis thaliana GN=CAT6 PE=2 SV=1	--	--	--	--	--	--	--	--	KOG1286	Amino acid transporters
c105386_g1	897	+	-	-	-	down	down	down	up	434.459	1141.43	-1.39355	0.00015895	0.038613	501.345	713.32	-0.508745	0.069289	0.99601	736.556	1091.22	-0.56708	0.61597	1	522.926	422.602	0.307308	0.1484	1	685311229	XP_009146189.1	475	3.82625e-56	nuclear transcription factor Y subunit B-3-like [Brassica rapa]	--	--	--	--	Nuclear transcription factor Y subunit B-3 OS=Arabidopsis thaliana GN=NFYB3 PE=2 SV=1	PF00125//PF00808	Core histone H2A/H2B/H3/H4//Histone-like transcription factor (CBF/NF-Y) and archaeal histone	--	--	GO:0003677//GO:0043565	DNA binding//sequence-specific DNA binding	GO:0005622	intracellular	KOG0869	CCAAT-binding factor, subunit A (HAP3)
c109057_g1	2132	+	-	-	-	down	down	down	up	526.429	2133.55	-2.01894	3.7067e-17	2.1573e-13	611.233	758.413	-0.31126	0.5134	1	783.949	2039.94	-1.3797	0.24088	1	637.557	512.02	0.316354	0.14676	1	685325978	XP_009101437.1	1773	0	nudix hydrolase 8 [Brassica rapa]>gi|674870294|emb|CDY64685.1| BnaA06g40150D [Brassica napus]	--	--	--	--	Nudix hydrolase 8 OS=Arabidopsis thaliana GN=NUDT8 PE=2 SV=2	PF00293	NUDIX domain	--	--	GO:0016787	hydrolase activity	--	--	KOG0648	Predicted NUDIX hydrolase FGF-2 and related proteins
c108763_g1	1495	+	-	-	-	down	down	down	up	100.803	276.409	-1.45527	2.3158e-06	0.0011565	118.446	163.52	-0.465237	0.2636	1	168.928	264.271	-0.64561	0.57834	1	123.475	98.0388	0.332793	0.40317	1	685304201	XP_009142816.1	1495	0	transcription factor bHLH130-like [Brassica rapa]	--	--	--	--	Transcription factor bHLH130 OS=Arabidopsis thaliana GN=BHLH130 PE=1 SV=1	PF00010	Helix-loop-helix DNA-binding domain	--	--	GO:0046983	protein dimerization activity	--	--	--	--
c106083_g1	2059	+	-	-	-	down	down	down	up	6672.17	15002.7	-1.169	2.3627e-07	0.00015477	7896.45	9026.34	-0.192937	0.4718	1	9315.12	14347	-0.623107	0.59553	1	8239.97	6488.99	0.344646	0.14834	1	18091779	AAL58071.1	1752	0	sucrose transporter SUC1 [Brassica oleracea]>gi|334701524|gb|AEG89530.1| sucrose transporter [Brassica napus]>gi|674951425|emb|CDX82207.1| BnaC02g20830D [Brassica napus]	--	--	--	--	Sucrose transport protein SUC1 OS=Arabidopsis thaliana GN=SUC1 PE=1 SV=1	PF00083	Sugar (and other) transporter	GO:0015770//GO:0055085	sucrose transport//transmembrane transport	GO:0008515//GO:0022857	sucrose transmembrane transporter activity//transmembrane transporter activity	GO:0005887//GO:0016021	integral component of plasma membrane//integral component of membrane	KOG0637	Sucrose transporter and related proteins
c105205_g1	1066	+	-	-	-	down	down	down	up	341.605	1103.58	-1.69179	7.4659e-08	5.677e-05	408.127	748.031	-0.874079	0.24414	1	773.609	1055.51	-0.448265	0.70804	1	425.892	332.305	0.357979	0.26601	1	674916474	CDY16619.1	418	3.91291e-48	BnaA09g19970D [Brassica napus]	--	--	--	--	--	--	--	--	--	--	--	--	--	--	--
c200287_g1	382	+	-	-	-	down	down	down	up	44.3241	170.812	-1.94625	1.0812e-07	7.6814e-05	53.3626	82.3249	-0.625501	0.26159	1	85.1037	163.346	-0.940634	0.43674	1	55.6645	43.116	0.368534	0.38337	1	--	--	--	--	--	--	--	--	--	--	--	--	--	--	--	--	--	--	--	--
c108845_g1	2035	+	-	-	-	down	down	down	up	575.492	1127.56	-0.970332	4.7358e-05	0.014625	704.699	953.672	-0.436486	0.1179	1	984.615	1078.29	-0.131111	0.91182	1	735.292	559.769	0.393486	0.052479	0.80058	685261410	XP_009145206.1	1877	0	uncharacterized protein LOC103868899 [Brassica rapa]	--	--	--	--	Phosphatidylinositol 4-phosphate 5-kinase 1 OS=Arabidopsis thaliana GN=PIP5K1 PE=1 SV=1	PF02747	Proliferating cell nuclear antigen, C-terminal domain	GO:0006275	regulation of DNA replication	GO:0003677	DNA binding	--	--	KOG0231	Junctional membrane complex protein Junctophilin and related MORN repeat proteins
c105805_g2	683	+	-	-	-	down	down	down	up	1.6298	35.4465	-4.44288	2.662e-06	0.0012994	2.00656	12.7241	-2.66477	0.058095	0.88243	13.1162	33.9069	-1.37023	0.32945	1	2.087	1.58566	0.396347	1	1	13661265	AAK37834.1	1006	2.03137e-133	beta-tubulin [Euglena gracilis]>gi|13661269|gb|AAK37836.1|AF182554_1 beta-tubulin [Euglena gracilis]>gi|13661271|gb|AAK37837.1|AF182555_1 beta-tubulin [Euglena gracilis]>gi|13661273|gb|AAK37838.1|AF182759_1 beta-tubulin [Euglena gracilis]	--	K07375	TUBB	tubulin beta	Tubulin beta chain OS=Trypanosoma cruzi PE=3 SV=2	PF01764	Lipase (class 3)	GO:0007018//GO:0016042//GO:0006184//GO:0006629//GO:0046486//GO:0051258	microtubule-based movement//lipid catabolic process//obsolete GTP catabolic process//lipid metabolic process//glycerolipid metabolic process//protein polymerization	GO:0005198//GO:0004806//GO:0005525//GO:0003924	structural molecule activity//triglyceride lipase activity//GTP binding//GTPase activity	GO:0005737//GO:0005874	cytoplasm//microtubule	KOG1375	Beta tubulin
c105960_g2	1102	+	-	-	-	down	down	down	up	1721.27	4111.28	-1.25612	2.6472e-06	0.0012963	2117.45	2379.78	-0.168503	0.49021	1	2457.17	3930.72	-0.677793	0.55361	1	2208.14	1674.25	0.39932	0.042101	0.69405	685288165	XP_009135032.1	611	7.29889e-76	uncharacterized protein LOC103859273 [Brassica rapa]	--	--	--	--	--	--	--	--	--	--	--	--	--	--	--
c106215_g1	922	+	-	-	-	down	down	down	up	554.318	1364.98	-1.30009	8.339e-05	0.022798	684.429	737.028	-0.106819	0.6733	1	760.75	1304.96	-0.778513	0.49781	1	713.727	539.171	0.40463	0.059577	0.87081	685375796	XP_009120915.1	1365	0	basic 7S globulin 2 [Brassica rapa]	--	--	--	--	Basic 7S globulin 2 OS=Glycine max PE=1 SV=1	--	--	--	--	--	--	--	--	--	--
c93725_g1	952	+	-	-	-	down	down	down	up	338.783	1079.14	-1.67144	2.3778e-11	4.0508e-08	419.338	511.632	-0.286995	0.50227	1	528.29	1031.79	-0.96575	0.40771	1	436.999	329.49	0.407393	0.51509	1	674893716	CDY39102.1	408	8.20763e-47	BnaA01g29540D [Brassica napus]	--	--	--	--	--	--	--	--	--	--	--	--	--	--	--
c110024_g1	1425	+	-	-	-	down	down	down	up	3299.77	6979.26	-1.08071	5.5596e-05	0.016792	4089.07	4752.38	-0.216876	0.37801	1	4905.6	6672.72	-0.443846	0.69366	1	4264.62	3209.68	0.40999	0.026371	0.5071	685348733	XP_009110077.1	2549	0	probable alpha,alpha-trehalose-phosphate synthase [UDP-forming] 9 [Brassica rapa]>gi|685348735|ref|XP_009110078.1| probable alpha,alpha-trehalose-phosphate synthase [UDP-forming] 9 [Brassica rapa]	--	K16055	TPS	trehalose 6-phosphate synthase/phosphatase	Probable alpha,alpha-trehalose-phosphate synthase [UDP-forming] 9 OS=Arabidopsis thaliana GN=TPS9 PE=2 SV=1	PF02358//PF00982	Trehalose-phosphatase//Glycosyltransferase family 20	GO:0005992	trehalose biosynthetic process	GO:0003824	catalytic activity	--	--	KOG1050	Trehalose-6-phosphate synthase component TPS1 and related subunits
c111513_g3	2641	+	-	-	-	down	down	down	up	2121.3	4074.89	-0.941814	2.2094e-05	0.0079411	2628.67	3482.09	-0.405624	0.11452	1	3595.32	3896.04	-0.115888	0.91055	1	2742.21	2063.24	0.410428	0.031452	0.56995	685362572	XP_009115609.1	2124	0	sucrose transport protein SUC2 [Brassica rapa]>gi|674911750|emb|CDY21384.1| BnaA09g30430D [Brassica napus]	--	K15378	SLC45A1_2_4	solute carrier family 45, member 1/2/4	Sucrose transport protein SUC2 OS=Arabidopsis thaliana GN=SUC2 PE=1 SV=2	PF10278//PF07690//PF00083	Mediator of RNA pol II transcription subunit 19//Major Facilitator Superfamily//Sugar (and other) transporter	GO:0055085//GO:0006357	transmembrane transport//regulation of transcription from RNA polymerase II promoter	GO:0001104//GO:0022857	RNA polymerase II transcription cofactor activity//transmembrane transporter activity	GO:0016021//GO:0016592	integral component of membrane//mediator complex	KOG0637	Sucrose transporter and related proteins
c112808_g1	1882	+	-	-	-	down	down	down	up	423.094	1054.45	-1.31743	7.3192e-07	0.0004102	525.5	568.985	-0.1147	0.70575	1	587.563	1008.52	-0.77943	0.5153	1	548.253	411.525	0.413861	0.05681	0.84308	685348965	XP_009110163.1	1611	0	phosphatidylinositol 4-phosphate 5-kinase 5-like [Brassica rapa]	--	--	--	--	Phosphatidylinositol 4-phosphate 5-kinase 1 OS=Arabidopsis thaliana GN=PIP5K1 PE=1 SV=1	PF02973//PF02417	Sialidase, N-terminal domain//Chromate transporter	GO:0005975//GO:0006687//GO:0015703	carbohydrate metabolic process//glycosphingolipid metabolic process//chromate transport	GO:0004308//GO:0015109	exo-alpha-sialidase activity//chromate transmembrane transporter activity	--	--	KOG0231	Junctional membrane complex protein Junctophilin and related MORN repeat proteins
c102536_g3	1253	+	-	-	-	down	down	down	up	182.173	713.148	-1.96889	1.6822e-08	1.5428e-05	227.958	300.514	-0.398661	0.3047	1	310.486	681.809	-1.13484	0.33156	1	237.692	177.205	0.423673	0.15872	1	674913428	CDY19830.1	1070	7.89164e-158	BnaA09g04830D [Brassica napus]	Brassica rapa ribosome-binding factor PSRP1, chloroplastic (LOC103837063), mRNA	--	--	--	Ribosome-binding factor PSRP1, chloroplastic OS=Spinacia oleracea GN=PSRP1 PE=1 SV=2	PF02482	Sigma 54 modulation protein / S30EA ribosomal protein	GO:0044238	primary metabolic process	--	--	--	--	--	--
c76550_g1	657	+	-	-	-	down	down	down	up	7.91077	60.1806	-2.92741	2.987e-05	0.010013	9.90647	25.4727	-1.36251	0.10686	1	26.2974	57.5271	-1.12932	0.36835	1	10.3272	7.69512	0.424437	0.71926	1	685336106	XP_009105394.1	229	9.39237e-22	uncharacterized protein LOC103831261 [Brassica rapa]>gi|674894222|emb|CDY38587.1| BnaC06g30100D [Brassica napus]>gi|674937362|emb|CDX96014.1| BnaA07g27170D [Brassica napus]	--	--	--	--	--	--	--	--	--	--	--	--	--	--	--
c107896_g1	1640	+	-	-	-	down	down	down	up	151.734	318.395	-1.06927	0.00012966	0.032865	191.604	212.843	-0.151658	0.65412	1	219.799	304.46	-0.470067	0.6895	1	199.852	147.606	0.437178	0.14484	1	674918735	CDY14428.1	1464	0	BnaC03g21670D [Brassica napus]	--	--	--	--	--	--	--	--	--	--	--	--	--	--	--
c109034_g1	1911	+	-	-	-	down	down	down	up	871.481	2245.71	-1.36563	4.9179e-09	5.2407e-06	1107.45	1457.04	-0.395797	0.31991	1	1505.61	2147.32	-0.512185	0.65549	1	1155.1	847.605	0.446554	0.031877	0.57573	674883901	CDY48564.1	1148	1.10879e-151	BnaA09g01600D [Brassica napus]	--	K10666	RNF5	E3 ubiquitin-protein ligase RNF5	E3 ubiquitin-protein ligase RMA1 OS=Arabidopsis thaliana GN=RMA1 PE=1 SV=1	PF01363//PF13639//PF12678//PF02258//PF12861//PF14634//PF00097	FYVE zinc finger//Ring finger domain//RING-H2 zinc finger//Shiga-like toxin beta subunit//Anaphase-promoting complex subunit 11 RING-H2 finger//zinc-RING finger domain//Zinc finger, C3HC4 type (RING finger)	GO:0016567//GO:0019836	protein ubiquitination//hemolysis by symbiont of host erythrocytes	GO:0046872//GO:0005515//GO:0008270//GO:0004842	metal ion binding//protein binding//zinc ion binding//ubiquitin-protein transferase activity	GO:0005576//GO:0005680	extracellular region//anaphase-promoting complex	KOG0823	Predicted E3 ubiquitin ligase
c110700_g1	1585	+	-	-	-	down	down	down	up	1341.98	4562.54	-1.76547	1.1468e-14	4.0357e-11	1707.24	1883.99	-0.142125	0.55593	1	1945.1	4362.36	-1.16526	0.31897	1	1780.27	1305.32	0.44769	0.042737	0.70072	685281969	XP_009131897.1	1008	1.76184e-156	RING finger and CHY zinc finger domain-containing protein 1-like [Brassica rapa]>gi|674944710|emb|CDX88777.1| BnaA03g08720D [Brassica napus]	--	K10144	RCHY1, PIRH2	RING finger and CHY zinc finger domain-containing protein 1	RING finger and CHY zinc finger domain-containing protein 1 OS=Mus musculus GN=Rchy1 PE=1 SV=1	PF14634//PF05495//PF11538//PF00578//PF13639//PF08534//PF01155//PF01907//PF00320	zinc-RING finger domain//CHY zinc finger//Snurportin1//AhpC/TSA family//Ring finger domain//Redoxin//Hydrogenase expression/synthesis hypA family//Ribosomal protein L37e//GATA zinc finger	GO:0042254//GO:0006355//GO:0006412//GO:0055114//GO:0006464	ribosome biogenesis//regulation of transcription, DNA-templated//translation//oxidation-reduction process//cellular protein modification process	GO:0016491//GO:0008270//GO:0043565//GO:0016151//GO:0003700//GO:0016209//GO:0003735//GO:0005515	oxidoreductase activity//zinc ion binding//sequence-specific DNA binding//nickel cation binding//transcription factor activity, sequence-specific DNA binding//antioxidant activity//structural constituent of ribosome//protein binding	GO:0005622//GO:0005840//GO:0005667	intracellular//ribosome//transcription factor complex	KOG1940	Zn-finger protein
c92661_g1	796	+	-	-	-	down	down	down	up	96.5716	329.748	-1.77169	1.3792e-05	0.0053021	123.093	143.352	-0.219816	0.6842	1	148.105	315.407	-1.0906	0.36997	1	128.492	93.9426	0.451822	0.31216	1	685362108	XP_009115420.1	790	5.26745e-104	uncharacterized protein LOC103840659 [Brassica rapa]>gi|674917011|emb|CDY16204.1| BnaA09g29380D [Brassica napus]	--	--	--	--	--	--	--	--	--	--	--	--	--	--	--
c94508_g1	1168	+	-	-	-	down	down	down	up	110.807	280.403	-1.33945	1.0619e-05	0.0042965	141.391	190.716	-0.431735	0.48381	1	197.221	268.101	-0.442966	0.6994	1	147.458	107.77	0.452345	0.1601	1	674955199	CDX78779.1	650	7.82689e-80	BnaA03g06910D [Brassica napus]	--	--	--	--	--	PF00487	Fatty acid desaturase	GO:0006629	lipid metabolic process	--	--	--	--	--	--
c106493_g1	2057	+	-	-	-	down	down	down	up	131.7	287.8	-1.12781	9.9609e-05	0.026213	168.297	204.879	-0.283764	0.39108	1	211.572	275.203	-0.379347	0.74664	1	175.487	128.112	0.453958	0.15881	1	685336212	XP_009105434.1	2770	0	serine/threonine-protein kinase STN7, chloroplastic [Brassica rapa]	--	--	--	--	Serine/threonine-protein kinase STN7, chloroplastic OS=Arabidopsis thaliana GN=STN7 PE=1 SV=1	PF00069//PF07714//PF06293	Protein kinase domain//Protein tyrosine kinase//Lipopolysaccharide kinase (Kdo/WaaP) family	GO:0006468//GO:0009103	protein phosphorylation//lipopolysaccharide biosynthetic process	GO:0004672//GO:0005524//GO:0016773	protein kinase activity//ATP binding//phosphotransferase activity, alcohol group as acceptor	GO:0016020	membrane	KOG0594	Protein kinase PCTAIRE and related kinases
c103803_g1	2270	+	-	-	-	down	down	down	up	289.665	836.51	-1.53	1.0628e-09	1.3075e-06	373.355	434.206	-0.217832	0.47438	1	448.444	799.891	-0.834875	0.47663	1	389.506	281.766	0.467148	0.038658	0.6566	747060047	XP_011076434.1	1042	2.65618e-157	ATP-dependent 6-phosphofructokinase 4, chloroplastic [Sesamum indicum]	--	K00850	pfkA, PFK	6-phosphofructokinase 1	ATP-dependent 6-phosphofructokinase 4, chloroplastic OS=Arabidopsis thaliana GN=PFK4 PE=1 SV=1	PF01513//PF00847//PF00365//PF00781	ATP-NAD kinase//AP2 domain//Phosphofructokinase//Diacylglycerol kinase catalytic domain	GO:0008152//GO:0006000//GO:0006013//GO:0046497//GO:0006012//GO:0006769//GO:0006741//GO:0006096//GO:0006355//GO:0006094//GO:0007205//GO:0006098//GO:0046486//GO:0009395	metabolic process//fructose metabolic process//mannose metabolic process//nicotinate nucleotide metabolic process//galactose metabolic process//nicotinamide metabolic process//NADP biosynthetic process//glycolytic process//regulation of transcription, DNA-templated//gluconeogenesis//protein kinase C-activating G-protein coupled receptor signaling pathway//pentose-phosphate shunt//glycerolipid met…	GO:0003951//GO:0003700//GO:0004143//GO:0003872	NAD+ kinase activity//transcription factor activity, sequence-specific DNA binding//diacylglycerol kinase activity//6-phosphofructokinase activity	GO:0005667//GO:0005945	transcription factor complex//6-phosphofructokinase complex	--	--
c110040_g1	2160	+	-	-	-	down	down	down	up	865.131	3552.39	-2.0378	0.00020623	0.046094	1122.78	1226.24	-0.127156	0.61279	1	1265.67	3395.83	-1.42387	0.22266	1	1170.94	841.441	0.476735	0.022204	0.44857	674959372	CDX74077.1	1412	0	BnaA03g29700D [Brassica napus]	--	K09699	DBT, bkdB	2-oxoisovalerate dehydrogenase E2 component (dihydrolipoyl transacylase)	Lipoamide acyltransferase component of branched-chain alpha-keto acid dehydrogenase complex, mitochondrial OS=Arabidopsis thaliana GN=BCE2 PE=1 SV=1	PF02458//PF00389//PF00198	Transferase family//D-isomer specific 2-hydroxyacid dehydrogenase, catalytic domain//2-oxoacid dehydrogenases acyltransferase (catalytic domain)	GO:0055114//GO:0008152	oxidation-reduction process//metabolic process	GO:0016746//GO:0051287//GO:0016616//GO:0016747	transferase activity, transferring acyl groups//NAD binding//oxidoreductase activity, acting on the CH-OH group of donors, NAD or NADP as acceptor//transferase activity, transferring acyl groups other than amino-acyl groups	--	--	KOG0559	Dihydrolipoamide succinyltransferase (2-oxoglutarate dehydrogenase, E2 subunit)
c114501_g3	1502	+	-	-	-	down	down	down	up	382.343	968.497	-1.34088	3.4325e-08	2.8696e-05	496.461	704.467	-0.50485	0.14041	1	727.689	925.995	-0.347681	0.75708	1	518.029	371.907	0.478091	0.036109	0.62792	685315246	XP_009148242.1	575	5.89092e-67	PLASMODESMATA CALLOSE-BINDING PROTEIN 4-like [Brassica rapa]	--	--	--	--	PLASMODESMATA CALLOSE-BINDING PROTEIN 5 OS=Arabidopsis thaliana GN=PDCB5 PE=1 SV=2	PF00023//PF13606	Ankyrin repeat//Ankyrin repeat	--	--	GO:0005515	protein binding	--	--	--	--
c97334_g1	1284	+	-	-	-	down	down	down	up	1934.84	4912.91	-1.34436	3.1404e-09	3.5729e-06	2520.41	3318.52	-0.396882	0.19713	1	3427.98	4698.6	-0.454872	0.70116	1	2629.25	1881.96	0.482415	0.010457	0.26089	685288992	XP_009135449.1	481	2.49377e-56	uncharacterized protein LOC103859629 [Brassica rapa]>gi|674864439|emb|CDY68150.1| BnaAnng26280D [Brassica napus]	--	--	--	--	--	--	--	--	--	--	--	--	--	--	--
c115077_g1	3124	+	-	-	-	down	down	down	up	501.5	1054.22	-1.07186	7.2791e-06	0.003094	658.908	731.252	-0.150291	0.5955	1	754.886	1008	-0.417162	0.71542	1	687.369	487.792	0.494817	0.019865	0.41463	674948620	CDX84599.1	3563	0	BnaA03g16310D [Brassica napus]	--	--	--	--	S-adenosylmethionine mitochondrial carrier protein OS=Xenopus tropicalis GN=slc25a26 PE=2 SV=1	PF13405//PF00036//PF13499//PF13202	EF-hand domain//EF hand//EF-hand domain pair//EF hand	--	--	GO:0005509	calcium ion binding	--	--	KOG0768	Mitochondrial carrier protein PET8
c102496_g1	1546	+	-	-	-	down	down	down	up	361.72	897.575	-1.31116	1.3816e-07	9.5028e-05	476.38	710.958	-0.577651	0.038195	0.65812	733.726	858.175	-0.22603	0.83791	1	496.823	351.806	0.497952	0.034946	0.61308	674898675	CDY34225.1	1831	0	BnaA01g24420D [Brassica napus]	--	K10872	DMC1	meiotic recombination protein DMC1	Meiotic recombination protein DMC1 homolog OS=Glycine max PE=2 SV=1	PF00154	recA bacterial DNA recombination protein	GO:0009432//GO:0006281	SOS response//DNA repair	GO:0003697//GO:0005524	single-stranded DNA binding//ATP binding	--	--	KOG1434	Meiotic recombination protein Dmc1
c109877_g1	1729	+	-	-	-	down	down	down	up	1430.3	2785.82	-0.961786	1.5341e-05	0.005789	1903.8	2185.49	-0.199077	0.53486	1	2255.64	2663.99	-0.240053	0.83654	1	1987.1	1391.3	0.514227	0.17352	1	674926323	CDY06954.1	1464	0	BnaA04g23610D [Brassica napus]	--	--	--	--	WAT1-related protein At2g40900 OS=Arabidopsis thaliana GN=At2g40900 PE=2 SV=1	PF00892	EamA-like transporter family	--	--	--	--	GO:0016020	membrane	--	--
c109127_g1	1570	+	-	-	-	down	down	down	up	1828.64	4697.72	-1.36119	1.6513e-09	1.9831e-06	2494.27	2777.32	-0.155077	0.54673	1	2868.56	4492.03	-0.647042	0.57689	1	2601.29	1778.63	0.548464	0.0047539	0.14345	685323011	XP_009151265.1	860	9.52748e-109	basic leucine zipper 63-like isoform X2 [Brassica rapa]	--	--	--	--	Basic leucine zipper 63 OS=Arabidopsis thaliana GN=BZIP63 PE=1 SV=1	PF00170//PF03131//PF00769//PF07716	bZIP transcription factor//bZIP Maf transcription factor//Ezrin/radixin/moesin family//Basic region leucine zipper	GO:0006355	regulation of transcription, DNA-templated	GO:0003677//GO:0003700//GO:0008092//GO:0043565	DNA binding//transcription factor activity, sequence-specific DNA binding//cytoskeletal protein binding//sequence-specific DNA binding	GO:0005737//GO:0005667//GO:0005634//GO:0019898	cytoplasm//transcription factor complex//nucleus//extrinsic component of membrane	--	--
c104421_g2	1391	+	-	-	-	down	down	down	up	423.226	918.333	-1.11759	4.9373e-06	0.0022104	577.719	730.142	-0.337808	0.23422	1	753.661	878.151	-0.220555	0.84902	1	602.734	411.657	0.550077	0.011169	0.27375	685368964	XP_009118368.1	1332	0	thioredoxin-like 1-1, chloroplastic [Brassica rapa]	--	--	--	--	Thioredoxin-like 1-1, chloroplastic OS=Arabidopsis thaliana GN=At1g08570 PE=2 SV=1	PF00085//PF08534	Thioredoxin//Redoxin	GO:0045454	cell redox homeostasis	GO:0016491	oxidoreductase activity	--	--	KOG0907	Thioredoxin
c114265_g1	3686	+	-	-	-	down	down	down	up	1504.27	3274.73	-1.12231	4.4901e-07	0.00026962	2063.78	2418.49	-0.228821	0.41497	1	2497.97	3131.32	-0.326017	0.7753	1	2152.13	1463.25	0.556595	0.028626	0.53534	685300730	XP_009141083.1	4176	0	BTB/POZ domain-containing protein At2g30600 isoform X1 [Brassica rapa]	--	--	--	--	BTB/POZ domain-containing protein At2g30600 OS=Arabidopsis thaliana GN=At2g30600/At2g30610 PE=2 SV=1	PF00651//PF00754//PF02214	BTB/POZ domain//F5/8 type C domain//BTB/POZ domain	GO:0051260//GO:0007155	protein homooligomerization//cell adhesion	GO:0005515	protein binding	--	--	KOG4441	Proteins containing BTB/POZ and Kelch domains, involved in regulatory/signal transduction processes
c96490_g1	1071	+	-	-	-	down	down	down	up	324.015	646.523	-0.996639	8.1314e-05	0.022371	445.91	552.923	-0.310325	0.26696	1	570.749	618.225	-0.115275	0.91934	1	465.014	315.158	0.5612	0.016313	0.36012	685278916	XP_009130396.1	900	4.53506e-119	uncharacterized protein LOC103855194 isoform X2 [Brassica rapa]	--	--	--	--	--	--	--	--	--	--	--	--	--	--	--
c103507_g2	1465	+	-	-	-	down	down	down	up	247.371	767.592	-1.63366	1.9838e-10	2.8589e-07	342.055	417.75	-0.288412	0.31568	1	431.447	733.931	-0.766459	0.50965	1	356.676	240.608	0.567926	0.022324	0.45035	685346902	XP_009109415.1	631	2.02952e-77	uncharacterized protein LOC103835068 [Brassica rapa]>gi|674943337|emb|CDX90386.1| BnaA08g15980D [Brassica napus]	--	--	--	--	--	--	--	--	--	--	--	--	--	--	--
c103083_g2	940	+	-	-	-	down	down	down	up	57.5882	149.08	-1.37224	0.00017071	0.040494	80.0854	91.2805	-0.188767	0.67881	1	94.2415	142.525	-0.59678	0.61067	1	83.5477	56.0189	0.576687	0.11853	1	685319320	XP_009149926.1	262	3.32037e-24	E3 ubiquitin-protein ligase RNF8 [Brassica rapa]	--	--	--	--	--	--	--	--	--	--	--	--	--	--	--
c92511_g1	1473	+	-	-	-	down	down	down	up	232.133	1250.21	-2.42915	3.5877e-21	4.5241e-17	323.962	466.184	-0.525072	0.19589	1	481.679	1195.65	-1.31165	0.2716	1	338.009	225.785	0.582111	0.016779	0.36766	685271769	XP_009126931.1	382	1.07531e-40	uncharacterized protein LOC103851817 [Brassica rapa]>gi|674912364|emb|CDY20716.1| BnaA02g08560D [Brassica napus]	--	--	--	--	--	--	--	--	--	--	--	--	--	--	--
c111494_g3	2349	+	-	-	-	down	down	down	up	175.497	376.74	-1.10212	7.6553e-05	0.021366	245.604	267.971	-0.125741	0.72305	1	276.611	360.255	-0.381161	0.74576	1	256.269	170.699	0.586201	0.023944	0.47313	685262392	XP_009150431.1	995	3.83917e-126	transcription factor LUX [Brassica rapa]	--	--	--	--	UDP-glycosyltransferase 76E12 OS=Arabidopsis thaliana GN=UGT76E12 PE=2 SV=1	PF04508//PF00201//PF00249	Viral A-type inclusion protein repeat//UDP-glucoronosyl and UDP-glucosyl transferase//Myb-like DNA-binding domain	GO:0008152//GO:0016032	metabolic process//viral process	GO:0016758//GO:0003682	transferase activity, transferring hexosyl groups//chromatin binding	GO:0000785	chromatin	KOG1192	UDP-glucuronosyl and UDP-glucosyl transferase
c110639_g1	3505	+	-	-	-	down	down	down	up	1267.94	2636.96	-1.0564	0.00019865	0.044932	1777.84	2108.57	-0.246138	0.37158	1	2178	2521.1	-0.211052	0.84332	1	1854.43	1233.31	0.588442	0.0023407	0.082904	674926389	CDY07020.1	1814	0	BnaA04g22950D [Brassica napus]	--	--	--	--	ACT domain-containing protein ACR9 OS=Arabidopsis thaliana GN=ACR9 PE=2 SV=1	PF01842//PF02458	ACT domain//Transferase family	GO:0008152	metabolic process	GO:0016747//GO:0016597	transferase activity, transferring acyl groups other than amino-acyl groups//amino acid binding	--	--	--	--
c108859_g1	3180	+	-	-	-	down	down	down	up	759.722	1368.34	-0.848879	0.00022462	0.049726	1071.32	1180.43	-0.13993	0.57597	1	1218.98	1308.34	-0.102058	0.92257	1	1117.2	738.964	0.596308	0.0037449	0.11967	674964028	CDX70260.1	152	3.40431e-14	BnaA10g26090D [Brassica napus]	--	--	--	--	--	--	--	--	--	--	--	--	--	--	--
c102564_g2	682	+	-	-	-	down	down	down	up	32.0004	127.022	-1.98892	8.8419e-06	0.0036656	45.2835	52.4982	-0.213283	0.6522	1	54.134	121.499	-1.16634	0.3531	1	47.188	31.1303	0.600103	0.39869	1	685306171	XP_009143816.1	802	1.07743e-106	RING-H2 finger protein ATL40-like [Brassica rapa]	--	--	--	--	RING-H2 finger protein ATL40 OS=Arabidopsis thaliana GN=ATL40 PE=2 SV=1	PF12861//PF04216//PF04423//PF00097//PF14634//PF06416//PF12678//PF13639	Anaphase-promoting complex subunit 11 RING-H2 finger//Protein involved in formate dehydrogenase formation//Rad50 zinc hook motif//Zinc finger, C3HC4 type (RING finger)//zinc-RING finger domain//Protein of unknown function (DUF1076)//RING-H2 zinc finger//Ring finger domain	GO:0016567//GO:0072519//GO:0006281	protein ubiquitination//parasitism//DNA repair	GO:0005515//GO:0046872//GO:0004518//GO:0008270//GO:0005524//GO:0004842	protein binding//metal ion binding//nuclease activity//zinc ion binding//ATP binding//ubiquitin-protein transferase activity	GO:0005680//GO:0005737	anaphase-promoting complex//cytoplasm	KOG0800	FOG: Predicted E3 ubiquitin ligase
c97322_g1	906	+	-	-	-	down	down	down	up	76.3245	179.515	-1.23389	0.00017101	0.040496	108.788	139.6	-0.359773	0.34159	1	144.17	171.635	-0.251574	0.82487	1	113.454	74.2462	0.611715	0.067304	0.94027	674891019	CDY41702.1	337	1.21594e-36	BnaA09g15300D [Brassica napus]	--	--	--	--	--	--	--	--	--	--	--	--	--	--	--
c106469_g1	1412	+	-	-	-	down	down	down	up	927.614	2206.31	-1.25004	1.0356e-07	7.4937e-05	1333.72	1528.58	-0.196734	0.55585	1	1579.29	2109.93	-0.41792	0.72135	1	1391.17	902.193	0.624792	0.0023385	0.082856	674882699	CDY49687.1	1944	0	BnaA02g27260D [Brassica napus]	--	--	--	--	ACT domain-containing protein ACR5 OS=Arabidopsis thaliana GN=ACR5 PE=2 SV=2	PF01842	ACT domain	GO:0008152	metabolic process	GO:0016597	amino acid binding	--	--	--	--
c97010_g1	1282	+	-	-	-	down	down	down	up	680.608	1342.48	-0.980003	2.5655e-05	0.008823	988.794	1122.47	-0.182938	0.50152	1	1158.95	1283.78	-0.147572	0.89871	1	1031.51	662.036	0.639768	0.0014937	0.058685	685361518	XP_009115183.1	1496	0	F-box protein At1g30200 [Brassica rapa]>gi|674906761|emb|CDY26286.1| BnaA09g26370D [Brassica napus]	--	--	--	--	F-box protein At1g30200 OS=Arabidopsis thaliana GN=At1g30200 PE=2 SV=1	--	--	--	--	--	--	--	--	--	--
c109967_g4	836	+	-	-	-	down	down	down	up	350.625	678.991	-0.953466	0.00013101	0.033108	509.577	581.335	-0.190069	0.53714	1	600.549	649.201	-0.112383	0.91393	1	531.574	341.033	0.640358	0.0047576	0.14352	685331177	XP_009103446.1	595	4.84298e-74	ethylene-responsive transcription factor ERF010 [Brassica rapa]	--	--	--	--	Ethylene-responsive transcription factor ERF010 OS=Arabidopsis thaliana GN=ERF010 PE=2 SV=1	PF00847	AP2 domain	GO:0006355	regulation of transcription, DNA-templated	GO:0003700	transcription factor activity, sequence-specific DNA binding	GO:0005667	transcription factor complex	--	--
c106871_g2	554	+	-	-	-	down	down	down	up	294.598	690.414	-1.22872	1.4044e-06	0.00074566	428.788	538.488	-0.328649	0.47002	1	556.54	660.208	-0.246435	0.83019	1	447.114	286.546	0.641876	0.0077858	0.20921	674889301	CDY43357.1	797	1.17248e-106	BnaA01g29880D [Brassica napus]	Brassica rapa chaperone protein dnaJ 11, chloroplastic-like (LOC103849758), mRNA	--	--	--	Chaperone protein dnaJ 11, chloroplastic OS=Arabidopsis thaliana GN=ATJ11 PE=1 SV=2	--	--	--	--	--	--	--	--	KOG0712	Molecular chaperone (DnaJ superfamily)
c106868_g1	2803	+	-	-	-	down	down	down	up	30.4897	113.126	-1.89153	4.8092e-06	0.0021723	44.5725	55.1894	-0.308238	0.53393	1	56.9741	108.169	-0.924907	0.44899	1	46.4564	29.6612	0.647302	0.28842	1	685281965	XP_009131895.1	3982	0	cation/H(+) antiporter 9-like isoform X1 [Brassica rapa]	--	--	--	--	Cation/H(+) antiporter 9 OS=Arabidopsis thaliana GN=CHX9 PE=2 SV=1	PF00999	Sodium/hydrogen exchanger family	GO:0055085//GO:0006885//GO:0006812	transmembrane transport//regulation of pH//cation transport	GO:0015299	solute:proton antiporter activity	GO:0016021	integral component of membrane	KOG1650	Predicted K+/H+-antiporter
c112555_g3	971	+	-	-	-	down	down	down	up	45.584	144.3	-1.66247	1.3841e-05	0.0053023	69.2623	80.7354	-0.221132	0.70785	1	83.4669	138.005	-0.725445	0.55283	1	72.1885	44.3363	0.703281	0.20319	1	567193954	XP_006405609.1	543	2.78833e-110	hypothetical protein EUTSA_v10027874mg [Eutrema salsugineum]>gi|557106747|gb|ESQ47062.1| hypothetical protein EUTSA_v10027874mg [Eutrema salsugineum]	--	--	--	--	NAC domain-containing protein 59 OS=Arabidopsis thaliana GN=NAC59 PE=1 SV=1	PF02365	No apical meristem (NAM) protein	GO:0006355	regulation of transcription, DNA-templated	GO:0003677	DNA binding	--	--	--	--
c93416_g1	283	+	-	-	-	down	down	down	up	46.0605	232.33	-2.33457	1.6092e-11	2.8989e-08	72.6173	86.012	-0.244224	0.59988	1	88.8651	222.135	-1.32175	0.27097	1	75.7593	44.8027	0.757839	0.060786	0.88277	685339621	XP_009106706.1	239	5.58265e-24	chaperone protein dnaJ 8, chloroplastic-like [Brassica rapa]	--	--	--	--	Chaperone protein dnaJ 8, chloroplastic OS=Arabidopsis thaliana GN=ATJ8 PE=2 SV=1	--	--	--	--	--	--	--	--	--	--
c104265_g1	1341	+	-	-	-	down	down	down	up	101.517	336.222	-1.72769	8.445e-09	8.6344e-06	160.533	182.63	-0.186057	0.61241	1	188.667	321.47	-0.768837	0.51084	1	167.477	98.7384	0.762283	0.013002	0.30485	674873402	CDY60388.1	1835	0	BnaA01g36810D [Brassica napus]	--	--	--	--	DNA-damage-repair/toleration protein DRT100 OS=Arabidopsis thaliana GN=DRT100 PE=2 SV=2	PF00096//PF00560	Zinc finger, C2H2 type//Leucine Rich Repeat	--	--	GO:0005515//GO:0046872	protein binding//metal ion binding	--	--	KOG0619	FOG: Leucine rich repeat
c94836_g1	996	+	-	-	-	down	down	down	up	77.4402	267.495	-1.78836	2.1247e-06	0.0010825	124.475	183.203	-0.557591	0.2215	1	189.329	255.732	-0.433738	0.70124	1	129.859	75.3188	0.785859	0.019996	0.416	674931472	CDY01760.1	1075	7.41283e-145	BnaC06g28000D [Brassica napus]	--	--	--	--	Zinc-finger homeodomain protein 11 OS=Arabidopsis thaliana GN=ZHD11 PE=1 SV=1	PF01527//PF02066	Transposase//Metallothionein family 11	GO:0006313	transposition, DNA-mediated	GO:0003677//GO:0004803//GO:0005507	DNA binding//transposase activity//copper ion binding	--	--	--	--
c108595_g1	2812	+	-	-	-	down	down	down	up	628.355	1550.53	-1.30311	1.5603e-05	0.0058732	1022.26	1331.6	-0.381405	0.2135	1	1374.91	1483	-0.109181	0.93451	1	1066.9	611.233	0.803627	0.03289	0.58818	685328879	XP_009102570.1	1837	0	F-box/kelch-repeat protein At3g23880 [Brassica rapa]	--	--	--	--	F-box/kelch-repeat protein At3g23880 OS=Arabidopsis thaliana GN=At3g23880 PE=2 SV=1	PF01328//PF00892//PF00646//PF05653	Peroxidase, family 2//EamA-like transporter family//F-box domain//Magnesium transporter NIPA	GO:0006979//GO:0006804//GO:0015693	response to oxidative stress//obsolete peroxidase reaction//magnesium ion transport	GO:0005515//GO:0004601//GO:0015095	protein binding//peroxidase activity//magnesium ion transmembrane transporter activity	GO:0016020	membrane	--	--
c109611_g3	1271	+	-	-	-	down	down	down	up	127.663	486.203	-1.92922	1.3956e-11	2.6072e-08	208.194	256.069	-0.298599	0.65553	1	264.818	464.938	-0.812036	0.49038	1	217.257	124.163	0.807163	0.0045329	0.13783	685346050	XP_009109108.1	451	2.88644e-52	uncharacterized protein LOC103834773 [Brassica rapa]>gi|674918966|emb|CDY14253.1| BnaA08g13840D [Brassica napus]	--	--	--	--	--	--	--	--	--	--	--	--	--	--	--
c110497_g2	425	+	-	-	-	down	down	down	up	103.304	388.407	-1.91067	5.496e-11	8.8474e-08	169.679	199.107	-0.230732	0.61774	1	205.719	371.358	-0.85214	0.4657	1	176.854	100.487	0.815545	0.13925	1	674954222	CDX79343.1	276	1.15994e-28	BnaC06g19600D [Brassica napus]	--	--	--	--	Chaperone protein dnaJ 8, chloroplastic OS=Arabidopsis thaliana GN=ATJ8 PE=2 SV=1	--	--	--	--	--	--	--	--	--	--
c111376_g1	1018	+	-	-	-	down	down	down	up	131.982	398.618	-1.59467	7.7715e-08	5.8506e-05	225.901	296.282	-0.391279	0.42147	1	306.139	381.106	-0.316006	0.77662	1	235.781	128.368	0.877155	0.020655	0.42534	685295070	XP_009138424.1	416	1.23432e-71	probable ubiquitin-conjugating enzyme E2 17 isoform X1 [Brassica rapa]	--	K10688	UBE2W, UBC16	ubiquitin-conjugating enzyme E2 W	Probable ubiquitin-conjugating enzyme E2 17 OS=Arabidopsis thaliana GN=UBC17 PE=2 SV=1	PF00179//PF05773	Ubiquitin-conjugating enzyme//RWD domain	--	--	GO:0016881//GO:0005515	acid-amino acid ligase activity//protein binding	--	--	KOG0426	Ubiquitin-protein ligase
c94695_g1	917	+	-	-	-	down	down	down	up	75.1083	199.458	-1.40904	6.0357e-05	0.017929	129.09	153.43	-0.249204	0.48051	1	158.5	190.687	-0.266723	0.80971	1	134.598	73.0491	0.881717	0.011023	0.27097	--	--	--	--	--	--	--	--	--	--	--	--	--	--	--	--	--	--	--	--
c114024_g6	956	+	-	-	-	down	down	down	up	100.546	277.407	-1.46415	0.00022477	0.049726	184.355	233.071	-0.338284	0.41416	1	240.785	265.211	-0.139394	0.89263	1	192.396	97.8136	0.975975	0.018098	0.38879	685279601	XP_009130722.1	723	5.47049e-93	uncharacterized protein LOC103855485 [Brassica rapa]	--	--	--	--	--	PF06815	Reverse transcriptase connection domain	GO:0006278	RNA-dependent DNA replication	GO:0003964	RNA-directed DNA polymerase activity	--	--	--	--
c96518_g1	1325	+	-	-	-	down	down	down	up	1.6298	26.3522	-4.01516	9.3206e-05	0.024846	4.38843	6.36613	-0.536711	0.82278	1	6.56893	25.1929	-1.93929	0.18801	1	4.58796	1.58566	1.53277	0.45762	1	685265206	XP_009113765.1	2091	0	glutamate decarboxylase 5-like [Brassica rapa]>gi|685265208|ref|XP_009113773.1| glutamate decarboxylase 5-like [Brassica rapa]	--	K01580	E4.1.1.15, gadB, gadA, GAD	glutamate decarboxylase	Glutamate decarboxylase 5 OS=Arabidopsis thaliana GN=GAD5 PE=2 SV=1	PF00282//PF00266	Pyridoxal-dependent decarboxylase conserved domain//Aminotransferase class-V	GO:0019752//GO:0008152	carboxylic acid metabolic process//metabolic process	GO:0016831//GO:0030170	carboxy-lyase activity//pyridoxal phosphate binding	--	--	--	--
c96584_g1	827	+	-	-	-	down	down	down	up	7.44691	42.7226	-2.52029	0.00018022	0.042019	22.9322	29.6964	-0.372912	0.65349	1	30.6225	40.8462	-0.415613	0.7465	1	23.9512	7.2443	1.72518	0.09483	1	674952121	CDX81299.1	212	1.34319e-18	BnaC09g07100D [Brassica napus]	--	--	--	--	Golgin candidate 5 OS=Arabidopsis thaliana GN=GC5 PE=1 SV=1	PF03859	CG-1 domain	--	--	GO:0003677	DNA binding	GO:0005634	nucleus	--	--
c141406_g1	648	+	-	-	-	down	down	down	up	2.21277	53.4932	-4.59543	4.0136e-09	4.3381e-06	7.39827	17.5293	-1.24451	0.2286	1	18.1242	51.1452	-1.49668	0.25126	1	7.71847	2.15308	1.84191	0.21349	1	685295672	XP_009138702.1	541	3.8812e-68	glutaredoxin-C11 [Brassica rapa]>gi|674944481|emb|CDX89161.1| BnaA04g00250D [Brassica napus]	--	--	--	--	Glutaredoxin-C11 OS=Arabidopsis thaliana GN=GRXC11 PE=3 SV=1	PF00462	Glutaredoxin	GO:0045454//GO:0006118	cell redox homeostasis//obsolete electron transport	GO:0015035//GO:0009055	protein disulfide oxidoreductase activity//electron carrier activity	--	--	KOG1752	Glutaredoxin and related proteins
c87782_g1	386	+	-	-	-	down	down	down	up	15.5959	79.5061	-2.3499	2.5041e-06	0.0012424	52.9043	67.3973	-0.349306	0.45503	1	69.5809	76.0157	-0.127607	0.91239	1	55.1485	15.1726	1.86185	0.0019139	0.071244	685274467	XP_009128267.1	333	2.10265e-38	uncharacterized protein LOC103853102 [Brassica rapa]>gi|674906169|emb|CDY26842.1| BnaA02g18670D [Brassica napus]	--	--	--	--	--	--	--	--	--	--	--	--	--	--	--
c100684_g1	1041	+	-	-	-	down	down	down	up	4.65117	89.2005	-4.26138	4.2187e-06	0.0019403	17.1652	20.7123	-0.271004	0.76862	1	21.4087	85.3352	-1.99494	0.12805	1	17.9058	4.52379	1.98482	0.040612	0.67888	674903485	CDY29466.1	1097	2.56276e-148	BnaA06g15040D [Brassica napus]	Brassica rapa uncharacterized LOC103872917 (LOC103872917), mRNA	--	--	--	--	--	--	--	--	--	--	--	--	--	--
[truncated: 6,183 more rows]
[truncated: 4 more columns]

## Sheet: BCd10vs.BCd0
Gene_Id	BCd10_readcount	BCd0_readcount	log2(BCd10_readcount/BCd0_readcount)	P-Value	p-adjusted
c115291_g3	319.902	0.01	14.9653	5.152e-08	4.1249e-05
c77697_g1	259.432	0.01	14.6631	4.4076e-44	2.2232e-39
c95203_g1	232.747	0.01	14.5065	2.0841e-10	2.9751e-07
[truncated: 687 more rows]

## Sheet: KCd10vs.KCd0
Gene_Id	KCd10_readcount	KCd0_readcount	log2(KCd10_readcount/KCd0_readcount)	P-Value	p-adjusted
[truncated: 2,733 more rows]

[truncated: 6 more sheets: KCd0vs.BCd0, KCd10vs.BCd10, similar expression pattern, opposite expression pattern, specific expression, Other]
