# Supplementary material for: Comparative transcriptome analysis reveals key cadmium transport-related genes in roots of two pak choi (Brassica rapa L. ssp. chinensis) cultivars
Source: BMC Genomics. 2017 Aug 8;18:587. doi: 10.1186/s12864-017-3973-2 (PMC5549386; doi:10.1186/s12864-017-3973-2)
Supplement: Supplementary file 3 — The enriched GO terms of up and down-regulated DEGs in four comparisons. (XLSX 153 kb) [file 12864_2017_3973_MOESM3_ESM.xlsx]

## Sheet: Sheet1
Additional file 3: Table S3. The enriched GO terms of up and down-regulated DEGs in four comparisons.
GO_accession	Description	Term_type	Over_represented_pValue	Corrected_p-value	DEG_item	Bg_item	Gene expression changes	Gene_names
BCd10 vs. BCd0
GO:0042254	ribosome biogenesis	biological_process	1.2018e-26	2.2275e-23	69	6448	Up	c212507_g1,c1414_g1,c215291_g1,c109718_g1,c101454_g2,c57272_g1,c25007_g1,c111909_g1,c43264_g1,c806_g1,c107117_g2,c79328_g2,c75503_g1,c211596_g1,c59687_g1,c140772_g1,c213758_g1,c60523_g1,c97661_g2,c26340_g1,c169330_g1,c107105_g5,c238481_g1,c92256_g1,c76983_g1,c122232_g1,c97191_g1,c10985_g1,c188356_g1,c36215_g1,c144698_g1,c131236_g1,c219695_g1,c98451_g1,c68140_g1,c44103_g1,c79072_g1,c68264_g2,c4596…
GO:0022613	ribonucleoprotein complex biogenesis	biological_process	1.9289e-26	2.2275e-23	69	6495	Up	c101905_g6,c79061_g1,c54204_g1,c236108_g1,c14753_g1,c211253_g1,c82265_g1,c11650_g1,c100280_g1,c17622_g1,c96780_g3,c54093_g1,c90351_g2,c182736_g1,c83748_g1,c237215_g1,c191681_g1,c109732_g3,c110808_g2,c237170_g1,c44597_g1,c90019_g1,c90243_g1,c55024_g1,c13425_g1,c214277_g1,c139656_g1,c79072_g1,c45969_g2,c68264_g2,c115536_g1,c77665_g1,c110954_g5,c131236_g1,c219695_g1,c98451_g1,c68140_g1,c44103_g1,c97…
GO:0043604	amide biosynthetic process	biological_process	3.1625e-25	3.0434e-22	78	8558	Up	c140772_g1,c213758_g1,c60523_g1,c97661_g2,c26340_g1,c169330_g1,c107105_g5,c238481_g1,c92256_g1,c76983_g1,c122232_g1,c97191_g1,c188356_g1,c10985_g1,c109625_g1,c144698_g1,c36215_g1,c212507_g1,c1414_g1,c215291_g1,c109718_g1,c101454_g2,c57272_g1,c111909_g1,c25007_g1,c43264_g1,c806_g1,c107117_g2,c105890_g1,c79328_g2,c75503_g1,c211596_g1,c59687_g1,c182736_g1,c83748_g1,c237215_g1,c103000_g4,c11650_g1,c1…
GO:0006412	translation	biological_process	1.2687e-24	1.0465e-21	73	7810	Up	c139656_g1,c55024_g1,c214277_g1,c13425_g1,c19601_g1,c90243_g1,c90019_g1,c104457_g1,c237170_g1,c44597_g1,c109732_g3,c110808_g2,c58073_g1,c191681_g1,c44103_g1,c68140_g1,c219695_g1,c98451_g1,c131236_g1,c110954_g5,c77665_g1,c115536_g1,c45969_g2,c68264_g2,c79072_g1,c82265_g1,c14753_g1,c211253_g1,c236108_g1,c54204_g1,c45388_g1,c79061_g1,c101905_g6,c237215_g1,c83748_g1,c182736_g1,c54093_g1,c90351_g2,c96…
GO:0043603	cellular amide metabolic process	biological_process	2.3862e-24	1.7222e-21	79	9023	Up	c44103_g1,c110049_g2,c68140_g1,c98451_g1,c219695_g1,c131236_g1,c110954_g5,c77665_g1,c115536_g1,c45969_g2,c68264_g2,c79072_g1,c139656_g1,c13425_g1,c55024_g1,c214277_g1,c19601_g1,c90019_g1,c90243_g1,c104457_g1,c44597_g1,c237170_g1,c109732_g3,c110808_g2,c58073_g1,c191681_g1,c237215_g1,c83748_g1,c182736_g1,c90351_g2,c54093_g1,c96780_g3,c100280_g1,c17622_g1,c11650_g1,c103000_g4,c82265_g1,c105537_g2,c2…
GO:0043043	peptide biosynthetic process	biological_process	3.1342e-24	2.0107e-21	73	7906	Up	c101905_g6,c79061_g1,c54204_g1,c45388_g1,c236108_g1,c14753_g1,c211253_g1,c82265_g1,c103000_g4,c11650_g1,c100280_g1,c17622_g1,c96780_g3,c90351_g2,c54093_g1,c182736_g1,c83748_g1,c237215_g1,c191681_g1,c58073_g1,c110808_g2,c109732_g3,c237170_g1,c44597_g1,c104457_g1,c90243_g1,c19601_g1,c90019_g1,c13425_g1,c214277_g1,c55024_g1,c139656_g1,c79072_g1,c68264_g2,c45969_g2,c115536_g1,c77665_g1,c110954_g5,c13…
GO:0006518	peptide metabolic process	biological_process	4.8364e-24	2.7925e-21	74	8161	Up	c92256_g1,c238481_g1,c107105_g5,c169330_g1,c26340_g1,c97661_g2,c60523_g1,c213758_g1,c140772_g1,c144698_g1,c36215_g1,c188356_g1,c10985_g1,c97191_g1,c122232_g1,c76983_g1,c25007_g1,c109718_g1,c101454_g2,c57272_g1,c215291_g1,c1414_g1,c212507_g1,c59687_g1,c211596_g1,c75503_g1,c79328_g2,c806_g1,c107117_g2,c43264_g1,c90351_g2,c54093_g1,c96780_g3,c11650_g1,c100280_g1,c17622_g1,c103000_g4,c237215_g1,c8374…
GO:1901566	organonitrogen compound biosynthetic process	biological_process	1.3582e-23	6.535e-21	93	12109	Up	c111440_g1,c44103_g1,c110049_g2,c98451_g1,c219695_g1,c68140_g1,c131236_g1,c77665_g1,c110954_g5,c68264_g2,c45969_g2,c115536_g1,c79072_g1,c54455_g1,c106642_g3,c139656_g1,c55024_g1,c13425_g1,c214277_g1,c90019_g1,c19601_g1,c90243_g1,c104457_g1,c110808_g2,c109732_g3,c237170_g1,c44597_g1,c191681_g1,c58073_g1,c83748_g1,c237215_g1,c182736_g1,c79105_g1,c85496_g1,c54093_g1,c90351_g2,c84983_g1,c96780_g3,c10…
GO:0044085	cellular component biogenesis	biological_process	5.6167e-22	2.4947e-19	76	8930	Up	c220231_g1,c79072_g1,c110954_g5,c77665_g1,c115536_g1,c68264_g2,c45969_g2,c68140_g1,c98451_g1,c219695_g1,c131236_g1,c44103_g1,c191681_g1,c237170_g1,c44597_g1,c109732_g3,c110808_g2,c90243_g1,c90019_g1,c139656_g1,c55024_g1,c214277_g1,c13425_g1,c100280_g1,c17622_g1,c11650_g1,c54093_g1,c90351_g2,c96780_g3,c182736_g1,c237215_g1,c83748_g1,c54204_g1,c79061_g1,c101905_g6,c14753_g1,c211253_g1,c236108_g1,c8…
GO:0071840	cellular component organization or biogenesis	biological_process	7.4392e-19	3.0681e-16	87	12391	Up	c140772_g1,c213758_g1,c60523_g1,c97661_g2,c102827_g2,c114954_g2,c238481_g1,c92256_g1,c26340_g1,c169330_g1,c107105_g5,c122232_g1,c76983_g1,c36215_g1,c144698_g1,c109282_g4,c97191_g1,c10985_g1,c188356_g1,c215291_g1,c110797_g1,c212507_g1,c1414_g1,c25007_g1,c111909_g1,c101454_g2,c109718_g1,c57272_g1,c102995_g1,c104360_g2,c100651_g2,c211596_g1,c43264_g1,c107117_g2,c212149_g1,c806_g1,c105890_g1,c75503_g…
GO:1901564	organonitrogen compound metabolic process	biological_process	7.432e-16	2.682e-13	104	18509	Up	c105537_g2,c82265_g1,c79061_g1,c54204_g1,c73499_g1,c45388_g1,c104218_g1,c101905_g6,c236251_g1,c236108_g1,c14753_g1,c211253_g1,c182736_g1,c79105_g1,c76143_g1,c83748_g1,c237215_g1,c11650_g1,c100280_g1,c17622_g1,c103000_g4,c38831_g1,c54093_g1,c85496_g1,c90351_g2,c84983_g1,c96780_g3,c90243_g1,c90019_g1,c19601_g1,c104457_g1,c54455_g1,c84921_g2,c106642_g3,c139656_g1,c55024_g1,c214277_g1,c13425_g1,c1916…
GO:0044271	cellular nitrogen compound biosynthetic process	biological_process	1.1138e-13	3.2194e-11	102	18660	Up	c236108_g1,c211253_g1,c14753_g1,c79061_g1,c104218_g1,c54204_g1,c45388_g1,c73499_g1,c81312_g1,c101905_g6,c82265_g1,c106502_g1,c105537_g2,c54093_g1,c90351_g2,c84983_g1,c96780_g3,c17622_g1,c100280_g1,c11650_g1,c103000_g4,c83748_g1,c237215_g1,c182736_g1,c95930_g2,c110808_g2,c109732_g3,c44597_g1,c237170_g1,c191681_g1,c58073_g1,c106642_g3,c54455_g1,c139656_g1,c13425_g1,c55024_g1,c214277_g1,c19601_g1,c9…
GO:1901576	organic substance biosynthetic process	biological_process	5.2131e-11	1.4334e-08	118	25035	Up	c82265_g1,c106502_g1,c105537_g2,c211253_g1,c14753_g1,c236251_g1,c236108_g1,c101905_g6,c54204_g1,c73499_g1,c81312_g1,c45388_g1,c104218_g1,c79061_g1,c237215_g1,c83748_g1,c97530_g1,c79105_g1,c95930_g2,c182736_g1,c96780_g3,c84983_g1,c85496_g1,c54093_g1,c90351_g2,c103000_g4,c11650_g1,c100280_g1,c17622_g1,c112416_g2,c55024_g1,c13425_g1,c214277_g1,c139656_g1,c54455_g1,c106642_g3,c104457_g1,c19601_g1,c90…
GO:0044249	cellular biosynthetic process	biological_process	6.024e-11	1.581e-08	115	24156	Up	c45388_g1,c54204_g1,c73499_g1,c81312_g1,c104218_g1,c79061_g1,c101905_g6,c14753_g1,c211253_g1,c236108_g1,c105537_g2,c82265_g1,c106502_g1,c100280_g1,c11650_g1,c17622_g1,c103000_g4,c84983_g1,c90351_g2,c54093_g1,c85496_g1,c96780_g3,c95930_g2,c182736_g1,c79105_g1,c237215_g1,c83748_g1,c58073_g1,c191681_g1,c237170_g1,c44597_g1,c109732_g3,c110808_g2,c90019_g1,c19601_g1,c113247_g1,c90243_g1,c104457_g1,c13…
GO:0044267	cellular protein metabolic process	biological_process	1.6092e-10	4.0398e-08	86	16703	Up	c26340_g1,c169330_g1,c107105_g5,c238481_g1,c86226_g1,c92256_g1,c140772_g1,c213758_g1,c60523_g1,c97661_g2,c97191_g1,c10985_g1,c188356_g1,c36215_g1,c144698_g1,c106628_g1,c84156_g1,c76983_g1,c122232_g1,c101454_g2,c109718_g1,c57272_g1,c25007_g1,c101624_g2,c212507_g1,c1414_g1,c100999_g1,c215291_g1,c59687_g1,c43264_g1,c806_g1,c107117_g2,c79328_g2,c75503_g1,c211596_g1,c103000_g4,c11650_g1,c100280_g1,c17…
GO:0010467	gene expression	biological_process	2.0734e-10	4.9882e-08	90	17426	Up	c26340_g1,c107105_g5,c169330_g1,c105043_g2,c92256_g1,c238481_g1,c121852_g1,c213758_g1,c140772_g1,c97661_g2,c60523_g1,c97191_g1,c10985_g1,c188356_g1,c144698_g1,c36215_g1,c76983_g1,c122232_g1,c101869_g1,c109718_g1,c101454_g2,c57272_g1,c111909_g1,c25007_g1,c99969_g1,c97824_g1,c212507_g1,c1414_g1,c97958_g1,c215291_g1,c59687_g1,c105124_g1,c106672_g5,c107117_g2,c112444_g1,c806_g1,c43264_g1,c79328_g2,c7…
GO:0009058	biosynthetic process	biological_process	2.4306e-10	5.6137e-08	119	25863	Up	c75503_g1,c79328_g2,c105890_g1,c107117_g2,c112444_g1,c806_g1,c43264_g1,c211596_g1,c107163_g2,c103765_g1,c105124_g1,c59687_g1,c92444_g1,c106672_g5,c1414_g1,c10662_g1,c212507_g1,c97958_g1,c215291_g1,c96771_g1,c104360_g2,c57272_g1,c109718_g1,c101454_g2,c97824_g1,c111909_g1,c25007_g1,c100138_g1,c99969_g1,c76983_g1,c101869_g1,c122232_g1,c188356_g1,c10985_g1,c97191_g1,c109282_g4,c84156_g1,c59784_g1,c10…
GO:0034645	cellular macromolecule biosynthetic process	biological_process	6.8889e-10	1.5299e-07	95	19027	Up	c84156_g1,c81290_g1,c36215_g1,c144698_g1,c188356_g1,c10985_g1,c109282_g4,c97191_g1,c101869_g1,c122232_g1,c76983_g1,c238481_g1,c105043_g2,c92256_g1,c169330_g1,c107105_g5,c26340_g1,c60523_g1,c97661_g2,c140772_g1,c213758_g1,c121852_g1,c92444_g1,c106672_g5,c105124_g1,c59687_g1,c211596_g1,c79328_g2,c75503_g1,c43264_g1,c112444_g1,c107117_g2,c806_g1,c97824_g1,c99969_g1,c111909_g1,c25007_g1,c104360_g2,c1…
GO:0009059	macromolecule biosynthetic process	biological_process	1.1669e-09	2.4954e-07	95	19208	Up	c78874_g1,c79072_g1,c68264_g2,c45969_g2,c115536_g1,c77665_g1,c110954_g5,c106672_g3,c131236_g1,c219695_g1,c98451_g1,c68140_g1,c44103_g1,c191681_g1,c58073_g1,c109732_g3,c110808_g2,c237170_g1,c44597_g1,c104457_g1,c90019_g1,c19601_g1,c90243_g1,c55024_g1,c112416_g2,c214277_g1,c13425_g1,c139656_g1,c103000_g4,c17622_g1,c100280_g1,c11650_g1,c96780_g3,c54093_g1,c90351_g2,c182736_g1,c95930_g2,c83748_g1,c23…
GO:0019538	protein metabolic process	biological_process	9.913e-09	1.9737e-06	94	20485	Up	c106628_g1,c144698_g1,c36215_g1,c84156_g1,c97191_g1,c115250_g1,c188356_g1,c10985_g1,c122232_g1,c76983_g1,c103592_g5,c92256_g1,c113467_g5,c86226_g1,c238481_g1,c26340_g1,c107105_g5,c169330_g1,c213758_g1,c140772_g1,c97661_g2,c60523_g1,c115084_g1,c59687_g1,c211596_g1,c107117_g2,c806_g1,c43264_g1,c75503_g1,c79328_g2,c25007_g1,c101624_g2,c57272_g1,c109718_g1,c101454_g2,c100999_g1,c215291_g1,c212507_g1,…
GO:0034641	cellular nitrogen compound metabolic process	biological_process	5.9128e-08	1.0669e-05	119	28333	Up	c241953_g1,c111440_g1,c110049_g2,c44103_g1,c98451_g1,c219695_g1,c68140_g1,c106672_g3,c131236_g1,c77665_g1,c110954_g5,c45969_g2,c68264_g2,c105752_g8,c115536_g1,c78874_g1,c79072_g1,c84921_g2,c54455_g1,c106642_g3,c139656_g1,c214277_g1,c55024_g1,c112416_g2,c13425_g1,c90243_g1,c90019_g1,c19601_g1,c104457_g1,c108179_g2,c109732_g3,c110808_g2,c237170_g1,c44597_g1,c191681_g1,c58073_g1,c93984_g1,c76143_g1,…
GO:0006807	nitrogen compound metabolic process	biological_process	1.2668e-07	2.2165e-05	126	31082	Up	c236108_g1,c236251_g1,c211253_g1,c14753_g1,c79061_g1,c54204_g1,c73499_g1,c104218_g1,c81312_g1,c45388_g1,c101905_g6,c82265_g1,c106502_g1,c105537_g2,c54093_g1,c90351_g2,c85496_g1,c38831_g1,c84983_g1,c96780_g3,c100280_g1,c17622_g1,c11650_g1,c103000_g4,c76143_g1,c83748_g1,c237215_g1,c182736_g1,c95930_g2,c79105_g1,c108179_g2,c109732_g3,c110808_g2,c44597_g1,c237170_g1,c191681_g1,c58073_g1,c93984_g1,c84…
GO:0044237	cellular metabolic process	biological_process	2.2463e-07	3.8147e-05	159	42799	Up	c237215_g1,c76143_g1,c79105_g1,c111440_g2,c85496_g1,c90351_g2,c38831_g1,c103000_g4,c100280_g1,c11650_g1,c106502_g1,c82265_g1,c87176_g1,c236108_g1,c14753_g1,c101905_g6,c73335_g1,c79061_g1,c104218_g1,c73499_g1,c45388_g1,c106295_g1,c44103_g1,c45969_g2,c77665_g1,c96959_g2,c110954_g5,c79072_g1,c91217_g1,c112416_g2,c13425_g1,c106642_g3,c139656_g1,c104457_g1,c113247_g1,c110808_g2,c191681_g1,c58073_g1,c6…
GO:0071704	organic substance metabolic process	biological_process	6.9537e-07	0.00011153	166	46134	Up	c112416_g2,c13425_g1,c106642_g3,c139656_g1,c104457_g1,c113247_g1,c101896_g1,c110808_g2,c191681_g1,c58073_g1,c106295_g1,c44103_g1,c45969_g2,c77665_g1,c96959_g2,c110954_g5,c79072_g1,c91217_g1,c106502_g1,c82265_g1,c236108_g1,c14753_g1,c101905_g6,c73335_g1,c79061_g1,c104218_g1,c73499_g1,c45388_g1,c237215_g1,c76143_g1,c79105_g1,c111440_g2,c85496_g1,c90351_g2,c38831_g1,c103000_g4,c63911_g1,c100280_g1,c…
GO:0044238	primary metabolic process	biological_process	8.2247e-07	0.00012835	161	44403	Up	c139656_g1,c112416_g2,c13425_g1,c101896_g1,c113247_g1,c104457_g1,c110808_g2,c191681_g1,c58073_g1,c106295_g1,c44103_g1,c96959_g2,c77665_g1,c110954_g5,c45969_g2,c91217_g1,c79072_g1,c82265_g1,c106502_g1,c236108_g1,c14753_g1,c79061_g1,c104218_g1,c45388_g1,c73499_g1,c101905_g6,c73335_g1,c76143_g1,c237215_g1,c111440_g2,c79105_g1,c85496_g1,c90351_g2,c38831_g1,c63911_g1,c100280_g1,c11650_g1,c103000_g4,c4…
GO:0009987	cellular process	biological_process	3.4309e-06	0.00050795	189	56030	Up	c111440_g1,c110049_g2,c241953_g1,c106672_g3,c131236_g1,c219695_g1,c54188_g1,c98451_g1,c68140_g1,c68264_g2,c105752_g8,c99701_g1,c115536_g1,c78765_g1,c108455_g1,c78874_g1,c106425_g1,c220231_g1,c55024_g1,c214277_g1,c54455_g1,c84921_g2,c90243_g1,c90019_g1,c19601_g1,c109732_g3,c237170_g1,c44597_g1,c108179_g2,c113982_g1,c93984_g1,c54562_g1,c83748_g1,c59722_g1,c102287_g2,c97530_g1,c87383_g2,c182736_g1,c…
GO:0008152	metabolic process	biological_process	5.5898e-06	0.00080688	186	55466	Up	c78874_g1,c106425_g1,c78850_g1,c115536_g1,c68264_g2,c105752_g8,c108455_g1,c78765_g1,c106672_g3,c131236_g1,c235353_g1,c68140_g1,c98451_g1,c54188_g1,c219695_g1,c110049_g2,c111440_g1,c241953_g1,c54562_g1,c115692_g1,c93984_g1,c44597_g1,c237170_g1,c109732_g3,c108179_g2,c90019_g1,c19601_g1,c90243_g1,c214277_g1,c55024_g1,c84921_g2,c54455_g1,c104653_g1,c17622_g1,c96780_g3,c116924_g1,c84983_g1,c16557_g1,c…
GO:0044260	cellular macromolecule metabolic process	biological_process	5.9464e-05	0.0078033	119	31365	Up	c95930_g2,c182736_g1,c237215_g1,c83748_g1,c76143_g1,c103000_g4,c100280_g1,c11650_g1,c17622_g1,c96780_g3,c16557_g1,c54093_g1,c38831_g1,c90351_g2,c105537_g2,c82265_g1,c106502_g1,c101905_g6,c45388_g1,c54204_g1,c81312_g1,c104218_g1,c79061_g1,c211253_g1,c14753_g1,c236108_g1,c106672_g3,c131236_g1,c68140_g1,c98451_g1,c219695_g1,c54188_g1,c44103_g1,c106295_g1,c241953_g1,c79072_g1,c78874_g1,c115536_g1,c45…
GO:0043170	macromolecule metabolic process	biological_process	0.00018893	0.023714	126	34705	Up	c54188_g1,c219695_g1,c98451_g1,c68140_g1,c106672_g3,c131236_g1,c241953_g1,c106295_g1,c44103_g1,c78874_g1,c79072_g1,c78765_g1,c96959_g2,c77665_g1,c108455_g1,c110954_g5,c68264_g2,c45969_g2,c115536_g1,c101896_g1,c90019_g1,c19601_g1,c90243_g1,c104457_g1,c139656_g1,c112416_g2,c55024_g1,c214277_g1,c13425_g1,c191681_g1,c58073_g1,c93984_g1,c54562_g1,c108179_g2,c109732_g3,c110808_g2,c237170_g1,c44597_g1,c…
GO:2000112	regulation of cellular macromolecule biosynthetic process	biological_process	7.7157e-06	0.0055824	39	7193	Down	c109127_g1,c110700_g1,c91491_g1,c91142_g2,c107882_g1,c110917_g1,c108845_g1,c107273_g6,c113417_g4,c105535_g1,c72540_g1,c112389_g1,c60394_g1,c87177_g1,c106092_g1,c104465_g1,c88773_g1,c114870_g1,c104854_g1,c103803_g1,c112555_g4,c99734_g1,c105351_g4,c110108_g1,c109967_g4,c78132_g1,c109219_g1,c96041_g1,c106078_g2,c105806_g3,c93766_g1,c106553_g1,c111513_g3,c102435_g1,c111307_g4,c98654_g1,c111481_g2,c11…
GO:0010556	regulation of macromolecule biosynthetic process	biological_process	8.5739e-06	0.0055824	39	7227	Down	c78132_g1,c109967_g4,c105351_g4,c110108_g1,c99734_g1,c93766_g1,c105806_g3,c96041_g1,c106078_g2,c109219_g1,c111481_g2,c98654_g1,c111307_g4,c102435_g1,c111513_g3,c106553_g1,c86069_g3,c112555_g3,c91491_g1,c109127_g1,c110700_g1,c108845_g1,c107273_g6,c110917_g1,c107882_g1,c91142_g2,c106092_g1,c87177_g1,c60394_g1,c112389_g1,c72540_g1,c105535_g1,c113417_g4,c112555_g4,c103803_g1,c104854_g1,c114870_g1,c88…
GO:0031326	regulation of cellular biosynthetic process	biological_process	8.5739e-06	0.0055824	39	7227	Down	c102435_g1,c111307_g4,c106553_g1,c111513_g3,c111481_g2,c98654_g1,c112555_g3,c86069_g3,c99734_g1,c105351_g4,c110108_g1,c78132_g1,c109967_g4,c109219_g1,c93766_g1,c96041_g1,c106078_g2,c105806_g3,c72540_g1,c113417_g4,c105535_g1,c60394_g1,c87177_g1,c106092_g1,c112389_g1,c104465_g1,c88773_g1,c112555_g4,c103803_g1,c104854_g1,c114870_g1,c109127_g1,c110700_g1,c91491_g1,c107882_g1,c110917_g1,c91142_g2,c108…
GO:0009889	regulation of biosynthetic process	biological_process	8.7014e-06	0.0055824	39	7238	Down	c112555_g4,c103803_g1,c114870_g1,c104854_g1,c104465_g1,c88773_g1,c60394_g1,c87177_g1,c106092_g1,c112389_g1,c72540_g1,c113417_g4,c105535_g1,c107273_g6,c108845_g1,c110917_g1,c107882_g1,c91142_g2,c91491_g1,c109127_g1,c110700_g1,c86069_g3,c112555_g3,c111481_g2,c98654_g1,c102435_g1,c111307_g4,c106553_g1,c111513_g3,c93766_g1,c106078_g2,c96041_g1,c105806_g3,c109219_g1,c78132_g1,c109967_g4,c99734_g1,c105…
GO:0006355	regulation of transcription, DNA-templated	biological_process	4.3738e-06	0.0055824	37	6232	Down	c105351_g4,c110108_g1,c99734_g1,c78132_g1,c109967_g4,c109219_g1,c93766_g1,c105806_g3,c106078_g2,c96041_g1,c111307_g4,c102435_g1,c111513_g3,c106553_g1,c111481_g2,c98654_g1,c112555_g3,c86069_g3,c109127_g1,c110700_g1,c91491_g1,c110917_g1,c107882_g1,c91142_g2,c107273_g6,c72540_g1,c105535_g1,c106092_g1,c60394_g1,c87177_g1,c112389_g1,c88773_g1,c104465_g1,c112555_g4,c103803_g1,c104854_g1,c114870_g1
GO:1903506	regulation of nucleic acid-templated transcription	biological_process	4.3738e-06	0.0055824	37	6232	Down	c88773_g1,c104465_g1,c114870_g1,c104854_g1,c103803_g1,c112555_g4,c105535_g1,c72540_g1,c112389_g1,c106092_g1,c60394_g1,c87177_g1,c91142_g2,c107882_g1,c110917_g1,c107273_g6,c109127_g1,c110700_g1,c91491_g1,c112555_g3,c86069_g3,c111513_g3,c106553_g1,c111307_g4,c102435_g1,c98654_g1,c111481_g2,c109219_g1,c105806_g3,c106078_g2,c96041_g1,c93766_g1,c105351_g4,c110108_g1,c99734_g1,c109967_g4,c78132_g1
GO:2001141	regulation of RNA biosynthetic process	biological_process	4.9057e-06	0.0055824	37	6266	Down	c78132_g1,c109967_g4,c105351_g4,c110108_g1,c99734_g1,c93766_g1,c105806_g3,c106078_g2,c96041_g1,c109219_g1,c111481_g2,c98654_g1,c111307_g4,c102435_g1,c111513_g3,c106553_g1,c86069_g3,c112555_g3,c91491_g1,c110700_g1,c109127_g1,c107273_g6,c107882_g1,c110917_g1,c91142_g2,c106092_g1,c87177_g1,c60394_g1,c112389_g1,c72540_g1,c105535_g1,c103803_g1,c112555_g4,c104854_g1,c114870_g1,c88773_g1,c104465_g1
GO:0019219	regulation of nucleobase-containing compound metabolic process	biological_process	1.5469e-05	0.0063168	38	6825	Down	c88773_g1,c104465_g1,c104854_g1,c114870_g1,c103803_g1,c112555_g4,c105535_g1,c72540_g1,c112389_g1,c106092_g1,c87177_g1,c60394_g1,c91142_g2,c110917_g1,c107882_g1,c108845_g1,c107273_g6,c110700_g1,c109127_g1,c91491_g1,c112555_g3,c86069_g3,c111513_g3,c106553_g1,c111307_g4,c102435_g1,c98654_g1,c111481_g2,c109219_g1,c105806_g3,c96041_g1,c106078_g2,c93766_g1,c105351_g4,c110108_g1,c99734_g1,c109967_g4,c78…
GO:0019310	inositol catabolic process	biological_process	1.641e-05	0.0063168	3	26	Down	c110158_g1,c107060_g1,c107060_g2
GO:0046164	alcohol catabolic process	biological_process	1.641e-05	0.0063168	3	26	Down	c107060_g1,c110158_g1,c107060_g2
GO:0046174	polyol catabolic process	biological_process	1.641e-05	0.0063168	3	26	Down	c107060_g2,c110158_g1,c107060_g1
GO:1901616	organic hydroxy compound catabolic process	biological_process	1.641e-05	0.0063168	3	26	Down	c107060_g2,c110158_g1,c107060_g1
GO:0010468	regulation of gene expression	biological_process	2.644e-05	0.0091017	38	7267	Down	c109967_g4,c78132_g1,c105351_g4,c110108_g1,c99734_g1,c105806_g3,c106078_g2,c96041_g1,c93766_g1,c109219_g1,c98654_g1,c111481_g2,c111513_g3,c106553_g1,c111307_g4,c102435_g1,c86069_g3,c112555_g3,c91491_g1,c109127_g1,c110700_g1,c107273_g6,c91142_g2,c110917_g1,c107882_g1,c112389_g1,c106092_g1,c87177_g1,c60394_g1,c105535_g1,c113417_g4,c72540_g1,c114870_g1,c104854_g1,c112555_g4,c103803_g1,c88773_g1,c104…
GO:0051252	regulation of RNA metabolic process	biological_process	2.6798e-05	0.0091017	37	6690	Down	c105351_g4,c110108_g1,c99734_g1,c78132_g1,c109967_g4,c109219_g1,c93766_g1,c105806_g3,c96041_g1,c106078_g2,c111307_g4,c102435_g1,c111513_g3,c106553_g1,c111481_g2,c98654_g1,c112555_g3,c86069_g3,c110700_g1,c109127_g1,c91491_g1,c110917_g1,c107882_g1,c91142_g2,c107273_g6,c72540_g1,c105535_g1,c106092_g1,c87177_g1,c60394_g1,c112389_g1,c88773_g1,c104465_g1,c103803_g1,c112555_g4,c104854_g1,c114870_g1
GO:0006351	transcription, DNA-templated	biological_process	3.5181e-05	0.010157	40	7800	Down	c104854_g1,c114870_g1,c103803_g1,c112555_g4,c104465_g1,c88773_g1,c112389_g1,c87177_g1,c60394_g1,c106092_g1,c105535_g1,c72540_g1,c99158_g1,c107273_g6,c91142_g2,c107882_g1,c110917_g1,c83113_g1,c91491_g1,c114121_g1,c110700_g1,c109127_g1,c86069_g3,c112555_g3,c98654_g1,c111481_g2,c106553_g1,c111513_g3,c102435_g1,c111307_g4,c106078_g2,c96041_g1,c105806_g3,c93766_g1,c109219_g1,c109967_g4,c78132_g1,c9973…
GO:0097659	nucleic acid-templated transcription	biological_process	3.5181e-05	0.010157	40	7800	Down	c78132_g1,c109967_g4,c105351_g4,c110108_g1,c99734_g1,c93766_g1,c105806_g3,c106078_g2,c96041_g1,c109219_g1,c111481_g2,c98654_g1,c111307_g4,c102435_g1,c111513_g3,c106553_g1,c86069_g3,c112555_g3,c91491_g1,c83113_g1,c109127_g1,c110700_g1,c114121_g1,c107273_g6,c99158_g1,c107882_g1,c110917_g1,c91142_g2,c106092_g1,c60394_g1,c87177_g1,c112389_g1,c72540_g1,c105535_g1,c112555_g4,c103803_g1,c104854_g1,c1148…
GO:0032774	RNA biosynthetic process	biological_process	4.5568e-05	0.01196	40	7892	Down	c112389_g1,c106092_g1,c60394_g1,c87177_g1,c105535_g1,c72540_g1,c104854_g1,c114870_g1,c103803_g1,c112555_g4,c88773_g1,c104465_g1,c91491_g1,c83113_g1,c114121_g1,c110700_g1,c109127_g1,c99158_g1,c107273_g6,c91142_g2,c110917_g1,c107882_g1,c98654_g1,c111481_g2,c111513_g3,c106553_g1,c111307_g4,c102435_g1,c86069_g3,c112555_g3,c109967_g4,c78132_g1,c105351_g4,c110108_g1,c99734_g1,c105806_g3,c96041_g1,c1060…
GO:0051171	regulation of nitrogen compound metabolic process	biological_process	4.3671e-05	0.01196	39	7699	Down	c72540_g1,c105535_g1,c113417_g4,c106092_g1,c60394_g1,c87177_g1,c112389_g1,c88773_g1,c104465_g1,c112555_g4,c103803_g1,c104854_g1,c114870_g1,c110700_g1,c109127_g1,c91491_g1,c107882_g1,c110917_g1,c91142_g2,c107273_g6,c108845_g1,c111307_g4,c102435_g1,c111513_g3,c106553_g1,c111481_g2,c98654_g1,c112555_g3,c86069_g3,c105351_g4,c110108_g1,c99734_g1,c78132_g1,c109967_g4,c109219_g1,c93766_g1,c105806_g3,c96…
GO:0080090	regulation of primary metabolic process	biological_process	0.00011895	0.028616	39	8123	Down	c108845_g1,c107273_g6,c107882_g1,c110917_g1,c91142_g2,c91491_g1,c109127_g1,c110700_g1,c112555_g4,c103803_g1,c104854_g1,c114870_g1,c88773_g1,c104465_g1,c106092_g1,c87177_g1,c60394_g1,c112389_g1,c72540_g1,c105535_g1,c113417_g4,c93766_g1,c105806_g3,c96041_g1,c106078_g2,c109219_g1,c78132_g1,c109967_g4,c110108_g1,c105351_g4,c99734_g1,c86069_g3,c112555_g3,c111481_g2,c98654_g1,c111307_g4,c102435_g1,c111…
GO:0060255	regulation of macromolecule metabolic process	biological_process	0.00014156	0.032695	39	8143	Down	c91491_g1,c109127_g1,c110700_g1,c107273_g6,c108845_g1,c91142_g2,c110917_g1,c107882_g1,c112389_g1,c106092_g1,c87177_g1,c60394_g1,c105535_g1,c113417_g4,c72540_g1,c114870_g1,c104854_g1,c103803_g1,c112555_g4,c88773_g1,c104465_g1,c109967_g4,c78132_g1,c105351_g4,c110108_g1,c99734_g1,c105806_g3,c96041_g1,c106078_g2,c93766_g1,c109219_g1,c98654_g1,c111481_g2,c111513_g3,c106553_g1,c111307_g4,c102435_g1,c86…
GO:0031323	regulation of cellular metabolic process	biological_process	0.00021196	0.047071	39	8448	Down	c98654_g1,c111481_g2,c106553_g1,c111513_g3,c102435_g1,c111307_g4,c86069_g3,c112555_g3,c109967_g4,c78132_g1,c99734_g1,c105351_g4,c110108_g1,c96041_g1,c106078_g2,c105806_g3,c93766_g1,c109219_g1,c112389_g1,c87177_g1,c60394_g1,c106092_g1,c113417_g4,c105535_g1,c72540_g1,c114870_g1,c104854_g1,c103803_g1,c112555_g4,c104465_g1,c88773_g1,c91491_g1,c110700_g1,c109127_g1,c107273_g6,c108845_g1,c91142_g2,c110…
GO:0005840	ribosome	cellular_component	7.12e-29	2.0555e-25	73	6725	Up	c237215_g1,c83748_g1,c182736_g1,c96780_g3,c54093_g1,c90351_g2,c103000_g4,c17622_g1,c100280_g1,c11650_g1,c82265_g1,c14753_g1,c211253_g1,c236108_g1,c101905_g6,c45388_g1,c54204_g1,c79061_g1,c44103_g1,c131236_g1,c68140_g1,c219695_g1,c98451_g1,c115536_g1,c45969_g2,c68264_g2,c110954_g5,c77665_g1,c79072_g1,c214277_g1,c13425_g1,c55024_g1,c139656_g1,c19601_g1,c90019_g1,c90243_g1,c44597_g1,c237170_g1,c1108…
GO:0030529	ribonucleoprotein complex	cellular_component	1.6003e-26	2.2275e-23	75	7605	Up	c43264_g1,c806_g1,c107117_g2,c75503_g1,c79328_g2,c211596_g1,c59687_g1,c212507_g1,c1414_g1,c215291_g1,c109718_g1,c101454_g2,c63797_g1,c57272_g1,c25007_g1,c76983_g1,c122232_g1,c97191_g1,c10985_g1,c188356_g1,c144698_g1,c36215_g1,c140772_g1,c213758_g1,c60523_g1,c97661_g2,c26340_g1,c169330_g1,c107105_g5,c238481_g1,c92256_g1,c90019_g1,c90243_g1,c19601_g1,c214277_g1,c13425_g1,c55024_g1,c139656_g1,c19168…
GO:0044444	cytoplasmic part	cellular_component	1.7172e-16	6.6102e-14	86	13452	Up	c214277_g1,c55024_g1,c13425_g1,c54455_g1,c139656_g1,c19601_g1,c90019_g1,c90243_g1,c109732_g3,c110808_g2,c44597_g1,c237170_g1,c191681_g1,c58073_g1,c44103_g1,c131236_g1,c219695_g1,c98451_g1,c68140_g1,c45969_g2,c68264_g2,c115536_g1,c77665_g1,c110954_g5,c79072_g1,c91217_g1,c96029_g1,c82265_g1,c105537_g2,c236108_g1,c14753_g1,c211253_g1,c101905_g6,c100676_g1,c79061_g1,c45388_g1,c54204_g1,c83748_g1,c237…
GO:0005737	cytoplasm	cellular_component	1.6905e-15	5.7417e-13	95	16315	Up	c105890_g1,c79328_g2,c75503_g1,c43264_g1,c806_g1,c107117_g2,c211596_g1,c59687_g1,c46109_g1,c189418_g1,c106672_g5,c1414_g1,c212507_g1,c215291_g1,c109718_g1,c63797_g1,c101454_g2,c57272_g1,c99969_g1,c111909_g1,c25007_g1,c76983_g1,c122232_g1,c188356_g1,c10985_g1,c97191_g1,c88821_g1,c106628_g1,c144698_g1,c36215_g1,c60523_g1,c97661_g2,c140772_g1,c213758_g1,c169330_g1,c107105_g5,c26340_g1,c238481_g1,c92…
GO:0043232	intracellular non-membrane-bounded organelle	cellular_component	5.4079e-14	1.7347e-11	76	11918	Up	c110954_g5,c77665_g1,c115536_g1,c45969_g2,c68264_g2,c79072_g1,c44103_g1,c68140_g1,c98451_g1,c219695_g1,c131236_g1,c108179_g2,c44597_g1,c237170_g1,c110808_g2,c109732_g3,c58073_g1,c191681_g1,c139656_g1,c214277_g1,c13425_g1,c55024_g1,c90243_g1,c90019_g1,c19601_g1,c54093_g1,c90351_g2,c96780_g3,c100280_g1,c11650_g1,c17622_g1,c103000_g4,c237215_g1,c83748_g1,c182736_g1,c106407_g1,c14753_g1,c211253_g1,c2…
GO:0043228	non-membrane-bounded organelle	cellular_component	1.1151e-13	3.2194e-11	76	12072	Up	c212507_g1,c1414_g1,c215291_g1,c109718_g1,c101454_g2,c63797_g1,c57272_g1,c25007_g1,c43264_g1,c806_g1,c107117_g2,c79328_g2,c75503_g1,c211596_g1,c59687_g1,c140772_g1,c213758_g1,c60523_g1,c97661_g2,c26340_g1,c169330_g1,c107105_g5,c238481_g1,c92256_g1,c76983_g1,c122232_g1,c97191_g1,c188356_g1,c10985_g1,c144698_g1,c36215_g1,c131236_g1,c98451_g1,c219695_g1,c68140_g1,c44103_g1,c79072_g1,c45969_g2,c68264…
GO:0032991	macromolecular complex	cellular_component	4.8467e-09	9.9946e-07	103	22405	Up	c105537_g2,c95203_g1,c106502_g1,c82265_g1,c96029_g1,c79061_g1,c54204_g1,c45388_g1,c101905_g6,c106407_g1,c236108_g1,c14753_g1,c211253_g1,c182736_g1,c95930_g2,c59722_g1,c76143_g1,c83748_g1,c237215_g1,c100280_g1,c11650_g1,c17622_g1,c103000_g4,c54093_g1,c90351_g2,c57643_g1,c96780_g3,c19601_g1,c90019_g1,c90243_g1,c54455_g1,c139656_g1,c214277_g1,c55024_g1,c112416_g2,c13425_g1,c191681_g1,c58073_g1,c1081…
GO:0005623	cell	cellular_component	5.7761e-08	1.0669e-05	133	33428	Up	c76983_g1,c88821_g1,c150952_g1,c97661_g2,c60523_g1,c102827_g2,c92256_g1,c238481_g1,c107105_g5,c68898_g1,c100651_g2,c96517_g1,c79328_g2,c75503_g1,c105890_g1,c106672_g5,c46109_g1,c59687_g1,c105124_g1,c109233_g1,c73643_g1,c93065_g1,c212507_g1,c111909_g1,c99969_g1,c101624_g2,c101454_g2,c109718_g1,c63797_g1,c102995_g1,c96029_g1,c106502_g1,c82265_g1,c14753_g1,c54527_g1,c236108_g1,c106407_g1,c101905_g6,…
GO:0044464	cell part	cellular_component	5.7761e-08	1.0669e-05	133	33428	Up	c115536_g1,c68264_g2,c220231_g1,c78874_g1,c106425_g1,c110049_g2,c111440_g1,c68140_g1,c98451_g1,c219695_g1,c54188_g1,c106672_g3,c131236_g1,c108179_g2,c237170_g1,c44597_g1,c109732_g3,c54562_g1,c54455_g1,c214277_g1,c55024_g1,c90019_g1,c90243_g1,c19601_g1,c84983_g1,c54093_g1,c96780_g3,c17622_g1,c83748_g1,c73798_g1,c95930_g2,c182736_g1,c87383_g2,c211253_g1,c81312_g1,c54204_g1,c100676_g1,c95878_g1,c105…
GO:0005622	intracellular	cellular_component	2.3591e-07	3.8919e-05	126	31825	Up	c76983_g1,c122232_g1,c97191_g1,c188356_g1,c10985_g1,c150952_g1,c106628_g1,c144698_g1,c36215_g1,c57586_g1,c59784_g1,c88821_g1,c121852_g1,c114954_g2,c213758_g1,c140772_g1,c97661_g2,c60523_g1,c26340_g1,c68898_g1,c107105_g5,c169330_g1,c92256_g1,c105043_g2,c238481_g1,c107117_g2,c112444_g1,c806_g1,c96517_g1,c43264_g1,c75503_g1,c79328_g2,c105890_g1,c211596_g1,c46109_g1,c59687_g1,c105124_g1,c106672_g5,c1…
GO:0044424	intracellular part	cellular_component	2.7587e-06	0.00041918	117	29711	Up	c92256_g1,c105043_g2,c238481_g1,c107105_g5,c169330_g1,c26340_g1,c97661_g2,c60523_g1,c213758_g1,c140772_g1,c114954_g2,c121852_g1,c59784_g1,c88821_g1,c144698_g1,c36215_g1,c106628_g1,c188356_g1,c10985_g1,c97191_g1,c122232_g1,c76983_g1,c101624_g2,c25007_g1,c111909_g1,c99969_g1,c109718_g1,c101454_g2,c63797_g1,c57272_g1,c97958_g1,c215291_g1,c1414_g1,c212507_g1,c189418_g1,c106672_g5,c105124_g1,c46109_g1…
GO:0043229	intracellular organelle	cellular_component	2.943e-05	0.0040459	90	22287	Up	c110954_g5,c77665_g1,c115536_g1,c68264_g2,c45969_g2,c220231_g1,c79072_g1,c78874_g1,c110049_g2,c44103_g1,c68140_g1,c98451_g1,c219695_g1,c131236_g1,c108179_g2,c44597_g1,c237170_g1,c109732_g3,c110808_g2,c58073_g1,c191681_g1,c139656_g1,c13425_g1,c55024_g1,c214277_g1,c90019_g1,c19601_g1,c90243_g1,c90351_g2,c54093_g1,c96780_g3,c100280_g1,c11650_g1,c63911_g1,c17622_g1,c103000_g4,c76143_g1,c237215_g1,c83…
GO:0043226	organelle	cellular_component	4.7103e-05	0.006325	90	22524	Up	c115536_g1,c45969_g2,c68264_g2,c110954_g5,c77665_g1,c79072_g1,c78874_g1,c220231_g1,c110049_g2,c44103_g1,c131236_g1,c68140_g1,c98451_g1,c219695_g1,c237170_g1,c44597_g1,c110808_g2,c109732_g3,c108179_g2,c58073_g1,c191681_g1,c55024_g1,c13425_g1,c214277_g1,c139656_g1,c19601_g1,c90019_g1,c90243_g1,c96780_g3,c54093_g1,c90351_g2,c103000_g4,c100280_g1,c63911_g1,c17622_g1,c11650_g1,c237215_g1,c83748_g1,c76…
GO:0005667	transcription factor complex	cellular_component	3.0606e-05	0.0098176	24	3293	Down	c91142_g2,c96041_g1,c106078_g2,c99158_g1,c99734_g1,c110108_g1,c105351_g4,c109127_g1,c110700_g1,c109967_g4,c78132_g1,c91491_g1,c86069_g3,c104854_g1,c114870_g1,c103803_g1,c106553_g1,c105535_g1,c102435_g1,c72540_g1,c60394_g1,c39600_g1,c87177_g1,c106092_g1
GO:0003735	structural constituent of ribosome	molecular_function	4.6896e-29	2.0555e-25	68	5793	Up	c82265_g1,c236108_g1,c211253_g1,c14753_g1,c101905_g6,c79061_g1,c54204_g1,c83748_g1,c237215_g1,c182736_g1,c96780_g3,c90351_g2,c54093_g1,c17622_g1,c100280_g1,c11650_g1,c214277_g1,c13425_g1,c55024_g1,c139656_g1,c90019_g1,c90243_g1,c109732_g3,c110808_g2,c237170_g1,c44597_g1,c191681_g1,c44103_g1,c131236_g1,c219695_g1,c98451_g1,c68140_g1,c68264_g2,c45969_g2,c115536_g1,c77665_g1,c110954_g5,c79072_g1,c12…
GO:0005198	structural molecule activity	molecular_function	8.4416e-24	4.4311e-21	73	7810	Up	c97661_g2,c60523_g1,c213758_g1,c140772_g1,c92256_g1,c238481_g1,c107105_g5,c169330_g1,c26340_g1,c122232_g1,c76983_g1,c36215_g1,c144698_g1,c188356_g1,c10985_g1,c97191_g1,c215291_g1,c1414_g1,c212507_g1,c111909_g1,c25007_g1,c109718_g1,c57272_g1,c101454_g2,c211596_g1,c100651_g2,c75503_g1,c79328_g2,c806_g1,c107117_g2,c43264_g1,c59687_g1,c237215_g1,c83748_g1,c182736_g1,c54093_g1,c90351_g2,c96780_g3,c724…
GO:0001071	nucleic acid binding transcription factor activity	molecular_function	1.8345e-06	0.0052962	22	2468	Down	c110700_g1,c109127_g1,c110108_g1,c105351_g4,c99734_g1,c109967_g4,c91491_g1,c78132_g1,c91142_g2,c106078_g2,c96041_g1,c105535_g1,c106553_g1,c72540_g1,c102435_g1,c106092_g1,c60394_g1,c87177_g1,c104854_g1,c114870_g1,c86069_g3,c103803_g1
GO:0003700	transcription factor activity, sequence-specific DNA binding	molecular_function	1.8345e-06	0.0052962	22	2468	Down	c106553_g1,c105535_g1,c102435_g1,c72540_g1,c87177_g1,c60394_g1,c106092_g1,c86069_g3,c114870_g1,c104854_g1,c103803_g1,c99734_g1,c105351_g4,c110700_g1,c110108_g1,c109127_g1,c109967_g4,c78132_g1,c91491_g1,c91142_g2,c96041_g1,c106078_g2
GO:0050113	inositol oxygenase activity	molecular_function	1.641e-05	0.0063168	3	26	Down	c107060_g2,c110158_g1,c107060_g1
GO:0043565	sequence-specific DNA binding	molecular_function	8.8731e-05	0.022275	14	1512	Down	c109219_g1,c91142_g2,c95428_g1,c96041_g1,c109127_g1,c110700_g1,c105351_g4,c99734_g1,c102435_g1,c105535_g1,c89923_g1,c106092_g1,c87177_g1,c105386_g1
KCd10 vs. KCd0
GO:0016705	oxidoreductase activity, acting on paired donors, with incorporation or reduction of molecular oxygen	molecular_function	6.097e-07	0.0035204	9	1173	Up	c95902_g1,c63753_g1,c105016_g1,c109980_g1,c101288_g2,c110735_g2,c107039_g2,c109225_g2,c56846_g1
GO:0016706	oxidoreductase activity, acting on paired donors, with incorporation or reduction of molecular oxygen, 2-oxoglutarate as one donor, and incorporation of one atom each of oxygen into both donors	molecular_function	4.4197e-06	0.01276	5	255	Up	c63753_g1,c101288_g2,c95902_g1,c105016_g1,c110735_g2
GO:0010467	gene expression	biological_process	6.8025e-09	3.9278e-05	412	17426	Down	c96936_g1,c93266_g1,c89677_g1,c112750_g1,c102195_g1,c86447_g1,c48103_g1,c111499_g2,c90036_g1,c94349_g1,c101566_g1,c99437_g1,c212888_g1,c109586_g1,c85750_g1,c46908_g1,c109450_g1,c105537_g2,c104064_g2,c96922_g1,c97351_g1,c45497_g1,c111375_g3,c101031_g1,c86307_g1,c109911_g2,c107985_g1,c100539_g1,c80225_g1,c11836_g1,c90977_g1,c86526_g1,c84900_g1,c99899_g3,c103987_g1,c81040_g1,c73467_g2,c87721_g1,c878…
GO:0016070	RNA metabolic process	biological_process	2.9695e-08	8.5728e-05	330	11332	Down	c90065_g2,c120534_g1,c110180_g1,c63737_g1,c105869_g1,c105021_g1,c91301_g1,c85918_g2,c116082_g1,c85411_g1,c94935_g1,c112270_g4,c113433_g4,c99054_g4,c67851_g1,c105735_g4,c170397_g1,c22723_g1,c79898_g1,c105319_g1,c76973_g1,c97620_g1,c105593_g3,c98462_g1,c95986_g1,c54389_g1,c83447_g1,c101082_g5,c108274_g1,c211537_g1,c82604_g1,c73414_g1,c103598_g1,c92532_g1,c56593_g1,c86225_g1,c60272_g1,c85886_g1,c896…
GO:0050794	regulation of cellular process	biological_process	1.1591e-07	0.0002231	416	16202	Down	c108350_g1,c95038_g1,c96502_g1,c105394_g2,c101663_g1,c99437_g3,c110515_g1,c94978_g1,c102042_g1,c102478_g2,c54418_g1,c87802_g1,c75795_g1,c105891_g1,c113556_g3,c89877_g2,c107018_g3,c168644_g1,c77113_g1,c86929_g1,c10338_g1,c54818_g1,c95813_g1,c101897_g1,c72868_g1,c171350_g1,c82658_g1,c115560_g1,c84347_g1,c82138_g1,c114025_g1,c100847_g1,c103593_g5,c89106_g1,c59678_g3,c108045_g1,c97670_g1,c54223_g1,c6…
GO:0050789	regulation of biological process	biological_process	4.2363e-07	0.00061151	425	16662	Down	c87326_g1,c237993_g1,c171619_g1,c92023_g1,c120316_g1,c211537_g1,c92532_g1,c100865_g2,c87416_g1,c60272_g1,c108669_g1,c94563_g1,c102338_g1,c54389_g1,c46642_g1,c82959_g1,c110352_g1,c101082_g5,c107549_g1,c97620_g1,c76973_g1,c87122_g2,c105593_g3,c89332_g2,c95502_g1,c170397_g1,c105735_g4,c63943_g2,c79898_g1,c105319_g1,c84378_g2,c95645_g2,c98488_g2,c67851_g1,c89895_g1,c63737_g1,c105869_g1,c91301_g1,c116…
GO:0044271	cellular nitrogen compound biosynthetic process	biological_process	1.8538e-06	0.0021408	416	18660	Down	c86145_g1,c105869_g1,c105021_g1,c91301_g1,c116082_g1,c85918_g2,c85411_g1,c82186_g1,c94935_g1,c103626_g1,c90065_g2,c69008_g1,c105735_g4,c170397_g1,c236671_g1,c63943_g2,c110830_g1,c175345_g1,c79898_g1,c105319_g1,c95934_g1,c71974_g1,c100331_g2,c99054_g4,c67851_g1,c94629_g1,c98312_g1,c54389_g1,c83447_g1,c108274_g1,c60143_g1,c101082_g5,c97620_g1,c76973_g1,c105593_g3,c95986_g1,c103991_g3,c87326_g1,c574…
GO:0065007	biological regulation	biological_process	2.4449e-06	0.0023528	447	17726	Down	c99846_g1,c86367_g1,c105533_g1,c80039_g1,c104499_g2,c92911_g1,c78014_g1,c89919_g1,c28761_g1,c90928_g1,c102281_g1,c97867_g1,c84569_g1,c48099_g1,c93545_g1,c112270_g2,c86749_g1,c105288_g1,c91214_g1,c95674_g1,c78152_g1,c98430_g1,c109904_g3,c57677_g1,c113053_g1,c63214_g2,c106035_g1,c111508_g2,c84773_g1,c114855_g5,c212737_g1,c95647_g1,c110445_g1,c73565_g1,c90434_g1,c12205_g1,c211929_g1,c91893_g1,c10244…
GO:0018130	heterocycle biosynthetic process	biological_process	3.1554e-06	0.0026027	310	11168	Down	c92718_g1,c98845_g1,c95920_g1,c105065_g2,c94110_g1,c164567_g1,c94014_g1,c105135_g3,c109798_g2,c88768_g1,c87951_g1,c109929_g3,c66493_g1,c62175_g1,c89781_g1,c75781_g1,c111324_g1,c97694_g2,c90065_g1,c69050_g1,c211140_g1,c13750_g1,c101980_g1,c115693_g1,c74231_g1,c101292_g4,c106553_g1,c40376_g1,c101525_g1,c69303_g1,c100777_g2,c62976_g1,c86110_g1,c102901_g2,c99239_g3,c46936_g1,c62283_g1,c63217_g1,c9216…
GO:1901362	organic cyclic compound biosynthetic process	biological_process	3.6455e-06	0.0026311	322	11608	Down	c211140_g1,c90065_g1,c69050_g1,c89781_g1,c75781_g1,c97694_g2,c111324_g1,c62175_g1,c66493_g1,c87951_g1,c109929_g3,c88768_g1,c109798_g2,c105135_g3,c94014_g1,c164567_g1,c94110_g1,c98845_g1,c92718_g1,c105065_g2,c95920_g1,c100520_g10,c110966_g1,c114036_g2,c43470_g2,c89658_g1,c101421_g1,c60319_g1,c74741_g1,c90630_g1,c83076_g1,c63217_g1,c92160_g1,c62283_g1,c46936_g1,c86110_g1,c62976_g1,c99239_g3,c102901…
GO:0019438	aromatic compound biosynthetic process	biological_process	8.8861e-06	0.0032459	302	10959	Down	c109450_g2,c100995_g1,c105394_g1,c82051_g1,c84556_g1,c69179_g1,c29688_g1,c3001_g1,c91136_g1,c80504_g1,c12239_g1,c38146_g1,c52996_g1,c94701_g1,c99407_g1,c241992_g1,c92239_g1,c63916_g1,c92718_g3,c88173_g1,c98985_g1,c97924_g1,c96185_g1,c90743_g1,c99141_g1,c106147_g2,c109299_g2,c90436_g1,c85434_g1,c85705_g1,c91835_g2,c96013_g1,c107498_g2,c38544_g1,c170378_g1,c94110_g1,c98845_g1,c92718_g1,c105065_g2,c…
GO:0023052	signaling	biological_process	8.0155e-06	0.0032459	202	7576	Down	c89142_g1,c76186_g1,c98319_g1,c45323_g1,c76861_g1,c112072_g1,c84471_g1,c88417_g1,c111722_g1,c101631_g1,c62541_g1,c62890_g1,c95645_g1,c76113_g1,c79518_g1,c87745_g1,c105394_g1,c10952_g2,c87902_g2,c114036_g1,c57512_g1,c86444_g1,c90059_g1,c91136_g1,c118084_g1,c79347_g2,c111655_g1,c75370_g1,c37865_g1,c76396_g1,c107581_g1,c28992_g1,c98985_g1,c63916_g1,c85448_g1,c112778_g1,c86909_g1,c70308_g1,c93777_g1,…
GO:0007165	signal transduction	biological_process	8.9946e-06	0.0032459	201	7543	Down	c21131_g1,c95944_g1,c12038_g1,c84361_g1,c99113_g2,c100215_g5,c60092_g1,c114725_g4,c97886_g1,c75788_g1,c97670_g1,c93972_g1,c59678_g3,c88341_g1,c100847_g1,c89106_g1,c77741_g2,c110737_g2,c113574_g4,c86909_g2,c84781_g1,c99098_g1,c60317_g1,c88081_g2,c96898_g1,c88768_g1,c63962_g1,c83723_g1,c109788_g2,c109049_g1,c105891_g1,c107018_g3,c87802_g1,c102478_g2,c99239_g3,c54418_g1,c107437_g2,c62976_g1,c100169_…
GO:0035556	intracellular signal transduction	biological_process	6.9924e-06	0.0032459	95	3215	Down	c86909_g1,c112778_g1,c93777_g1,c101566_g1,c99846_g1,c103559_g1,c98985_g1,c93545_g1,c28992_g1,c63916_g1,c89677_g1,c85448_g1,c109533_g4,c97250_g1,c219285_g1,c67972_g1,c67749_g2,c92720_g3,c62541_g1,c105321_g1,c62890_g1,c95645_g1,c76113_g1,c79518_g1,c76396_g2,c87745_g1,c87902_g2,c105394_g1,c81846_g1,c89142_g1,c98319_g1,c45323_g1,c76186_g1,c112072_g1,c12205_g1,c91893_g1,c63943_g1,c211929_g1,c79347_g2,…
GO:0044700	single organism signaling	biological_process	1.0797e-05	0.0036671	201	7569	Down	c59678_g3,c88341_g1,c100847_g1,c89106_g1,c75788_g1,c97670_g1,c93972_g1,c60092_g1,c114725_g4,c97886_g1,c21131_g1,c99113_g2,c12038_g1,c95944_g1,c84361_g1,c100215_g5,c109788_g2,c109049_g1,c60317_g1,c99098_g1,c96898_g1,c88081_g2,c88768_g1,c63962_g1,c83723_g1,c113574_g4,c84781_g1,c86909_g2,c77741_g2,c110737_g2,c96502_g1,c95038_g1,c88441_g1,c105394_g2,c99437_g3,c101663_g1,c100169_g2,c105891_g1,c107018_…
GO:0009059	macromolecule biosynthetic process	biological_process	1.34e-05	0.0040722	439	19208	Down	c101566_g1,c99313_g2,c99437_g1,c212888_g1,c109586_g1,c93734_g1,c46908_g1,c96936_g1,c91630_g1,c89677_g1,c86447_g1,c92109_g2,c97236_g1,c102195_g1,c112750_g1,c94349_g1,c111499_g2,c48103_g1,c90036_g1,c80225_g1,c84900_g1,c99899_g3,c86526_g1,c11836_g1,c90977_g1,c103987_g1,c110154_g1,c74660_g1,c108199_g1,c109450_g1,c57667_g1,c96922_g1,c104064_g2,c101031_g1,c45497_g1,c86307_g1,c111375_g3,c100539_g1,c1099…
GO:0034654	nucleobase-containing compound biosynthetic process	biological_process	1.2779e-05	0.0040722	265	9485	Down	c89704_g1,c90072_g3,c62692_g1,c72884_g1,c93002_g1,c111397_g1,c63899_g1,c80614_g1,c87948_g1,c63943_g1,c71531_g1,c167915_g1,c73467_g2,c57461_g1,c112820_g2,c87721_g1,c43736_g1,c82576_g1,c91964_g1,c92210_g1,c124463_g1,c96922_g1,c109450_g1,c109911_g2,c107985_g1,c86307_g1,c84900_g1,c11836_g1,c86526_g1,c90977_g1,c80225_g1,c108199_g1,c103987_g1,c89677_g1,c94349_g1,c48103_g1,c90036_g1,c102195_g1,c86447_g1…
GO:0023051	regulation of signaling	biological_process	1.471e-05	0.0040796	28	626	Down	c112778_g1,c87122_g2,c59678_g3,c92720_g3,c77415_g1,c62890_g1,c103559_g1,c85926_g2,c150009_g1,c101566_g1,c60092_g1,c28992_g1,c98319_g1,c99113_g2,c85448_g1,c60306_g1,c90571_g1,c107018_g3,c211929_g1,c10338_g1,c75370_g1,c84378_g2,c112270_g1,c93219_g1,c54883_g1,c67972_g1,c82658_g1,c45497_g1
GO:0009190	cyclic nucleotide biosynthetic process	biological_process	1.4837e-05	0.0040796	11		Down	c110457_g6,c63943_g2,c63916_g1,c237993_g1,c87326_g1,c105394_g1,c90983_g1,c105394_g2,c76113_g1,c63943_g1,c12205_g1
GO:0009058	biosynthetic process	biological_process	1.5808e-05	0.0041488	578	25863	Down	c69008_g1,c99798_g1,c107746_g1,c82964_g1,c103626_g1,c85411_g1,c82186_g1,c85918_g2,c91301_g1,c105869_g1,c105021_g1,c86695_g2,c86145_g1,c67851_g1,c99054_g4,c95934_g1,c105319_g1,c79898_g1,c175345_g1,c110830_g1,c63943_g2,c102731_g1,c170397_g1,c103991_g3,c97620_g1,c76973_g1,c101146_g2,c60143_g1,c54389_g1,c98312_g1,c60272_g1,c87416_g1,c56593_g1,c100865_g2,c990_g1,c75198_g1,c103598_g1,c120316_g1,c94140_…
GO:0009893	positive regulation of metabolic process	biological_process	1.727e-05	0.0043355	37	1008	Down	c100865_g2,c80477_g1,c114855_g4,c114713_g1,c96957_g1,c166359_g1,c103593_g5,c107228_g1,c94110_g1,c11924_g1,c28923_g1,c84773_g1,c114855_g5,c60092_g1,c14603_g1,c90630_g1,c67851_g1,c80225_g1,c90743_g1,c86749_g1,c93969_g1,c55257_g1,c82292_g1,c91214_g1,c170397_g1,c86307_g1,c115560_g1,c111424_g1,c101980_g1,c103559_g1,c46908_g1,c101525_g1,c91301_g1,c62976_g1,c85411_g1,c89877_g2,c113556_g3
GO:0048518	positive regulation of biological process	biological_process	2.4439e-05	0.0058796	42	1200	Down	c67851_g1,c80225_g1,c90630_g1,c86749_g1,c90743_g1,c91214_g1,c82292_g1,c55257_g1,c63953_g1,c93969_g1,c115560_g1,c86307_g1,c170397_g1,c103559_g1,c101980_g1,c111424_g1,c46908_g1,c101525_g1,c109010_g1,c113556_g3,c89877_g2,c85411_g1,c62976_g1,c91301_g1,c80477_g1,c83723_g1,c100865_g2,c96957_g1,c114713_g1,c114855_g4,c166359_g1,c94110_g1,c107228_g1,c103593_g5,c114855_g5,c84773_g1,c28923_g1,c11924_g1,c146…
GO:0032774	RNA biosynthetic process	biological_process	2.5685e-05	0.0059322	232	7892	Down	c79518_g1,c100702_g1,c84471_g1,c105554_g1,c100995_g1,c109450_g2,c82051_g1,c89650_g1,c114489_g1,c59503_g1,c84556_g1,c76396_g1,c111655_g1,c87430_g1,c80504_g1,c85183_g1,c3001_g1,c91136_g1,c89749_g1,c69179_g1,c29688_g1,c110792_g1,c94701_g1,c99407_g1,c38146_g1,c114747_g1,c97924_g1,c92718_g3,c102901_g1,c98985_g1,c92239_g1,c241992_g1,c90436_g1,c94961_g1,c103178_g1,c108206_g1,c90743_g1,c99141_g1,c106147_…
GO:0044249	cellular biosynthetic process	biological_process	2.8097e-05	0.0060366	538	24156	Down	c90065_g2,c94935_g1,c116082_g1,c71974_g1,c94629_g1,c100331_g2,c74929_g1,c236671_g1,c105735_g4,c215684_g1,c105593_g3,c95986_g1,c83447_g1,c46642_g1,c71708_g1,c105994_g1,c101082_g5,c108274_g1,c100619_g1,c82604_g1,c211537_g1,c92532_g1,c46738_g1,c57486_g1,c100117_g1,c80249_g1,c102379_g4,c171619_g1,c92911_g1,c104499_g2,c19628_g1,c93545_g1,c48099_g1,c95459_g1,c62927_g1,c106289_g1,c103469_g7,c114747_g4,c…
GO:0009966	regulation of signal transduction	biological_process	2.9338e-05	0.0060499	27	612	Down	c93219_g1,c67972_g1,c54883_g1,c45497_g1,c82658_g1,c211929_g1,c10338_g1,c75370_g1,c84378_g2,c112270_g1,c60092_g1,c28992_g1,c98319_g1,c85448_g1,c99113_g2,c90571_g1,c60306_g1,c107018_g3,c112778_g1,c87122_g2,c59678_g3,c92720_g3,c77415_g1,c62890_g1,c103559_g1,c150009_g1,c101566_g1
GO:0010646	regulation of cell communication	biological_process	3.1035e-05	0.0061791	27	618	Down	c82658_g1,c45497_g1,c93219_g1,c67972_g1,c54883_g1,c112270_g1,c75370_g1,c84378_g2,c10338_g1,c211929_g1,c60306_g1,c90571_g1,c107018_g3,c85448_g1,c99113_g2,c98319_g1,c60092_g1,c28992_g1,c103559_g1,c150009_g1,c101566_g1,c77415_g1,c62890_g1,c87122_g2,c59678_g3,c92720_g3,c112778_g1
GO:0007154	cell communication	biological_process	3.4158e-05	0.0065742	204	7788	Down	c211929_g1,c63943_g1,c187588_g1,c91893_g1,c12205_g1,c63899_g1,c85342_g1,c73565_g1,c112270_g1,c101804_g1,c95641_g1,c113715_g2,c93002_g1,c89704_g1,c75254_g1,c96957_g1,c102449_g2,c67749_g2,c111508_g2,c92720_g3,c76396_g2,c105321_g1,c91964_g1,c81846_g1,c112820_g2,c80754_g1,c87694_g1,c31108_g1,c146804_g1,c105288_g1,c97250_g1,c112270_g2,c11836_g1,c46731_g1,c96941_g1,c107985_g1,c45497_g1,c97351_g1,c10128…
GO:0009187	cyclic nucleotide metabolic process	biological_process	3.7226e-05	0.0069336	11		Down	c110457_g6,c63943_g2,c237993_g1,c63916_g1,c87326_g1,c105394_g1,c90983_g1,c105394_g2,c76113_g1,c63943_g1,c12205_g1
GO:0051704	multi-organism process	biological_process	4.0203e-05	0.0071904	130	4320	Down	c62162_g1,c101362_g2,c28394_g1,c63943_g2,c92491_g1,c83143_g1,c10991_g1,c110457_g6,c213404_g1,c88103_g2,c96600_g1,c107700_g1,c85141_g1,c211537_g1,c94563_g1,c56593_g1,c76972_g1,c95394_g1,c90490_g1,c97620_g1,c107549_g1,c101589_g1,c95986_g1,c240998_g1,c98462_g1,c101286_g1,c98980_g1,c103899_g8,c89792_g1,c73030_g1,c86526_g1,c97230_g1,c95674_g1,c103783_g1,c94106_g2,c69201_g1,c92911_g1,c99846_g1,c113731_…
GO:0048583	regulation of response to stimulus	biological_process	4.1095e-05	0.0071904	30	734	Down	c103559_g1,c150009_g1,c101566_g1,c77415_g1,c62890_g1,c59678_g3,c87122_g2,c92720_g3,c112778_g1,c60306_g1,c90571_g1,c107018_g3,c85448_g1,c99113_g2,c77655_g1,c98319_g1,c28992_g1,c60092_g1,c112270_g1,c84378_g2,c75370_g1,c83723_g1,c10338_g1,c211929_g1,c110737_g2,c82658_g1,c45497_g1,c93219_g1,c54883_g1,c67972_g1
GO:0034645	cellular macromolecule biosynthetic process	biological_process	5.5464e-05	0.00915	429	19027	Down	c90743_g1,c99141_g1,c106147_g2,c102477_g1,c109299_g2,c90436_g1,c85705_g1,c91835_g2,c54636_g1,c100849_g1,c85434_g1,c96013_g1,c144438_g1,c57554_g1,c38146_g1,c94701_g1,c31971_g1,c99407_g1,c92718_g3,c98985_g1,c241992_g1,c92239_g1,c101950_g2,c97924_g1,c19522_g1,c106612_g3,c84556_g1,c80477_g1,c69179_g1,c29688_g1,c79086_g2,c100539_g2,c80504_g1,c12239_g1,c178377_g1,c3001_g1,c103964_g1,c91136_g1,c82990_g2…
GO:1901576	organic substance biosynthetic process	biological_process	5.7833e-05	0.0092757	552	25035	Down	c108206_g1,c103178_g1,c96951_g1,c102421_g1,c101772_g1,c104646_g1,c54883_g1,c86793_g2,c53444_g2,c12014_g1,c107105_g10,c110792_g1,c101799_g2,c69182_g1,c59989_g1,c98108_g1,c114747_g1,c102731_g2,c102901_g1,c111655_g1,c100855_g1,c94109_g1,c96722_g1,c88404_g1,c89749_g1,c111363_g2,c864_g1,c62890_g1,c76113_g1,c110551_g2,c100702_g1,c59503_g1,c54818_g1,c94455_g2,c81379_g1,c60974_g1,c96096_g1,c79455_g1,c101…
GO:0010604	positive regulation of macromolecule metabolic process	biological_process	6.4586e-05	0.010079	22	465	Down	c103559_g1,c101980_g1,c46908_g1,c103593_g5,c94110_g1,c84773_g1,c113556_g3,c91301_g1,c28923_g1,c62976_g1,c60092_g1,c80225_g1,c67851_g1,c80477_g1,c90630_g1,c86749_g1,c90743_g1,c91214_g1,c114713_g1,c96957_g1,c86307_g1,c170397_g1
GO:0031325	positive regulation of cellular metabolic process	biological_process	7.4025e-05	0.010728	34	972	Down	c46908_g1,c101525_g1,c101980_g1,c111424_g1,c103559_g1,c62976_g1,c91301_g1,c89877_g2,c113556_g3,c85411_g1,c90743_g1,c86749_g1,c90630_g1,c80225_g1,c67851_g1,c170397_g1,c115560_g1,c86307_g1,c93969_g1,c91214_g1,c55257_g1,c82292_g1,c94110_g1,c107228_g1,c60092_g1,c14603_g1,c28923_g1,c11924_g1,c84773_g1,c100865_g2,c80477_g1,c166359_g1,c114713_g1,c96957_g1
GO:0006366	transcription from RNA polymerase II promoter	biological_process	9.7375e-05	0.013075	34	776	Down	c58903_g1,c84781_g1,c96957_g1,c62692_g1,c80504_g1,c90072_g3,c80614_g1,c84556_g1,c86420_g1,c164567_g1,c82051_g1,c110918_g2,c104672_g2,c79518_g1,c101286_g1,c86307_g1,c100520_g10,c170397_g1,c91835_g2,c85705_g1,c96013_g1,c74315_g1,c105319_g1,c114747_g4,c168644_g1,c86526_g1,c90436_g1,c112750_g1,c48103_g1,c92718_g3,c40376_g1,c46908_g1,c101525_g1,c103555_g1
GO:0006351	transcription, DNA-templated	biological_process	0.0001076	0.013806	225	7800	Down	c66493_g1,c99749_g1,c87951_g1,c109929_g3,c88768_g1,c114334_g2,c109798_g2,c84781_g1,c90065_g1,c69050_g1,c100687_g1,c75781_g1,c97694_g2,c111324_g1,c114713_g1,c62175_g1,c94110_g1,c87583_g1,c108045_g1,c54223_g1,c98845_g1,c105065_g2,c92718_g1,c95920_g1,c102179_g1,c100091_g3,c108270_g1,c11924_g1,c94014_g1,c164567_g1,c21131_g1,c168644_g1,c74741_g1,c60319_g1,c54818_g1,c90630_g1,c94551_g1,c100520_g10,c728…
GO:0097659	nucleic acid-templated transcription	biological_process	0.0001076	0.013806	225	7800	Down	c102649_g1,c211537_g1,c103598_g1,c92532_g1,c60272_g1,c7942_g1,c58903_g1,c89682_g1,c109798_g1,c143904_g1,c90490_g1,c171619_g1,c92760_g1,c107275_g1,c97620_g1,c76973_g1,c101286_g1,c105593_g3,c104672_g2,c83447_g1,c64240_g1,c54389_g1,c108274_g1,c101082_g5,c91876_g1,c67851_g1,c89601_g1,c77532_g1,c89692_g1,c105735_g4,c170397_g1,c92157_g2,c105319_g1,c74315_g1,c79898_g1,c103631_g1,c90065_g2,c103555_g1,c65…
GO:0048522	positive regulation of cellular process	biological_process	0.00012161	0.015265	38	1147	Down	c170397_g1,c86307_g1,c115560_g1,c93969_g1,c63953_g1,c82292_g1,c55257_g1,c91214_g1,c90743_g1,c86749_g1,c90630_g1,c80225_g1,c67851_g1,c91301_g1,c62976_g1,c85411_g1,c89877_g2,c113556_g3,c109010_g1,c46908_g1,c101525_g1,c111424_g1,c101980_g1,c103559_g1,c166359_g1,c96957_g1,c114713_g1,c100865_g2,c80477_g1,c60092_g1,c104972_g1,c102338_g1,c14603_g1,c11924_g1,c28923_g1,c84773_g1,c107228_g1,c94110_g1
GO:0019222	regulation of metabolic process	biological_process	0.00019147	0.023522	250	9137	Down	c103987_g1,c86749_g1,c80225_g1,c84900_g1,c11836_g1,c86526_g1,c86307_g1,c111375_g3,c98430_g1,c109904_g3,c100539_g1,c109911_g2,c107985_g1,c109450_g1,c82292_g1,c78152_g1,c91214_g1,c104064_g2,c109586_g1,c46908_g1,c92911_g1,c105533_g1,c86367_g1,c101566_g1,c104499_g2,c102195_g1,c97236_g1,c86447_g1,c112750_g1,c94349_g1,c93545_g1,c84569_g1,c48099_g1,c48103_g1,c102281_g1,c90036_g1,c89919_g1,c28761_g1,c896…
GO:0034641	cellular nitrogen compound metabolic process	biological_process	0.00020262	0.024094	616	28333	Down	c112435_g1,c83363_g1,c164567_g1,c91208_g1,c106044_g1,c108884_g3,c94014_g1,c115139_g1,c94110_g1,c95687_g2,c92718_g1,c95920_g1,c90065_g1,c54316_g1,c102746_g4,c62175_g1,c97694_g2,c75781_g1,c111324_g1,c87951_g1,c66493_g1,c96898_g1,c109798_g2,c88768_g1,c63217_g1,c91038_g1,c92160_g1,c69303_g1,c100777_g2,c62976_g1,c86110_g1,c99239_g3,c57473_g1,c115693_g1,c40376_g1,c106553_g1,c99505_g1,c62461_g1,c100520_…
GO:0009987	cellular process	biological_process	0.00022323	0.025779	1140	56030	Down	c60995_g1,c60092_g1,c120776_g1,c59678_g3,c93271_g1,c89106_g1,c42888_g1,c103988_g1,c97670_g1,c80276_g1,c95988_g3,c70455_g1,c54479_g1,c103024_g1,c94592_g2,c126866_g1,c77169_g1,c1642_g1,c107018_g3,c98751_g2,c96583_g2,c105891_g1,c87802_g1,c108350_g1,c110515_g1,c97490_g1,c98643_g2,c114025_g1,c96096_g1,c214158_g1,c79654_g1,c102488_g2,c85648_g1,c94455_g2,c49614_g1,c97233_g1,c54818_g1,c76186_g1,c59503_g1…
GO:0006807	nitrogen compound metabolic process	biological_process	0.00025132	0.027906	669	31082	Down	c78652_g1,c80564_g1,c74580_g1,c94235_g1,c79116_g1,c63190_g1,c90983_g1,c102953_g3,c100623_g1,c92157_g2,c92491_g1,c99889_g1,c89692_g1,c74315_g1,c97073_g1,c108151_g1,c71866_g1,c90229_g1,c103555_g1,c107148_g2,c65685_g1,c37098_g1,c12197_g1,c62803_g1,c95080_g1,c4144_g1,c108772_g1,c54180_g1,c102649_g1,c70270_g1,c93039_g1,c89682_g1,c109798_g1,c88663_g1,c85815_g1,c100038_g2,c107275_g1,c1903_g1,c143904_g1,…
GO:1902531	regulation of intracellular signal transduction	biological_process	0.0002513	0.027906	18	368	Down	c112270_g1,c84378_g2,c75370_g1,c211929_g1,c93219_g1,c67972_g1,c103559_g1,c101566_g1,c62890_g1,c87122_g2,c59678_g3,c92720_g3,c60306_g1,c85448_g1,c99113_g2,c98319_g1,c28992_g1,c60092_g1
GO:0008653	lipopolysaccharide metabolic process	biological_process	0.0002836	0.02959	33	538	Down	c101950_g2,c98108_g1,c57554_g1,c99798_g1,c112017_g1,c12014_g1,c101967_g2,c57667_g1,c74660_g1,c90743_g1,c46065_g1,c102477_g1,c6349_g1,c110449_g2,c54438_g1,c97738_g1,c105994_g1,c109284_g2,c80110_g1,c76310_g1,c99357_g1,c94316_g1,c95988_g3,c236921_g1,c98235_g2,c38078_g2,c54479_g1,c95988_g2,c103964_g1,c60188_g1,c100855_g1,c107127_g1,c97990_g3
GO:0009103	lipopolysaccharide biosynthetic process	biological_process	0.0002836	0.02959	33	538	Down	c54479_g1,c38078_g2,c98235_g2,c236921_g1,c95988_g3,c103964_g1,c95988_g2,c107127_g1,c60188_g1,c100855_g1,c97990_g3,c54438_g1,c110449_g2,c105994_g1,c97738_g1,c109284_g2,c99357_g1,c94316_g1,c76310_g1,c80110_g1,c101967_g2,c12014_g1,c57667_g1,c102477_g1,c90743_g1,c46065_g1,c74660_g1,c6349_g1,c101950_g2,c98108_g1,c57554_g1,c112017_g1,c99798_g1
GO:0044763	single-organism cellular process	biological_process	0.00033622	0.034058	711	31691	Down	c103617_g2,c103040_g4,c60314_g1,c212737_g1,c103410_g1,c110449_g2,c188401_g1,c94291_g1,c94316_g1,c60109_g1,c86451_g1,c66817_g1,c111508_g2,c102449_g2,c96957_g1,c96573_g1,c75254_g1,c95433_g1,c165932_g1,c94328_g1,c73565_g1,c97990_g3,c111480_g1,c107715_g1,c77719_g1,c90434_g1,c211929_g1,c45660_g1,c111875_g3,c102281_g1,c90928_g1,c104034_g4,c99846_g1,c71166_g1,c80039_g1,c99774_g2,c105533_g1,c95674_g1,c84…
GO:0010628	positive regulation of gene expression	biological_process	0.00036685	0.036521	19	413	Down	c86307_g1,c170397_g1,c91214_g1,c114713_g1,c96957_g1,c86749_g1,c90743_g1,c80477_g1,c80225_g1,c67851_g1,c90630_g1,c113556_g3,c84773_g1,c28923_g1,c91301_g1,c94110_g1,c46908_g1,c103593_g5,c101980_g1
GO:0034660	ncRNA metabolic process	biological_process	0.00044009	0.042351	71	2265	Down	c74741_g1,c99054_g4,c63227_g1,c74580_g1,c113433_g4,c102953_g3,c71224_g1,c99523_g1,c22723_g1,c92471_g1,c96096_g1,c114036_g2,c19190_g1,c108359_g1,c120534_g1,c110180_g1,c110515_g1,c46936_g1,c91038_g1,c85918_g2,c94935_g1,c105021_g1,c86110_g1,c73414_g1,c109954_g3,c109049_g1,c111957_g1,c82604_g1,c86225_g1,c101304_g1,c85886_g1,c89694_g1,c81727_g2,c31463_g1,c103988_g1,c97607_g1,c20018_g1,c21131_g1,c71296…
GO:0019080	viral gene expression	biological_process	0.00049091	0.043608	11	135	Down	c95986_g1,c102042_g1,c99846_g1,c104499_g2,c88662_g1,c56593_g1,c101146_g5,c62927_g1,c214158_g1,c100091_g3,c92491_g1
GO:1901360	organic cyclic compound metabolic process	biological_process	0.00051083	0.04469	538	22283	Down	c59503_g1,c105694_g5,c103097_g1,c100702_g1,c62890_g1,c76113_g1,c110551_g2,c89749_g1,c111363_g2,c94109_g1,c88404_g1,c111655_g1,c110739_g1,c102901_g1,c114747_g1,c110792_g1,c54883_g1,c101772_g1,c104646_g1,c96951_g1,c108206_g1,c103178_g1,c102478_g3,c94630_g1,c96910_g1,c120776_g1,c75558_g1,c28923_g1,c21131_g1,c42888_g1,c108045_g1,c81965_g1,c103988_g1,c103024_g1,c80855_g1,c84526_g1,c97610_g1,c94592_g2,…
GO:0031981	nuclear lumen	cellular_component	4.3204e-06	0.0027718	87	2625	Down	c46908_g1,c99437_g1,c89224_g1,c110831_g4,c102281_g1,c48103_g1,c92718_g3,c112750_g1,c241992_g1,c114747_g1,c114747_g4,c99141_g1,c108206_g1,c86526_g1,c90436_g1,c90977_g1,c105504_g3,c86770_g1,c49085_g1,c91835_g2,c85705_g1,c91679_g1,c53444_g2,c96013_g1,c107414_g1,c105694_g5,c100995_g1,c84471_g1,c110918_g2,c79518_g1,c91964_g1,c81447_g1,c86420_g1,c89650_g1,c59503_g1,c82051_g1,c84556_g1,c80614_g1,c93002_…
GO:0043233	organelle lumen	cellular_component	7.0744e-06	0.0032459	89	2731	Down	c84556_g1,c80614_g1,c12239_g1,c90072_g3,c80504_g1,c85183_g1,c62692_g1,c96957_g1,c99225_g1,c93002_g1,c29688_g1,c91964_g1,c79518_g1,c81447_g1,c84471_g1,c110918_g2,c105694_g5,c100995_g1,c82051_g1,c89650_g1,c86420_g1,c59503_g1,c105504_g3,c90977_g1,c86526_g1,c90436_g1,c49085_g1,c86770_g1,c108206_g1,c114747_g4,c99141_g1,c96013_g1,c107414_g1,c91835_g2,c85705_g1,c91679_g1,c53444_g2,c99437_g1,c89224_g1,c1…
GO:0070013	intracellular organelle lumen	cellular_component	7.0744e-06	0.0032459	89	2731	Down	c53444_g2,c91679_g1,c85705_g1,c91835_g2,c107414_g1,c96013_g1,c108206_g1,c99141_g1,c114747_g4,c49085_g1,c86770_g1,c105504_g3,c90977_g1,c90436_g1,c86526_g1,c241992_g1,c112750_g1,c92718_g3,c48103_g1,c102281_g1,c114747_g1,c46908_g1,c110831_g4,c89224_g1,c99437_g1,c99225_g1,c93002_g1,c29688_g1,c62692_g1,c96957_g1,c90072_g3,c12239_g1,c80504_g1,c85183_g1,c80614_g1,c84556_g1,c59503_g1,c89650_g1,c86420_g1,…
GO:0031974	membrane-enclosed lumen	cellular_component	8.6878e-06	0.0032459	89	2756	Down	c59503_g1,c86420_g1,c89650_g1,c82051_g1,c105694_g5,c100995_g1,c84471_g1,c110918_g2,c81447_g1,c91964_g1,c79518_g1,c93002_g1,c29688_g1,c99225_g1,c62692_g1,c96957_g1,c90072_g3,c80504_g1,c12239_g1,c85183_g1,c80614_g1,c84556_g1,c112750_g1,c241992_g1,c102281_g1,c48103_g1,c92718_g3,c114747_g1,c46908_g1,c110831_g4,c99437_g1,c89224_g1,c91679_g1,c53444_g2,c85705_g1,c91835_g2,c107414_g1,c96013_g1,c99141_g1,…
GO:0016810	hydrolase activity, acting on carbon-nitrogen (but not peptide) bonds	molecular_function	5.3508e-05	0.0090869	23		Down	c18907_g1,c86598_g1,c88662_g1,c110551_g2,c164465_g1,c83353_g2,c235563_g1,c110162_g1,c82675_g1,c89208_g1,c102281_g1,c241992_g1,c83353_g1,c98859_g1,c63190_g1,c235605_g1,c1642_g1,c54180_g1,c107465_g1,c61614_g1,c90059_g1,c188440_g1,c97802_g1
GO:0044428	nuclear part	cellular_component	6.9565e-05	0.01057	119	3880	Down	c89601_g1,c94041_g1,c97803_g1,c170397_g1,c100520_g10,c72868_g1,c92157_g2,c100214_g1,c92471_g1,c105319_g1,c74315_g1,c103631_g1,c38918_g1,c168644_g1,c107985_g2,c240017_g1,c99054_g4,c63335_g1,c57333_g1,c7023_g1,c62725_g1,c96583_g2,c98751_g2,c84241_g1,c101525_g1,c40376_g1,c71904_g1,c1121_g1,c110329_g1,c97159_g1,c115693_g1,c90065_g2,c111424_g1,c99437_g3,c103555_g1,c7942_g1,c84781_g1,c69050_g1,c90065_g…
GO:0005634	nucleus	cellular_component	7.4317e-05	0.010728	237	8722	Down	c21131_g1,c87772_g1,c100091_g3,c105135_g3,c97886_g1,c102179_g1,c112142_g1,c93972_g1,c95920_g1,c105065_g2,c81965_g1,c57731_g2,c108045_g1,c97610_g1,c114713_g1,c81727_g2,c62175_g1,c100687_g1,c91863_g1,c111324_g1,c166985_g1,c90065_g1,c69050_g1,c81697_g1,c166297_g1,c84781_g1,c86909_g2,c109798_g2,c88768_g1,c99749_g1,c101646_g1,c72985_g1,c109049_g1,c113556_g3,c98751_g2,c96583_g2,c86110_g1,c62725_g1,c573…
GO:0008289	lipid binding	molecular_function	8.4375e-05	0.0116	33	809	Down	c45497_g1,c101378_g4,c101378_g5,c101286_g2,c63953_g1,c113105_g1,c70204_g1,c83992_g1,c68883_g1,c243873_g1,c85439_g2,c78648_g2,c212888_g1,c95978_g1,c99270_g1,c99733_g7,c84781_g1,c98235_g2,c243341_g1,c94965_g1,c105065_g1,c85439_g1,c77311_g1,c85955_g1,c5958_g1,c99098_g1,c75562_g1,c116221_g1,c82600_g1,c60306_g1,c100530_g1,c82576_g1,c101589_g1
GO:0016849	phosphorus-oxygen lyase activity	molecular_function	8.3694e-05	0.0116	11		Down	c87326_g1,c237993_g1,c63916_g1,c63943_g2,c110457_g6,c12205_g1,c63943_g1,c76113_g1,c90983_g1,c105394_g2,c105394_g1
GO:0005622	intracellular	cellular_component	0.00020447	0.024094	665	31825	Down	c106180_g1,c10878_g1,c107581_g1,c106463_g3,c104569_g3,c172698_g1,c92185_g1,c113304_g5,c55257_g1,c74770_g1,c101146_g4,c69344_g1,c94961_g1,c109554_g1,c70204_g1,c89650_g1,c99239_g2,c62541_g1,c113426_g1,c107228_g1,c84471_g1,c117880_g1,c105554_g1,c101231_g1,c95645_g1,c79518_g1,c62718_g1,c85183_g1,c95786_g2,c87430_g1,c102814_g1,c79347_g2,c43152_g1,c78864_g1,c101108_g2,c94925_g1,c113556_g3,c19099_g1,c89…
GO:0005623	cell	cellular_component	0.00028698	0.02959	695	33428	Down	c76911_g1,c92116_g3,c87825_g1,c97924_g1,c38146_g1,c107255_g2,c212718_g1,c110831_g4,c103559_g1,c94701_g1,c89224_g1,c100849_g1,c74424_g1,c85705_g1,c219285_g1,c90743_g1,c109299_g2,c19403_g1,c99446_g1,c82603_g1,c89142_g1,c112072_g1,c91523_g1,c82051_g1,c96936_g2,c477_g1,c109450_g2,c100995_g1,c94240_g1,c88359_g2,c82485_g1,c29688_g1,c99225_g1,c89695_g1,c3001_g1,c178377_g1,c111358_g1,c89049_g1,c80477_g1,…
GO:0044464	cell part	cellular_component	0.00028698	0.02959	695	33428	Down	c95944_g1,c105135_g3,c101146_g6,c104280_g2,c105065_g2,c93972_g1,c105367_g1,c77864_g1,c109718_g2,c97260_g1,c86909_g2,c69050_g1,c79978_g1,c100265_g2,c99380_g1,c99098_g1,c11990_g1,c99154_g1,c109929_g3,c109788_g2,c102901_g2,c215490_g1,c95948_g2,c62283_g1,c92077_g1,c101980_g1,c100003_g1,c98230_g1,c101525_g1,c74231_g1,c110329_g1,c99845_g1,c19190_g1,c143221_g1,c92471_g1,c91985_g4,c35606_g1,c101913_g2,c1…
GO:0043227	membrane-bounded organelle	cellular_component	0.00040967	0.040092	331	13511	Down	c63081_g1,c171619_g1,c243341_g1,c100117_g1,c103598_g1,c92023_g1,c109468_g1,c211537_g1,c100619_g1,c102338_g1,c84885_g1,c108274_g1,c101082_g5,c97620_g1,c95375_g1,c170397_g1,c97803_g1,c105735_g4,c215684_g1,c105319_g1,c99054_g4,c67851_g1,c63737_g1,c106989_g1,c86145_g1,c85411_g1,c101826_g1,c105869_g1,c91301_g1,c90065_g2,c1121_g1,c86929_g2,c100127_g2,c110180_g1,c113433_g5,c85723_g1,c50665_g1,c96957_g1,…
GO:0005654	nucleoplasm	cellular_component	0.00046702	0.043493	40	1045	Down	c110918_g2,c79518_g1,c81965_g1,c101286_g1,c86420_g1,c59503_g1,c82051_g1,c84556_g1,c80614_g1,c84781_g1,c93002_g1,c58903_g1,c99225_g1,c90072_g3,c80504_g1,c97610_g1,c96957_g1,c62692_g1,c40376_g1,c46908_g1,c101525_g1,c97159_g1,c103555_g1,c110831_g4,c102281_g1,c48103_g1,c92718_g3,c112750_g1,c241992_g1,c114747_g4,c168644_g1,c90436_g1,c86526_g1,c170397_g1,c91835_g2,c100520_g10,c103631_g1,c74315_g1,c1053…
GO:0044451	nucleoplasm part	cellular_component	0.00046702	0.043493	40	1045	Down	c86420_g1,c59503_g1,c82051_g1,c110918_g2,c79518_g1,c101286_g1,c81965_g1,c84781_g1,c93002_g1,c58903_g1,c99225_g1,c80504_g1,c90072_g3,c62692_g1,c97610_g1,c96957_g1,c84556_g1,c80614_g1,c102281_g1,c48103_g1,c92718_g3,c112750_g1,c241992_g1,c40376_g1,c101525_g1,c46908_g1,c97159_g1,c110831_g4,c103555_g1,c170397_g1,c91835_g2,c100520_g10,c103631_g1,c74315_g1,c105319_g1,c96013_g1,c114747_g4,c168644_g1,c904…
GO:0043231	intracellular membrane-bounded organelle	cellular_component	0.00048264	0.043608	330	13501	Down	c101646_g1,c99749_g1,c109049_g1,c166985_g1,c166297_g1,c81697_g1,c84781_g1,c81727_g2,c114713_g1,c97610_g1,c91863_g1,c64154_g1,c105153_g2,c100687_g1,c108045_g1,c57731_g2,c101567_g1,c76616_g1,c81965_g1,c100091_g3,c87772_g1,c112142_g1,c102179_g1,c21131_g1,c84361_g1,c100594_g2,c38918_g1,c168644_g1,c77113_g1,c107985_g2,c44386_g1,c72868_g1,c94551_g1,c94041_g1,c108359_g1,c63422_g1,c108350_g1,c75473_g1,c1…
GO:0035091	phosphatidylinositol binding	molecular_function	0.00048604	0.043608	10		Down	c60306_g1,c45497_g1,c116221_g1,c98235_g2,c82600_g1,c101286_g2,c75562_g1,c101589_g1,c68883_g1,c77311_g1
KCd0 vs. BCd0
GO:0006278	RNA-dependent DNA replication	biological_process	3.6178e-14	6.963e-11	14	548	Down	c111445_g3,c114677_g1,c87032_g1,c109573_g4,c93789_g1,c63412_g1,c104854_g1,c102938_g2,c94614_g2,c92510_g1,c101357_g1,c94668_g2,c113368_g4,c109674_g1
GO:0010467	gene expression	biological_process	3.3985e-12	1.9623e-08	447	17426	Up	c103631_g1,c79116_g1,c89677_g1,c98845_g1,c143904_g1,c92718_g3,c90243_g1,c12197_g1,c44597_g1,c109959_g2,c96922_g1,c117880_g1,c78652_g1,c110918_g2,c66817_g1,c81160_g2,c45497_g1,c101525_g1,c95920_g1,c93002_g1,c103935_g10,c11650_g1,c113053_g1,c98430_g1,c105065_g2,c169330_g1,c85411_g1,c114713_g1,c97591_g1,c19601_g1,c62461_g1,c29688_g1,c92471_g1,c168644_g1,c62803_g1,c74231_g1,c86110_g1,c94235_g1,c91342…
GO:0009059	macromolecule biosynthetic process	biological_process	1.5108e-10	2.9077e-07	490	19208	Up	c211253_g1,c99437_g3,c79086_g2,c57333_g1,c91779_g2,c139656_g1,c69179_g1,c59989_g1,c101092_g1,c93242_g1,c191681_g1,c90743_g1,c54438_g1,c105533_g1,c103626_g1,c104369_g3,c90436_g1,c69697_g1,c76973_g1,c64240_g1,c104280_g2,c80472_g1,c105994_g1,c113728_g2,c212507_g1,c215684_g1,c111655_g1,c14753_g1,c55257_g1,c95459_g1,c63899_g1,c105153_g2,c7942_g1,c108270_g1,c43470_g2,c90490_g1,c110792_g1,c76396_g1,c875…
GO:0044271	cellular nitrogen compound biosynthetic process	biological_process	2.3666e-10	3.4162e-07	455	18660	Up	c64240_g1,c76973_g1,c69697_g1,c90436_g1,c105533_g1,c90743_g1,c104369_g3,c103626_g1,c191681_g1,c93242_g1,c57333_g1,c139656_g1,c69179_g1,c99437_g3,c211253_g1,c90490_g1,c43470_g2,c110792_g1,c105153_g2,c108270_g1,c7942_g1,c63899_g1,c55257_g1,c113433_g5,c14753_g1,c212507_g1,c113728_g2,c111655_g1,c80472_g1,c54180_g1,c104280_g2,c48099_g1,c102179_g1,c99239_g2,c101730_g1,c146639_g1,c87583_g1,c73499_g1,c76…
GO:0006259	DNA metabolic process	biological_process	3.6178e-10	5.2223e-07	24	5208	Down	c113368_g4,c106420_g1,c109674_g1,c106052_g1,c212880_g1,c101357_g1,c106538_g3,c93984_g1,c87032_g1,c93789_g1,c104854_g1,c63412_g1,c85178_g2,c110374_g2,c94614_g2,c92510_g1,c94668_g2,c194500_g1,c115282_g2,c102938_g2,c107738_g2,c111445_g3,c109573_g4,c114677_g1
GO:0006260	DNA replication	biological_process	1.0168e-09	1.1742e-06	17	2479	Down	c115282_g2,c102938_g2,c109573_g4,c111445_g3,c114677_g1,c94614_g2,c92510_g1,c94668_g2,c87032_g1,c85178_g2,c63412_g1,c93789_g1,c104854_g1,c113368_g4,c109674_g1,c212880_g1,c101357_g1
GO:0034645	cellular macromolecule biosynthetic process	biological_process	1.2011e-09	1.3871e-06	479	19027	Up	c113926_g3,c97507_g2,c94229_g1,c97738_g1,c97694_g2,c113556_g3,c74315_g1,c28923_g1,c57667_g1,c109798_g1,c91210_g1,c28761_g1,c111375_g3,c96780_g3,c96311_g1,c211596_g1,c81040_g1,c105394_g2,c107570_g1,c81447_g1,c236108_g1,c105593_g3,c82990_g2,c99239_g3,c92516_g1,c104660_g1,c89441_g1,c121852_g1,c46065_g1,c99752_g1,c110154_g1,c26340_g1,c97607_g1,c100117_g1,c82051_g1,c60109_g1,c75937_g1,c104933_g1,c7887…
GO:0044249	cellular biosynthetic process	biological_process	1.2741e-08	1.2261e-05	584	24156	Up	c105319_g1,c7015_g1,c84569_g1,c94110_g1,c97620_g1,c84471_g1,c89650_g1,c83748_g1,c102525_g1,c45712_g1,c82576_g1,c92239_g1,c94140_g1,c79072_g1,c81290_g1,c112750_g1,c89658_g1,c59687_g1,c87880_g1,c11836_g1,c46936_g1,c99749_g1,c111324_g1,c84645_g1,c87416_g1,c94328_g1,c76421_g1,c167915_g1,c79393_g1,c99899_g3,c106612_g3,c110457_g6,c90983_g1,c73831_g1,c170397_g1,c110449_g2,c103178_g1,c101772_g1,c131236_g…
GO:0043043	peptide biosynthetic process	biological_process	1.7938e-08	1.3507e-05	160	7906	Up	c110445_g1,c28923_g1,c79061_g1,c97395_g1,c80039_g1,c94229_g1,c113926_g3,c214277_g1,c84773_g1,c82990_g2,c236108_g1,c107570_g1,c87583_g1,c96780_g3,c111375_g3,c81040_g1,c211596_g1,c14753_g1,c97607_g1,c26340_g1,c212507_g1,c104280_g2,c100117_g1,c191681_g1,c79978_g1,c93242_g1,c139656_g1,c80249_g1,c211253_g1,c236671_g1,c103626_g1,c69008_g1,c98438_g1,c213758_g1,c99054_g4,c172698_g1,c57272_g1,c68140_g1,c1…
GO:0006412	translation	biological_process	1.8714e-08	1.3507e-05	157	7810	Up	c98312_g1,c62461_g1,c95934_g1,c54636_g1,c131236_g1,c97591_g1,c19601_g1,c102368_g5,c101913_g2,c62890_g1,c111499_g2,c15787_g1,c45388_g1,c215291_g1,c98451_g1,c86110_g1,c92987_g1,c94235_g1,c106663_g1,c140772_g1,c44597_g1,c237170_g1,c82265_g1,c117880_g1,c46738_g1,c79116_g1,c105021_g1,c90243_g1,c97159_g1,c94935_g1,c76983_g1,c74741_g1,c238481_g1,c11650_g1,c169330_g1,c96936_g2,c78652_g1,c45497_g1,c66817_…
GO:0006518	peptide metabolic process	biological_process	2.2288e-08	1.4299e-05	165	8161	Up	c83748_g1,c104064_g2,c97802_g1,c102525_g1,c101905_g6,c25007_g1,c75503_g1,c97620_g1,c102814_g1,c107581_g1,c7015_g1,c87880_g1,c59687_g1,c109049_g1,c100539_g2,c36215_g1,c87416_g1,c82604_g1,c107148_g2,c93540_g1,c80477_g1,c92239_g1,c86793_g2,c45969_g2,c91942_g2,c79072_g1,c60523_g1,c104843_g3,c144698_g1,c99899_g3,c10985_g1,c17622_g1,c108754_g1,c111359_g4,c182736_g1,c63227_g1,c101804_g1,c82210_g1,c10103…
GO:0009058	biosynthetic process	biological_process	2.7147e-08	1.5434e-05	621	25863	Up	c88768_g1,c99141_g1,c103555_g1,c104064_g2,c95988_g2,c100367_g1,c109666_g1,c102477_g1,c100687_g1,c89750_g1,c104437_g1,c76113_g1,c102814_g1,c110966_g1,c72868_g1,c72477_g1,c101031_g1,c78152_g1,c103410_g1,c112958_g3,c89692_g1,c236921_g1,c108206_g1,c86307_g1,c84556_g1,c31971_g1,c111307_g5,c87948_g1,c105735_g4,c1414_g1,c69050_g1,c62541_g1,c80504_g1,c10985_g1,c103598_g1,c104266_g4,c60272_g1,c101286_g1,c…
GO:1901576	organic substance biosynthetic process	biological_process	2.9403e-08	1.5434e-05	599	25035	Up	c91210_g1,c28761_g1,c109798_g1,c57667_g1,c28923_g1,c104499_g2,c74315_g1,c97694_g2,c97738_g1,c113926_g3,c94229_g1,c97507_g2,c82990_g2,c99239_g3,c108665_g1,c81447_g1,c236108_g1,c81040_g1,c95833_g1,c105394_g2,c63943_g1,c211596_g1,c96311_g1,c96780_g3,c102071_g1,c97607_g1,c46065_g1,c89441_g1,c121852_g1,c104660_g1,c80249_g1,c98986_g2,c16673_g1,c92942_g1,c60109_g1,c82051_g1,c99846_g1,c108350_g1,c100898_…
GO:0043603	cellular amide metabolic process	biological_process	8.4401e-08	3.7487e-05	185	9023	Up	c107581_g1,c7015_g1,c97620_g1,c92160_g1,c102814_g1,c75503_g1,c104437_g1,c25007_g1,c97802_g1,c101905_g6,c102525_g1,c83748_g1,c104064_g2,c79072_g1,c45969_g2,c86793_g2,c91942_g2,c80477_g1,c57554_g1,c92239_g1,c82604_g1,c107148_g2,c93540_g1,c36215_g1,c100539_g2,c87416_g1,c59687_g1,c109049_g1,c87880_g1,c101804_g1,c82210_g1,c182736_g1,c89781_g1,c63227_g1,c111359_g4,c17622_g1,c108754_g1,c99899_g3,c10985_…
GO:0034641	cellular nitrogen compound metabolic process	biological_process	9.3136e-08	3.8412e-05	669	28333	Up	c57677_g1,c105367_g1,c103989_g1,c68140_g1,c100331_g2,c109798_g2,c85183_g1,c98438_g1,c99437_g1,c117571_g1,c213758_g1,c86827_g2,c98751_g2,c99733_g7,c101421_g1,c219695_g1,c99407_g1,c21131_g1,c98690_g1,c92256_g1,c112072_g1,c114334_g2,c12205_g1,c87658_g1,c107105_g5,c57731_g2,c85705_g1,c84534_g1,c99523_g1,c80518_g1,c54389_g1,c103329_g1,c63943_g2,c96936_g1,c101799_g2,c108329_g5,c81727_g2,c101454_g2,c598…
GO:0006807	nitrogen compound metabolic process	biological_process	1.5283e-07	5.58e-05	724	31082	Up	c84900_g1,c101913_g2,c109586_g1,c215291_g1,c90059_g1,c108045_g1,c86367_g1,c95647_g1,c77532_g1,c98312_g1,c54636_g1,c102901_g2,c83353_g1,c131236_g1,c101772_g1,c76983_g1,c238481_g1,c74741_g1,c92210_g1,c96936_g2,c131979_g1,c105752_g8,c97020_g2,c104268_g1,c91679_g1,c99696_g1,c107830_g1,c12239_g1,c237170_g1,c102042_g1,c70270_g1,c101335_g6,c82265_g1,c90229_g1,c105021_g1,c114298_g2,c97236_g1,c217330_g1,c…
GO:0043604	amide biosynthetic process	biological_process	1.5462e-07	5.58e-05	173	8558	Up	c90351_g2,c188356_g1,c102901_g1,c92256_g1,c103469_g7,c219695_g1,c21131_g1,c111957_g1,c99733_g7,c98438_g1,c69008_g1,c100331_g2,c213758_g1,c99054_g4,c172698_g1,c57272_g1,c68140_g1,c85918_g2,c101454_g2,c81727_g2,c71974_g1,c94551_g1,c86145_g1,c59847_g1,c13425_g1,c85434_g1,c96936_g1,c103329_g1,c43264_g1,c108329_g5,c96096_g1,c11924_g1,c101799_g2,c31463_g1,c99029_g1,c108772_g1,c53444_g2,c108884_g3,c8965…
GO:0071840	cellular component organization or biogenesis	biological_process	2.2712e-07	7.2856e-05	275	12391	Up	c76616_g1,c104933_g1,c236671_g1,c80249_g1,c92942_g1,c89877_g2,c212149_g1,c79978_g1,c108558_g3,c215490_g1,c100117_g1,c102071_g1,c105504_g3,c26340_g1,c211596_g1,c96780_g3,c86225_g1,c102478_g3,c103559_g1,c236108_g1,c47999_g1,c82990_g2,c113926_g3,c57346_g1,c109010_g1,c28923_g1,c71224_g1,c11924_g1,c103329_g1,c43264_g1,c93627_g1,c96936_g1,c97073_g1,c81727_g2,c101454_g2,c100849_g1,c77741_g2,c107105_g5,c…
GO:0022613	ribonucleoprotein complex biogenesis	biological_process	4.3195e-07	0.00012167	126	6495	Up	c66817_g1,c81160_g2,c45497_g1,c78652_g1,c214277_g1,c80039_g1,c113926_g3,c11650_g1,c238481_g1,c76983_g1,c79061_g1,c97159_g1,c96936_g2,c71224_g1,c169330_g1,c211596_g1,c46738_g1,c90243_g1,c96780_g3,c237170_g1,c86225_g1,c87583_g1,c44597_g1,c117880_g1,c82990_g2,c82265_g1,c236108_g1,c94235_g1,c92987_g1,c140772_g1,c106663_g1,c108916_g2,c111499_g2,c102368_g5,c102071_g1,c104280_g2,c101913_g2,c100117_g1,c1…
GO:0009966	regulation of signal transduction	biological_process	4.425e-07	0.00012167	32	612	Up	c103559_g1,c102244_g1,c112778_g1,c92720_g3,c101566_g1,c107018_g3,c59678_g3,c54457_g1,c77415_g1,c90571_g1,c54883_g1,c99113_g2,c139495_g1,c85448_g1,c54527_g1,c45497_g1,c28992_g1,c112270_g1,c82658_g1,c67972_g1,c75370_g1,c93219_g1,c84378_g2,c60306_g1,c62890_g1,c98319_g1,c10338_g1,c87122_g2,c89441_g1,c60092_g1,c98720_g1,c211929_g1
GO:0010646	regulation of cell communication	biological_process	4.7034e-07	0.00012344	32	618	Up	c67972_g1,c112270_g1,c82658_g1,c87122_g2,c10338_g1,c89441_g1,c98319_g1,c211929_g1,c60092_g1,c98720_g1,c93219_g1,c84378_g2,c75370_g1,c62890_g1,c60306_g1,c92720_g3,c101566_g1,c77415_g1,c90571_g1,c107018_g3,c59678_g3,c54457_g1,c103559_g1,c112778_g1,c102244_g1,c85448_g1,c139495_g1,c28992_g1,c54527_g1,c45497_g1,c54883_g1,c99113_g2
GO:0023051	regulation of signaling	biological_process	6.1595e-07	0.00015463	32	626	Up	c54883_g1,c99113_g2,c85448_g1,c139495_g1,c45497_g1,c54527_g1,c28992_g1,c103559_g1,c112778_g1,c102244_g1,c92720_g3,c101566_g1,c90571_g1,c77415_g1,c59678_g3,c54457_g1,c107018_g3,c84378_g2,c93219_g1,c75370_g1,c62890_g1,c60306_g1,c89441_g1,c87122_g2,c10338_g1,c98319_g1,c211929_g1,c98720_g1,c60092_g1,c112270_g1,c82658_g1,c67972_g1
GO:0042254	ribosome biogenesis	biological_process	6.8174e-07	0.00016402	125	6448	Up	c108916_g2,c106663_g1,c140772_g1,c92987_g1,c94235_g1,c212507_g1,c14753_g1,c26340_g1,c215291_g1,c98451_g1,c102368_g5,c104280_g2,c101913_g2,c102071_g1,c100117_g1,c111499_g2,c103626_g1,c131236_g1,c97591_g1,c139656_g1,c79978_g1,c191681_g1,c93242_g1,c92471_g1,c211253_g1,c236671_g1,c95934_g1,c74580_g1,c80249_g1,c98312_g1,c80039_g1,c113926_g3,c78652_g1,c214277_g1,c81160_g2,c66817_g1,c45497_g1,c71224_g1,…
GO:0048583	regulation of response to stimulus	biological_process	9.3963e-07	0.00020867	35	734	Up	c67972_g1,c77655_g1,c112270_g1,c82658_g1,c98319_g1,c89441_g1,c87122_g2,c10338_g1,c83723_g1,c98720_g1,c60092_g1,c211929_g1,c75370_g1,c84378_g2,c93219_g1,c60306_g1,c62890_g1,c101566_g1,c92720_g3,c59678_g3,c54457_g1,c110737_g2,c107018_g3,c90571_g1,c77415_g1,c103559_g1,c102244_g1,c112778_g1,c139495_g1,c85448_g1,c54527_g1,c45497_g1,c28992_g1,c54883_g1,c99113_g2
GO:0007165	signal transduction	biological_process	2.3245e-06	0.00047935	213	7543	Up	c98488_g2,c114036_g1,c37865_g1,c84361_g1,c82138_g1,c81477_g1,c82658_g1,c93376_g1,c45323_g1,c87694_g1,c90059_g1,c87745_g1,c95674_g1,c87383_g2,c107946_g1,c84192_g1,c85342_g1,c97250_g1,c63754_g1,c62890_g1,c63916_g1,c43196_g1,c87326_g1,c79116_g1,c54457_g1,c90571_g1,c89677_g1,c187588_g1,c86909_g1,c88441_g1,c109130_g2,c95038_g1,c75788_g1,c97867_g1,c60317_g1,c86909_g2,c110352_g1,c131979_g1,c45497_g1,c84…
GO:0035556	intracellular signal transduction	biological_process	2.6062e-06	0.0005189	100	3215	Up	c62890_g1,c63916_g1,c97250_g1,c60306_g1,c93219_g1,c87383_g2,c87745_g1,c63899_g1,c237993_g1,c89441_g1,c45323_g1,c93376_g1,c81477_g1,c97464_g1,c88341_g1,c112270_g1,c114036_g1,c67972_g1,c99846_g1,c93002_g1,c113715_g2,c28992_g1,c54527_g1,c85448_g1,c59452_g1,c60317_g1,c86909_g2,c101897_g1,c95038_g1,c76396_g1,c99239_g3,c91893_g1,c103559_g1,c86909_g1,c105394_g2,c89677_g1,c54457_g1,c79116_g1,c63943_g1,c8…
GO:0044700	single organism signaling	biological_process	2.8221e-06	0.00052564	213	7569	Up	c107581_g1,c79347_g2,c76113_g1,c89329_g1,c13978_g1,c93777_g1,c95813_g1,c111508_g2,c107437_g2,c46731_g1,c84471_g1,c76186_g1,c105891_g1,c86444_g1,c10338_g1,c95641_g1,c211929_g1,c60092_g1,c83723_g1,c95502_g1,c105321_g1,c100127_g2,c89106_g1,c75370_g1,c95944_g1,c109049_g1,c11836_g1,c107352_g6,c88768_g1,c89142_g1,c101804_g1,c97670_g1,c101566_g1,c79518_g1,c31108_g1,c105394_g1,c86929_g1,c59678_g3,c82959_…
GO:0044085	cellular component biogenesis	biological_process	2.79e-06	0.00052564	183	8930	Up	c97591_g1,c131236_g1,c92471_g1,c62461_g1,c95934_g1,c98312_g1,c106663_g1,c140772_g1,c94235_g1,c95674_g1,c62803_g1,c92987_g1,c98451_g1,c215291_g1,c111499_g2,c102368_g5,c101913_g2,c90243_g1,c101082_g5,c46738_g1,c117880_g1,c82265_g1,c237170_g1,c44597_g1,c99898_g3,c66817_g1,c81160_g2,c45497_g1,c78652_g1,c86447_g1,c96936_g2,c84781_g1,c81529_g1,c169330_g1,c11650_g1,c98430_g1,c238481_g1,c76983_g1,c93002_…
GO:0023052	signaling	biological_process	3.2618e-06	0.00058854	213	7576	Up	c86929_g2,c63943_g2,c101454_g2,c96941_g1,c76396_g2,c109533_g4,c87802_g1,c95645_g2,c87122_g2,c114025_g1,c81846_g1,c91985_g4,c98319_g1,c107653_g2,c77741_g2,c54418_g1,c46908_g1,c89895_g1,c171350_g1,c84378_g2,c93972_g1,c95645_g1,c67749_g2,c21131_g1,c108669_g1,c99098_g1,c101421_g1,c92720_g3,c81312_g1,c103899_g8,c110737_g2,c112072_g1,c107985_g1,c98985_g1,c94356_g1,c112778_g1,c88417_g1,c107549_g1,c93545…
GO:1902531	regulation of intracellular signal transduction	biological_process	6.3909e-06	0.0010543	22	368	Up	c103559_g1,c112270_g1,c59678_g3,c54457_g1,c67972_g1,c92720_g3,c101566_g1,c99113_g2,c60306_g1,c62890_g1,c75370_g1,c84378_g2,c93219_g1,c60092_g1,c28992_g1,c54527_g1,c211929_g1,c98319_g1,c139495_g1,c85448_g1,c89441_g1,c87122_g2
GO:0090304	nucleic acid metabolic process	biological_process	1.8775e-06	0.0013551	33	15444	Down	c85178_g2,c63412_g1,c38188_g1,c112076_g1,c106538_g3,c101357_g1,c106052_g1,c212880_g1,c109674_g1,c113368_g4,c107738_g2,c102938_g2,c101357_g2,c66329_g2,c104037_g2,c92510_g1,c94614_g2,c86878_g1,c104854_g1,c93789_g1,c87032_g1,c93984_g1,c107750_g2,c106420_g1,c114677_g1,c111445_g3,c79321_g1,c109573_g4,c97525_g3,c115282_g2,c194500_g1,c94668_g2,c110374_g2
GO:1901566	organonitrogen compound biosynthetic process	biological_process	1.2149e-05	0.0017987	253	12109	Up	c71974_g1,c86145_g1,c94551_g1,c111363_g2,c59847_g1,c13425_g1,c85918_g2,c101454_g2,c81727_g2,c110551_g2,c108329_g5,c96096_g1,c11924_g1,c101799_g2,c60319_g1,c85434_g1,c96936_g1,c103329_g1,c43264_g1,c108884_g3,c89655_g2,c63190_g1,c31463_g1,c99029_g1,c85723_g1,c108772_g1,c53444_g2,c94109_g1,c96951_g1,c100849_g1,c178377_g1,c116220_g1,c108210_g6,c57731_g2,c107105_g5,c87658_g1,c103469_g7,c99313_g2,c4373…
GO:0007154	cell communication	biological_process	1.2478e-05	0.0018012	216	7788	Up	c82138_g1,c81477_g1,c82658_g1,c84361_g1,c37865_g1,c98488_g2,c114036_g1,c62890_g1,c63754_g1,c63916_g1,c97250_g1,c87383_g2,c107946_g1,c85342_g1,c84192_g1,c87745_g1,c95674_g1,c90059_g1,c62803_g1,c87694_g1,c93376_g1,c45323_g1,c86909_g2,c60317_g1,c95038_g1,c75788_g1,c97867_g1,c109130_g2,c187588_g1,c88441_g1,c86909_g1,c90571_g1,c89677_g1,c54457_g1,c79116_g1,c43196_g1,c87326_g1,c100169_g2,c57643_g1,c105…
GO:0016070	RNA metabolic process	biological_process	1.9746e-05	0.0027146	329	11332	Up	c94935_g1,c109450_g2,c238481_g1,c74741_g1,c84781_g1,c86447_g1,c80614_g1,c91679_g1,c80225_g1,c104268_g1,c102042_g1,c110335_g1,c104646_g1,c111397_g1,c101082_g5,c105021_g1,c164567_g1,c114298_g2,c217330_g1,c109586_g1,c84900_g1,c67851_g1,c62890_g1,c211437_g1,c86526_g1,c108045_g1,c99970_g1,c42315_g1,c107275_g1,c77532_g1,c95647_g1,c86367_g1,c102901_g2,c63335_g1,c87721_g1,c101772_g1,c124463_g1,c3001_g1,c…
GO:0009190	cyclic nucleotide biosynthetic process	biological_process	2.6363e-05	0.0035401	11		Up	c12205_g1,c110457_g6,c90983_g1,c63916_g1,c63943_g2,c76113_g1,c87326_g1,c63943_g1,c237993_g1,c105394_g1,c105394_g2
GO:0009987	cellular process	biological_process	2.7938e-05	0.0036663	1198	56030	Up	c102290_g1,c105679_g1,c91927_g1,c101871_g2,c110128_g2,c79061_g1,c99081_g1,c110445_g1,c85674_g1,c73335_g1,c82186_g1,c79086_g2,c21242_g1,c97464_g1,c69179_g1,c103765_g1,c99150_g1,c57580_g2,c104369_g3,c105533_g1,c90743_g1,c76973_g1,c69697_g1,c85918_g1,c12147_g1,c60306_g1,c215684_g1,c92190_g1,c55257_g1,c90490_g1,c110737_g3,c7942_g1,c89104_g1,c108916_g2,c93545_g1,c103469_g7,c102244_g1,c107985_g1,c49085…
GO:0050794	regulation of cellular process	biological_process	2.9435e-05	0.0037768	419	16202	Up	c118084_g1,c114036_g2,c109904_g3,c79898_g1,c105065_g1,c241992_g1,c57284_g1,c110445_g1,c84773_g1,c97395_g1,c59452_g1,c80039_g1,c101897_g1,c76396_g1,c91893_g1,c101730_g1,c146639_g1,c100865_g2,c107018_g3,c112270_g2,c70308_g1,c108838_g1,c48099_g1,c60306_g1,c96898_g1,c111655_g1,c113728_g2,c63899_g1,c90928_g1,c98720_g1,c99300_g3,c92190_g1,c55257_g1,c110737_g3,c110792_g1,c43470_g2,c90490_g1,c108270_g1,c…
GO:0010604	positive regulation of macromolecule metabolic process	biological_process	3.8966e-05	0.0048911	23	465	Up	c60092_g1,c96957_g1,c113556_g3,c91214_g1,c46908_g1,c84773_g1,c80477_g1,c86307_g1,c91301_g1,c170397_g1,c86749_g1,c67851_g1,c63754_g1,c28923_g1,c114713_g1,c103593_g5,c90630_g1,c101980_g1,c90743_g1,c94110_g1,c80225_g1,c62976_g1,c103559_g1
GO:0051056	regulation of small GTPase mediated signal transduction	biological_process	4.103e-05	0.0050405	19	332	Up	c92720_g3,c101566_g1,c54457_g1,c59678_g3,c112270_g1,c98319_g1,c139495_g1,c87122_g2,c85448_g1,c89441_g1,c211929_g1,c28992_g1,c54527_g1,c75370_g1,c93219_g1,c84378_g2,c60306_g1,c99113_g2,c62890_g1
GO:0006139	nucleobase-containing compound metabolic process	biological_process	1.0677e-05	0.0068502	36	19936	Down	c109674_g1,c113368_g4,c101357_g1,c212880_g1,c106052_g1,c38188_g1,c106538_g3,c112076_g1,c63412_g1,c85178_g2,c86878_g1,c108742_g3,c104037_g2,c94614_g2,c92510_g1,c102938_g2,c66329_g2,c101357_g2,c107738_g2,c106420_g1,c93984_g1,c107750_g2,c104854_g1,c93789_g1,c87032_g1,c110374_g2,c106283_g1,c94668_g2,c194500_g1,c115282_g2,c97525_g3,c110299_g3,c111445_g3,c114677_g1,c109573_g4,c79321_g1
GO:0008653	lipopolysaccharide metabolic process	biological_process	6.9081e-05	0.0078211	37	538	Up	c12014_g1,c59452_g1,c111628_g3,c236921_g1,c81452_g1,c97738_g1,c57667_g1,c110449_g2,c95988_g3,c76310_g1,c54479_g1,c103964_g1,c101335_g6,c100855_g1,c74660_g1,c98235_g2,c112017_g1,c90226_g1,c107127_g1,c99357_g1,c57554_g1,c46065_g1,c60188_g1,c80110_g1,c98108_g1,c109284_g2,c105994_g1,c97990_g3,c6349_g1,c102477_g1,c99798_g1,c90743_g1,c54438_g1,c94316_g1,c101950_g2,c101967_g2,c95988_g2
GO:0009103	lipopolysaccharide biosynthetic process	biological_process	6.9081e-05	0.0078211	37	538	Up	c103964_g1,c54479_g1,c101335_g6,c74660_g1,c100855_g1,c98235_g2,c112017_g1,c12014_g1,c59452_g1,c236921_g1,c111628_g3,c81452_g1,c97738_g1,c57667_g1,c110449_g2,c76310_g1,c95988_g3,c6349_g1,c102477_g1,c99798_g1,c90743_g1,c54438_g1,c94316_g1,c101950_g2,c101967_g2,c95988_g2,c90226_g1,c107127_g1,c99357_g1,c57554_g1,c46065_g1,c60188_g1,c80110_g1,c98108_g1,c109284_g2,c105994_g1,c97990_g3
GO:0009187	cyclic nucleotide metabolic process	biological_process	6.5291e-05	0.0078211	11		Up	c12205_g1,c63916_g1,c90983_g1,c110457_g6,c63943_g2,c87326_g1,c76113_g1,c237993_g1,c63943_g1,c105394_g2,c105394_g1
GO:0051704	multi-organism process	biological_process	8.4575e-05	0.0093911	134	4320	Up	c101146_g5,c105891_g1,c97490_g1,c94014_g1,c101082_g2,c113731_g1,c103899_g1,c63422_g1,c97300_g1,c57473_g1,c94110_g1,c97620_g1,c95948_g2,c59687_g1,c99108_g1,c100931_g1,c99749_g1,c106180_g1,c88103_g2,c89224_g1,c92109_g2,c83723_g1,c92911_g1,c103617_g2,c78195_g1,c105631_g2,c92077_g1,c105394_g1,c97230_g1,c120855_g1,c76972_g1,c54684_g1,c101286_g1,c110457_g6,c88662_g1,c72477_g1,c72868_g1,c108374_g1,c9726…
GO:0050789	regulation of biological process	biological_process	0.00010018	0.010914	426	16662	Up	c82292_g1,c63943_g2,c103329_g1,c86929_g2,c101799_g2,c11924_g1,c211537_g1,c101454_g2,c96941_g1,c91985_g4,c81846_g1,c98319_g1,c90890_g1,c96013_g1,c114025_g1,c63737_g1,c77741_g2,c93972_g1,c108772_g1,c84378_g2,c103593_g5,c171350_g1,c54389_g1,c67749_g2,c107281_g1,c101421_g1,c21131_g1,c111957_g1,c103899_g8,c105869_g1,c102901_g1,c112072_g1,c57461_g1,c107549_g1,c12205_g1,c114334_g2,c112778_g1,c88417_g1,c…
GO:1901564	organonitrogen compound metabolic process	biological_process	0.00012383	0.013241	386	18509	Up	c59687_g1,c109049_g1,c11836_g1,c87880_g1,c84645_g1,c46936_g1,c99749_g1,c100539_g2,c87416_g1,c107127_g1,c92239_g1,c94140_g1,c79072_g1,c89658_g1,c86793_g2,c85955_g1,c90226_g1,c91942_g2,c103617_g2,c170378_g1,c84471_g1,c89650_g1,c83748_g1,c102525_g1,c85988_g1,c90977_g1,c82576_g1,c75503_g1,c99505_g1,c25007_g1,c107581_g1,c63422_g1,c7015_g1,c97620_g1,c101146_g6,c83220_g1,c110457_g6,c93403_g1,c102094_g1,…
GO:0018130	heterocycle biosynthetic process	biological_process	0.00013619	0.014042	312	11168	Up	c114298_g2,c164567_g1,c87326_g1,c101082_g5,c111397_g1,c104268_g1,c80225_g1,c91679_g1,c12239_g1,c102042_g1,c110335_g1,c104646_g1,c86447_g1,c131979_g1,c80614_g1,c92210_g1,c84781_g1,c109450_g2,c74741_g1,c103987_g1,c3001_g1,c165932_g1,c101772_g1,c87721_g1,c124463_g1,c54636_g1,c102901_g2,c86367_g1,c95647_g1,c77532_g1,c107275_g1,c42315_g1,c86526_g1,c99970_g1,c108045_g1,c84900_g1,c109586_g1,c62890_g1,c6…
GO:0009968	negative regulation of signal transduction	biological_process	0.00015234	0.015166	9		Up	c112778_g1,c82658_g1,c54883_g1,c45497_g1,c90571_g1,c77415_g1,c98720_g1,c107018_g3,c10338_g1
GO:0010648	negative regulation of cell communication	biological_process	0.00017268	0.016617	9		Up	c45497_g1,c90571_g1,c77415_g1,c98720_g1,c107018_g3,c10338_g1,c82658_g1,c112778_g1,c54883_g1
GO:0023057	negative regulation of signaling	biological_process	0.00017268	0.016617	9		Up	c54883_g1,c82658_g1,c112778_g1,c10338_g1,c90571_g1,c45497_g1,c77415_g1,c98720_g1,c107018_g3
GO:1901362	organic cyclic compound biosynthetic process	biological_process	0.00022295	0.020796	323	11608	Up	c69050_g1,c91136_g1,c60523_g1,c80504_g1,c103598_g1,c105394_g1,c104266_g4,c72884_g1,c60272_g1,c101286_g1,c86420_g1,c89781_g1,c101566_g1,c79518_g1,c110966_g1,c72868_g1,c101663_g1,c78152_g1,c112958_g3,c89692_g1,c108206_g1,c86307_g1,c84556_g1,c111307_g5,c87948_g1,c105735_g4,c62283_g1,c1414_g1,c103555_g1,c115693_g1,c88173_g1,c109666_g1,c100687_g1,c104437_g1,c76113_g1,c92160_g1,c88768_g1,c80932_g1,c991…
GO:0019080	viral gene expression	biological_process	0.0002233	0.020796	12	135	Up	c19601_g1,c99846_g1,c100091_g3,c104499_g2,c92491_g1,c56593_g1,c62927_g1,c88662_g1,c102042_g1,c214158_g1,c101146_g5,c95986_g1
GO:0044260	cellular macromolecule metabolic process	biological_process	0.00026336	0.023965	728	31365	Up	c100540_g3,c97924_g2,c104857_g1,c83076_g1,c97591_g1,c29688_g1,c25225_g1,c92116_g3,c94652_g1,c140772_g1,c91342_g1,c62803_g1,c168644_g1,c74231_g1,c86110_g1,c94235_g1,c87748_g1,c102368_g5,c111499_g2,c63754_g1,c143904_g1,c92718_g3,c90243_g1,c87956_g1,c109959_g2,c96922_g1,c12197_g1,c105903_g2,c57866_g1,c81452_g1,c106686_g1,c114866_g1,c169330_g1,c85411_g1,c114713_g1,c95920_g1,c93002_g1,c101146_g2,c1039…
GO:0031325	positive regulation of cellular metabolic process	biological_process	0.00026563	0.023965	33	972	Up	c84773_g1,c96957_g1,c113556_g3,c86307_g1,c111424_g1,c101525_g1,c91301_g1,c170397_g1,c28923_g1,c90630_g1,c85411_g1,c114713_g1,c100865_g2,c80225_g1,c62976_g1,c103559_g1,c46908_g1,c91214_g1,c55257_g1,c60092_g1,c80477_g1,c63754_g1,c86749_g1,c67851_g1,c107228_g1,c90743_g1,c115560_g1,c11924_g1,c101980_g1,c82292_g1,c94110_g1,c14603_g1,c89877_g2
GO:0034654	nucleobase-containing compound biosynthetic process	biological_process	0.00027102	0.024075	267	9485	Up	c101730_g1,c146639_g1,c102179_g1,c76396_g1,c87583_g1,c48099_g1,c99081_g1,c241992_g1,c79898_g1,c110572_g1,c109904_g3,c52996_g1,c80039_g1,c59452_g1,c103603_g2,c69179_g1,c57333_g1,c99437_g3,c69697_g1,c90436_g1,c64240_g1,c76973_g1,c104369_g3,c90743_g1,c105533_g1,c113728_g2,c111655_g1,c113433_g5,c54180_g1,c80472_g1,c7942_g1,c108270_g1,c43470_g2,c90490_g1,c110792_g1,c55257_g1,c63899_g1,c98985_g1,c10784…
GO:0019438	aromatic compound biosynthetic process	biological_process	0.00028301	0.02439	304	10959	Up	c79898_g1,c109904_g3,c110572_g1,c114036_g2,c52996_g1,c99081_g1,c241992_g1,c80039_g1,c82186_g1,c59452_g1,c103603_g2,c76396_g1,c73499_g1,c87583_g1,c146639_g1,c101730_g1,c99239_g2,c102179_g1,c48099_g1,c54180_g1,c80472_g1,c113728_g2,c111655_g1,c113433_g5,c55257_g1,c63899_g1,c7942_g1,c108270_g1,c105153_g2,c110792_g1,c90490_g1,c43470_g2,c99437_g3,c69179_g1,c57333_g1,c104369_g3,c105533_g1,c90743_g1,c696…
GO:0009893	positive regulation of metabolic process	biological_process	0.00031188	0.026482	34	1008	Up	c100865_g2,c80225_g1,c62976_g1,c103559_g1,c84773_g1,c96957_g1,c113556_g3,c86307_g1,c111424_g1,c91301_g1,c101525_g1,c170397_g1,c28923_g1,c90630_g1,c114713_g1,c85411_g1,c11924_g1,c90743_g1,c115560_g1,c101980_g1,c82292_g1,c94110_g1,c14603_g1,c89877_g2,c46908_g1,c91214_g1,c55257_g1,c60092_g1,c80477_g1,c63754_g1,c86749_g1,c67851_g1,c107228_g1,c103593_g5
GO:0006725	cellular aromatic compound metabolic process	biological_process	5.8504e-05	0.030709	36	21693	Down	c86878_g1,c94614_g2,c92510_g1,c108742_g3,c104037_g2,c66329_g2,c101357_g2,c102938_g2,c107738_g2,c113368_g4,c109674_g1,c106052_g1,c212880_g1,c101357_g1,c106538_g3,c112076_g1,c38188_g1,c63412_g1,c85178_g2,c110374_g2,c106283_g1,c94668_g2,c194500_g1,c115282_g2,c97525_g3,c110299_g3,c111445_g3,c114677_g1,c79321_g1,c109573_g4,c106420_g1,c107750_g2,c93984_g1,c87032_g1,c93789_g1,c104854_g1
GO:0046483	heterocycle metabolic process	biological_process	6.498e-05	0.031266	36	21829	Down	c94668_g2,c106283_g1,c110374_g2,c110299_g3,c111445_g3,c114677_g1,c109573_g4,c79321_g1,c97525_g3,c115282_g2,c194500_g1,c106420_g1,c93789_g1,c104854_g1,c87032_g1,c93984_g1,c107750_g2,c104037_g2,c108742_g3,c92510_g1,c94614_g2,c86878_g1,c107738_g2,c102938_g2,c66329_g2,c101357_g2,c101357_g1,c212880_g1,c106052_g1,c109674_g1,c113368_g4,c85178_g2,c63412_g1,c38188_g1,c112076_g1,c106538_g3
GO:0032774	RNA biosynthetic process	biological_process	0.00043361	0.035766	234	7892	Up	c92491_g1,c84900_g1,c109586_g1,c67851_g1,c107275_g1,c42315_g1,c74231_g1,c86526_g1,c86110_g1,c168644_g1,c62803_g1,c108045_g1,c29688_g1,c102901_g2,c86367_g1,c95647_g1,c77532_g1,c19601_g1,c103987_g1,c3001_g1,c101772_g1,c87721_g1,c124463_g1,c84781_g1,c114713_g1,c85411_g1,c109450_g2,c103935_g10,c93002_g1,c95920_g1,c113053_g1,c98430_g1,c74741_g1,c105065_g2,c101525_g1,c86447_g1,c110918_g2,c80614_g1,c111…
GO:1901360	organic cyclic compound metabolic process	biological_process	9.7198e-05	0.037415	36	22283	Down	c109674_g1,c113368_g4,c101357_g1,c106052_g1,c212880_g1,c38188_g1,c106538_g3,c112076_g1,c63412_g1,c85178_g2,c86878_g1,c108742_g3,c104037_g2,c92510_g1,c94614_g2,c102938_g2,c101357_g2,c66329_g2,c107738_g2,c106420_g1,c93984_g1,c107750_g2,c93789_g1,c104854_g1,c87032_g1,c110374_g2,c106283_g1,c94668_g2,c194500_g1,c115282_g2,c97525_g3,c111445_g3,c114677_g1,c110299_g3,c109573_g4,c79321_g1
GO:0051716	cellular response to stimulus	biological_process	0.00057619	0.04542	250	9363	Up	c101454_g2,c96941_g1,c76396_g2,c109533_g4,c87802_g1,c95645_g2,c86929_g2,c63943_g2,c60319_g1,c89895_g1,c171350_g1,c84378_g2,c93972_g1,c95645_g1,c67749_g2,c87122_g2,c114025_g1,c81846_g1,c91985_g4,c98319_g1,c107653_g2,c84534_g1,c77741_g2,c54418_g1,c46908_g1,c112072_g1,c107985_g1,c94356_g1,c98985_g1,c112778_g1,c235563_g1,c88417_g1,c107549_g1,c93545_g1,c12205_g1,c57461_g1,c102244_g1,c108669_g1,c99098_…
GO:0010628	positive regulation of gene expression	biological_process	0.00058211	0.04542	19	413	Up	c91301_g1,c86307_g1,c80477_g1,c84773_g1,c46908_g1,c91214_g1,c96957_g1,c113556_g3,c103593_g5,c90630_g1,c114713_g1,c28923_g1,c86749_g1,c67851_g1,c170397_g1,c94110_g1,c90743_g1,c101980_g1,c80225_g1
GO:0007264	small GTPase mediated signal transduction	biological_process	0.00061607	0.047429	59	2163	Up	c79116_g1,c54457_g1,c59678_g3,c99098_g1,c92720_g3,c219285_g1,c101566_g1,c62976_g1,c101897_g1,c62541_g1,c86909_g2,c97886_g1,c75254_g1,c95038_g1,c77113_g1,c112072_g1,c86909_g1,c91893_g1,c28992_g1,c54527_g1,c73565_g1,c85448_g1,c139495_g1,c99113_g2,c113715_g2,c69008_g1,c108374_g1,c93777_g1,c114036_g1,c79347_g2,c99846_g1,c81477_g1,c109533_g4,c97464_g1,c95645_g2,c112270_g1,c211929_g1,c87745_g1,c87122_g…
GO:0032270	positive regulation of cellular protein metabolic process	biological_process	0.00065767	0.048068	7	122	Up	c60092_g1,c84773_g1,c80477_g1,c62976_g1,c63754_g1,c103559_g1,c28923_g1
GO:0051247	positive regulation of protein metabolic process	biological_process	0.00065767	0.048068	7	122	Up	c28923_g1,c103559_g1,c63754_g1,c80477_g1,c62976_g1,c84773_g1,c60092_g1
GO:0030529	ribonucleoprotein complex	cellular_component	6.9355e-11	2.0023e-07	165	7605	Up	c105065_g1,c71224_g1,c110445_g1,c28923_g1,c114036_g2,c79061_g1,c97395_g1,c80039_g1,c113926_g3,c214277_g1,c84773_g1,c82990_g2,c236108_g1,c87583_g1,c112270_g2,c96780_g3,c111375_g3,c211596_g1,c14753_g1,c26340_g1,c212507_g1,c104280_g2,c100117_g1,c93357_g1,c93242_g1,c79978_g1,c191681_g1,c139656_g1,c74580_g1,c80249_g1,c211253_g1,c236671_g1,c76616_g1,c103626_g1,c69008_g1,c98438_g1,c212737_g1,c213758_g1,…
GO:0005840	ribosome	cellular_component	3.8623e-08	1.8584e-05	131	6725	Up	c15787_g1,c111499_g2,c102368_g5,c101913_g2,c215291_g1,c98451_g1,c45388_g1,c94235_g1,c92987_g1,c106663_g1,c140772_g1,c98312_g1,c62461_g1,c95934_g1,c54636_g1,c97591_g1,c131236_g1,c19601_g1,c238481_g1,c11650_g1,c97159_g1,c76983_g1,c94935_g1,c96936_g2,c169330_g1,c45497_g1,c66817_g1,c81160_g2,c78652_g1,c237170_g1,c44597_g1,c117880_g1,c82265_g1,c79116_g1,c46738_g1,c90243_g1,c59687_g1,c93540_g1,c107148_…
GO:0043226	organelle	cellular_component	8.0535e-07	0.000186	520	22524	Up	c91168_g1,c99845_g1,c100702_g1,c57646_g1,c110739_g1,c19403_g1,c107417_g2,c164239_g1,c212737_g1,c100520_g10,c100091_g3,c102524_g1,c83363_g1,c64154_g1,c90351_g2,c92541_g1,c46908_g1,c116220_g1,c89601_g1,c63797_g1,c105554_g1,c85490_g1,c99969_g1,c85723_g1,c7023_g1,c96951_g1,c53444_g2,c87430_g1,c188432_g1,c101980_g1,c60319_g1,c101567_g1,c86145_g1,c13425_g1,c104928_g1,c94316_g1,c84773_g1,c214277_g1,c190…
GO:0005622	intracellular	cellular_component	1.1676e-06	0.00024969	712	31825	Up	c86770_g1,c90436_g1,c103626_g1,c139656_g1,c57333_g1,c191681_g1,c99437_g3,c74580_g1,c100621_g1,c100003_g1,c105153_g2,c43470_g2,c100084_g1,c110792_g1,c79979_g1,c111358_g1,c76911_g1,c113728_g2,c212507_g1,c104280_g2,c54180_g1,c80472_g1,c81324_g1,c48099_g1,c112270_g2,c86049_g1,c99239_g2,c102179_g1,c100082_g2,c77864_g1,c98643_g2,c73499_g1,c104679_g1,c95203_g1,c102731_g1,c214277_g1,c19099_g1,c84773_g1,c…
GO:0005623	cell	cellular_component	4.5841e-06	0.00077848	741	33428	Up	c140772_g1,c45323_g1,c166297_g1,c93052_g1,c94235_g1,c168644_g1,c62803_g1,c74231_g1,c86110_g1,c108379_g2,c99225_g1,c111499_g2,c102368_g5,c106989_g1,c97591_g1,c28496_g1,c92116_g3,c29688_g1,c81477_g1,c57866_g1,c104569_g3,c92023_g1,c114713_g1,c85411_g1,c75562_g1,c114866_g1,c169330_g1,c62162_g1,c93002_g1,c95920_g1,c57643_g1,c92718_g3,c143904_g1,c90243_g1,c87956_g1,c109959_g2,c187186_g1,c45868_g1,c1219…
GO:0044464	cell part	cellular_component	4.5841e-06	0.00077848	741	33428	Up	c107105_g5,c99090_g1,c81846_g1,c98319_g1,c114025_g1,c57731_g2,c85705_g1,c93972_g1,c94240_g1,c84378_g2,c80518_g1,c11723_g1,c103329_g1,c96936_g1,c101799_g2,c108329_g5,c81727_g2,c104569_g4,c101454_g2,c106856_g1,c103432_g2,c105367_g1,c57677_g1,c103989_g1,c109539_g1,c68140_g1,c109798_g2,c85183_g1,c99437_g1,c98438_g1,c96452_g2,c106298_g1,c213758_g1,c99733_g7,c98751_g2,c57519_g1,c219695_g1,c99407_g1,c21…
GO:0043229	intracellular organelle	cellular_component	7.638e-06	0.0012251	507	22287	Up	c89750_g1,c100687_g1,c100367_g1,c109666_g1,c102814_g1,c199313_g1,c50665_g1,c81108_g1,c104064_g2,c115693_g1,c103555_g1,c477_g1,c46731_g1,c101905_g6,c100995_g1,c100844_g1,c92911_g1,c19190_g1,c114747_g4,c97924_g1,c80477_g1,c62718_g1,c45969_g2,c94701_g1,c73467_g2,c63081_g1,c30768_g1,c71904_g1,c88768_g1,c113426_g1,c36215_g1,c91749_g1,c100127_g2,c99141_g1,c107148_g2,c85750_g1,c148986_g1,c93540_g1,c1827…
GO:0044424	intracellular part	cellular_component	1.008e-05	0.0015316	667	29711	Up	c103621_g2,c88663_g1,c96029_g1,c15787_g1,c107228_g1,c45388_g1,c78541_g2,c84339_g1,c107255_g2,c112142_g1,c62461_g1,c1903_g1,c99257_g1,c102338_g1,c92471_g1,c19601_g1,c98488_g2,c97462_g1,c11650_g1,c105065_g2,c113053_g1,c98430_g1,c110918_g2,c78652_g1,c94041_g1,c81160_g2,c66817_g1,c241356_g1,c45497_g1,c99898_g3,c101525_g1,c44597_g1,c86909_g2,c86909_g1,c244765_g1,c117880_g1,c103631_g1,c79116_g1,c77823_…
GO:0005737	cytoplasm	cellular_component	1.5935e-05	0.0022441	342	16315	Up	c54636_g1,c84361_g1,c95934_g1,c91591_g1,c98312_g1,c131236_g1,c85342_g1,c98451_g1,c215291_g1,c101913_g2,c104260_g2,c103949_g1,c62890_g1,c112547_g1,c96620_g1,c106663_g1,c60356_g1,c92987_g1,c95674_g1,c87745_g1,c82265_g1,c110335_g1,c237170_g1,c12239_g1,c82485_g1,c46738_g1,c106141_g1,c101082_g5,c84781_g1,c99816_g1,c106867_g2,c96936_g2,c103677_g2,c94935_g1,c76983_g1,c76899_g1,c97159_g1,c68822_g2,c23848…
GO:0043228	non-membrane-bounded organelle	cellular_component	6.7282e-05	0.0078211	262	12072	Up	c57333_g1,c139656_g1,c191681_g1,c93242_g1,c99437_g3,c211253_g1,c69697_g1,c86770_g1,c103626_g1,c212507_g1,c113728_g2,c14753_g1,c104280_g2,c7942_g1,c90490_g1,c92190_g1,c102179_g1,c146639_g1,c241937_g1,c100082_g2,c98643_g2,c77864_g1,c87583_g1,c83216_g2,c110445_g1,c105065_g1,c64085_g1,c79061_g1,c80039_g1,c97395_g1,c19099_g1,c214277_g1,c84773_g1,c26233_g1,c13425_g1,c71974_g1,c94551_g1,c99526_g1,c60319…
GO:0043232	intracellular non-membrane-bounded organelle	cellular_component	0.00012944	0.013588	256	11918	Up	c88663_g1,c102368_g5,c103621_g2,c15787_g1,c111499_g2,c45388_g1,c94235_g1,c140772_g1,c62461_g1,c29688_g1,c92471_g1,c28496_g1,c97591_g1,c19601_g1,c97462_g1,c93002_g1,c113053_g1,c11650_g1,c169330_g1,c85411_g1,c78652_g1,c45497_g1,c241356_g1,c66817_g1,c81160_g2,c99898_g3,c44597_g1,c117880_g1,c79116_g1,c87956_g1,c90243_g1,c88768_g1,c99141_g1,c91749_g1,c36215_g1,c93540_g1,c148986_g1,c107148_g2,c100995_g…
GO:0032991	macromolecular complex	cellular_component	0.00027618	0.024161	501	22405	Up	c14753_g1,c113433_g5,c212507_g1,c113728_g2,c54180_g1,c80472_g1,c104280_g2,c96898_g1,c60306_g1,c100084_g1,c90490_g1,c110792_g1,c89104_g1,c100003_g1,c108270_g1,c92190_g1,c55257_g1,c79979_g1,c191681_g1,c93242_g1,c101092_g1,c139656_g1,c74580_g1,c211253_g1,c64240_g1,c76973_g1,c90436_g1,c57580_g2,c104369_g3,c72624_g1,c103626_g1,c105533_g1,c99081_g1,c105065_g1,c241992_g1,c64085_g1,c110445_g1,c114036_g2,…
GO:0048500	signal recognition particle	cellular_component	0.0004012	0.033573	9	99	Up	c77823_g1,c111628_g3,c101231_g1,c76616_g1,c101980_g1,c105562_g2,c90890_g1,c93734_g1,c96029_g1
GO:0031974	membrane-enclosed lumen	cellular_component	0.00047275	0.038446	84	2756	Up	c7942_g1,c86526_g1,c168644_g1,c26340_g1,c110831_g4,c100117_g1,c105504_g3,c99225_g1,c90436_g1,c69697_g1,c19601_g1,c86770_g1,c82051_g1,c57333_g1,c29688_g1,c92471_g1,c99437_g3,c101525_g1,c103603_g2,c110918_g2,c74315_g1,c80614_g1,c84781_g1,c106867_g2,c241992_g1,c97159_g1,c93002_g1,c92718_g3,c103631_g1,c102179_g1,c81447_g1,c104268_g1,c91679_g1,c12239_g1,c23044_g1,c89601_g1,c96013_g1,c112750_g1,c90890_…
GO:0044444	cytoplasmic part	cellular_component	0.00054965	0.044079	268	13452	Up	c62976_g1,c144698_g1,c108754_g1,c99899_g3,c101231_g1,c110457_g6,c45901_g1,c100594_g2,c96780_g2,c103178_g1,c109732_g3,c20702_g1,c76186_g1,c83748_g1,c90337_g1,c91217_g1,c113731_g1,c75503_g1,c25007_g1,c107581_g1,c7015_g1,c97620_g1,c59687_g1,c7451_g1,c11836_g1,c104157_g1,c99749_g1,c87416_g1,c92239_g1,c107092_g1,c79072_g1,c89658_g1,c85955_g1,c86793_g2,c91942_g2,c23044_g1,c110335_g1,c237170_g1,c12239_g…
GO:0043233	organelle lumen	cellular_component	0.00063595	0.047688	83	2731	Up	c103631_g1,c92718_g3,c12239_g1,c104268_g1,c91679_g1,c102179_g1,c81447_g1,c80614_g1,c74315_g1,c110918_g2,c103603_g2,c101525_g1,c97159_g1,c93002_g1,c241992_g1,c106867_g2,c84781_g1,c82051_g1,c90436_g1,c69697_g1,c19601_g1,c86770_g1,c99437_g3,c92471_g1,c57333_g1,c29688_g1,c86526_g1,c168644_g1,c7942_g1,c99225_g1,c100117_g1,c105504_g3,c26340_g1,c110831_g4,c100520_g10,c86420_g1,c101286_g1,c98751_g2,c7951…
GO:0070013	intracellular organelle lumen	cellular_component	0.00063595	0.047688	83	2731	Up	c108274_g1,c99526_g1,c105319_g1,c109666_g1,c96583_g2,c90977_g1,c81727_g2,c99407_g2,c103555_g1,c84471_g1,c89650_g1,c115693_g1,c112750_g1,c90890_g1,c57731_g2,c96013_g1,c89601_g1,c114747_g4,c100995_g1,c81965_g1,c46908_g1,c85705_g1,c7023_g1,c53444_g2,c99141_g1,c89224_g1,c102281_g1,c88768_g1,c101286_g1,c86420_g1,c79518_g1,c98751_g2,c100520_g10,c80504_g1,c49085_g1,c69050_g1,c114747_g1,c107414_g1,c10398…
GO:0003964	RNA-directed DNA polymerase activity	molecular_function	3.6178e-14	6.963e-11	14	541	Down	c109674_g1,c113368_g4,c101357_g1,c94668_g2,c94614_g2,c92510_g1,c102938_g2,c93789_g1,c104854_g1,c63412_g1,c111445_g3,c109573_g4,c87032_g1,c114677_g1
GO:0034061	DNA polymerase activity	molecular_function	3.6178e-14	6.963e-11	14	903	Down	c109573_g4,c111445_g3,c87032_g1,c114677_g1,c63412_g1,c93789_g1,c104854_g1,c102938_g2,c94614_g2,c92510_g1,c94668_g2,c101357_g1,c113368_g4,c109674_g1
GO:0016779	nucleotidyltransferase activity	molecular_function	1.9266e-09	1.854e-06	17	2537	Down	c93789_g1,c63412_g1,c104854_g1,c87032_g1,c101357_g1,c109674_g1,c113368_g4,c110299_g3,c111445_g3,c109573_g4,c114677_g1,c102938_g2,c115282_g2,c101357_g2,c94668_g2,c92510_g1,c94614_g2
GO:0003735	structural constituent of ribosome	molecular_function	2.4027e-07	7.3016e-05	109	5793	Up	c140772_g1,c106663_g1,c92987_g1,c94235_g1,c212507_g1,c26340_g1,c215291_g1,c98451_g1,c14753_g1,c100117_g1,c102368_g5,c104280_g2,c101913_g2,c111499_g2,c131236_g1,c103626_g1,c97591_g1,c139656_g1,c79978_g1,c191681_g1,c93242_g1,c236671_g1,c211253_g1,c80249_g1,c98312_g1,c95934_g1,c113926_g3,c80039_g1,c214277_g1,c78652_g1,c45497_g1,c81160_g2,c66817_g1,c169330_g1,c96936_g2,c97159_g1,c79061_g1,c76983_g1,c…
GO:0003676	nucleic acid binding	molecular_function	1.4403e-07	0.00011881	34	15036	Down	c111445_g3,c109573_g4,c114677_g1,c79321_g1,c194500_g1,c94668_g2,c106146_g1,c110374_g2,c102099_g2,c87032_g1,c93789_g1,c104854_g1,c88602_g1,c106420_g1,c20375_g1,c101357_g2,c66329_g2,c102938_g2,c92510_g1,c94614_g2,c98946_g2,c86878_g1,c97676_g2,c108528_g5,c29374_g1,c63412_g1,c85178_g2,c38188_g1,c106052_g1,c212880_g1,c101357_g1,c102734_g1,c113368_g4,c109674_g1
GO:0005198	structural molecule activity	molecular_function	8.4345e-06	0.0013162	158	7810	Up	c79832_g1,c99899_g3,c10985_g1,c17622_g1,c108754_g1,c60523_g1,c104843_g3,c144698_g1,c182736_g1,c97670_g1,c96780_g2,c45901_g1,c77719_g1,c126866_g1,c110457_g6,c1414_g1,c85141_g1,c31971_g1,c109732_g3,c101905_g6,c83748_g1,c97620_g1,c102814_g1,c107581_g1,c7015_g1,c25007_g1,c75503_g1,c36215_g1,c87416_g1,c107148_g2,c99749_g1,c102345_g1,c59687_g1,c45969_g2,c86793_g2,c94701_g1,c79072_g1,c92239_g1,c82265_g1…
GO:0016849	phosphorus-oxygen lyase activity	molecular_function	0.0001471	0.014901	11		Up	c12205_g1,c63916_g1,c90983_g1,c110457_g6,c63943_g2,c87326_g1,c76113_g1,c237993_g1,c63943_g1,c105394_g2,c105394_g1
GO:0003723	RNA binding	molecular_function	3.012e-05	0.017391	15	4562	Down	c63412_g1,c93789_g1,c104854_g1,c109573_g4,c111445_g3,c87032_g1,c114677_g1,c102938_g2,c94668_g2,c101357_g1,c92510_g1,c94614_g2,c109674_g1,c110374_g2,c113368_g4
GO:1901363	heterocyclic compound binding	molecular_function	8.4674e-05	0.036291	43	30125	Down	c107738_g2,c112486_g3,c20375_g1,c101357_g2,c66329_g2,c102938_g2,c97179_g1,c94614_g2,c92510_g1,c98946_g2,c86878_g1,c97676_g2,c108528_g5,c29374_g1,c63412_g1,c85178_g2,c112076_g1,c38188_g1,c90235_g2,c212880_g1,c106052_g1,c101357_g1,c102734_g1,c113368_g4,c93127_g1,c109674_g1,c114677_g1,c111445_g3,c79321_g1,c109573_g4,c194500_g1,c94668_g2,c106146_g1,c110374_g2,c87032_g1,c102099_g2,c93789_g1,c104854_g1…
GO:0097159	organic cyclic compound binding	molecular_function	8.7993e-05	0.036291	43	30187	Down	c102734_g1,c113368_g4,c93127_g1,c109674_g1,c106052_g1,c212880_g1,c101357_g1,c112076_g1,c38188_g1,c90235_g2,c29374_g1,c63412_g1,c85178_g2,c98946_g2,c86878_g1,c97676_g2,c108528_g5,c97179_g1,c92510_g1,c94614_g2,c20375_g1,c101357_g2,c66329_g2,c102938_g2,c107738_g2,c112486_g3,c60151_g1,c103697_g5,c106420_g1,c91101_g1,c88602_g1,c102099_g2,c87032_g1,c104854_g1,c93789_g1,c106146_g1,c110374_g2,c94668_g2,c…
KCd10 vs. BCd10
GO:0006278	RNA-dependent DNA replication	biological_process	1.7585e-10	5.0767e-07	34	548	Up	c107849_g5,c109959_g2,c97507_g2,c100960_g1,c57728_g1,c114095_g1,c113381_g3,c187296_g1,c117425_g1,c104026_g2,c109805_g1,c86591_g1,c109763_g2,c106609_g2,c109322_g5,c101805_g1,c104646_g1,c110957_g2,c106995_g4,c106546_g1,c97507_g3,c112885_g3,c108260_g3,c83980_g2,c108421_g1,c91779_g2,c104660_g1,c113536_g4,c106152_g4,c25375_g1,c113359_g3,c106660_g3,c101439_g1,c112169_g3
GO:0051252	regulation of RNA metabolic process	biological_process	9.4377e-07	0.0010899	133	6690	Up	c112958_g3,c80088_g1,c106234_g2,c100476_g1,c102229_g2,c114095_g1,c82640_g1,c112622_g3,c112203_g3,c69859_g1,c112860_g2,c101024_g1,c113419_g1,c108526_g3,c105408_g1,c89349_g1,c93416_g2,c105590_g2,c83980_g2,c110210_g1,c99642_g2,c102623_g2,c106078_g2,c102937_g6,c96737_g1,c100153_g2,c112904_g2,c112203_g1,c94339_g1,c112885_g1,c97715_g1,c105663_g3,c115163_g3,c108443_g4,c107367_g2,c88773_g1,c107803_g3,c97…
GO:0019219	regulation of nucleobase-containing compound metabolic process	biological_process	1.4825e-06	0.0014266	134	6825	Up	c114995_g1,c112555_g2,c105802_g1,c111307_g5,c111481_g2,c103935_g10,c103814_g1,c108536_g3,c113857_g1,c111355_g1,c103990_g2,c109496_g1,c105903_g2,c93956_g1,c114298_g2,c106498_g1,c86641_g1,c110917_g1,c103029_g2,c96237_g1,c90890_g1,c109515_g1,c107289_g5,c106310_g2,c60394_g1,c107082_g1,c97817_g1,c112136_g1,c109644_g1,c114066_g1,c104646_g1,c101892_g5,c109997_g1,c106995_g4,c110957_g2,c104820_g1,c91142_g…
GO:0090304	nucleic acid metabolic process	biological_process	7.3901e-06	0.0060958	253	15444	Up	c107082_g1,c60394_g1,c112136_g1,c97817_g1,c114066_g1,c104646_g1,c101892_g5,c101676_g1,c109644_g1,c106995_g4,c109997_g1,c110957_g2,c108260_g3,c109515_g1,c105522_g5,c110243_g1,c106152_g4,c107289_g5,c109231_g3,c106310_g2,c86786_g1,c112756_g1,c103990_g3,c111750_g5,c69697_g1,c109644_g2,c74907_g1,c83113_g1,c106301_g1,c91573_g1,c104820_g1,c91142_g1,c102410_g1,c113339_g1,c105806_g3,c111481_g2,c113670_g3,…
GO:0006355	regulation of transcription, DNA-templated	biological_process	2.0772e-05	0.0094594	119	6232	Up	c109560_g1,c104465_g1,c112958_g3,c80088_g1,c108759_g3,c115087_g1,c105172_g3,c101749_g1,c92281_g1,c112622_g3,c112203_g3,c104461_g1,c92440_g1,c109959_g2,c69859_g1,c106234_g2,c78132_g1,c100476_g1,c102229_g2,c82640_g1,c105408_g1,c108526_g3,c85904_g1,c89349_g1,c110136_g1,c93416_g2,c105590_g2,c110868_g1,c92954_g1,c104826_g4,c112860_g2,c104909_g5,c113419_g1,c104468_g1,c109673_g1,c101013_g4,c112119_g3,c9…
GO:1903506	regulation of nucleic acid-templated transcription	biological_process	2.0772e-05	0.0094594	119	6232	Up	c108526_g3,c105408_g1,c85904_g1,c89349_g1,c110136_g1,c93416_g2,c105590_g2,c110868_g1,c92954_g1,c104826_g4,c112860_g2,c104909_g5,c113419_g1,c104468_g1,c109673_g1,c101013_g4,c112119_g3,c99642_g2,c102623_g2,c111238_g2,c110210_g1,c104465_g1,c109560_g1,c112958_g3,c80088_g1,c108759_g3,c115087_g1,c105172_g3,c101749_g1,c92281_g1,c112622_g3,c112203_g3,c104461_g1,c92440_g1,c69859_g1,c109959_g2,c78132_g1,c1…
GO:0006260	DNA replication	biological_process	2.1297e-05	0.0094594	58	2479	Up	c108260_g3,c83980_g2,c104266_g4,c108421_g1,c91779_g2,c112260_g1,c104660_g1,c113536_g4,c106152_g4,c110544_g2,c112885_g3,c97507_g3,c101605_g2,c106546_g1,c104646_g1,c110957_g2,c105906_g2,c106995_g4,c112169_g3,c102410_g1,c105806_g3,c25375_g1,c113359_g3,c102887_g2,c106660_g3,c101439_g1,c74907_g1,c105590_g2,c104761_g1,c113381_g3,c107367_g2,c187296_g1,c103305_g1,c114095_g1,c111307_g5,c246737_g1,c100960_…
GO:0034654	nucleobase-containing compound biosynthetic process	biological_process	2.6305e-05	0.010126	160	9485	Up	c104909_g5,c104826_g4,c110868_g1,c92954_g1,c104468_g1,c85904_g1,c110136_g1,c100697_g1,c111238_g2,c110572_g1,c101013_g4,c109673_g1,c112533_g2,c112119_g3,c101749_g1,c105172_g3,c80472_g1,c92281_g1,c83050_g1,c109560_g1,c104465_g1,c115087_g1,c108759_g3,c78132_g1,c104461_g1,c92440_g1,c113359_g2,c109959_g2,c97356_g1,c91142_g1,c104820_g1,c105806_g3,c111750_g5,c69697_g1,c103990_g3,c91573_g1,c74907_g1,c109…
GO:2001141	regulation of RNA biosynthetic process	biological_process	2.5699e-05	0.010126	119	6266	Up	c115087_g1,c108759_g3,c80088_g1,c104465_g1,c112958_g3,c109560_g1,c92281_g1,c101749_g1,c105172_g3,c69859_g1,c109959_g2,c104461_g1,c92440_g1,c112203_g3,c112622_g3,c82640_g1,c102229_g2,c100476_g1,c78132_g1,c106234_g2,c93416_g2,c105590_g2,c110136_g1,c89349_g1,c85904_g1,c105408_g1,c108526_g3,c104468_g1,c113419_g1,c104909_g5,c112860_g2,c104826_g4,c92954_g1,c110868_g1,c102623_g2,c99642_g2,c112119_g3,c10…
GO:0006139	nucleobase-containing compound metabolic process	biological_process	3.0808e-05	0.010521	300	19936	Up	c111061_g1,c113381_g3,c115217_g2,c113359_g2,c97356_g1,c104461_g1,c218337_g1,c57728_g1,c92440_g1,c62338_g1,c109763_g2,c80472_g1,c75749_g1,c98611_g1,c105172_g3,c108759_g3,c86591_g1,c109805_g1,c104465_g1,c101150_g1,c109560_g1,c112885_g3,c100697_g1,c104858_g1,c111238_g2,c112533_g2,c112119_g3,c101013_g4,c109673_g1,c104810_g1,c110662_g2,c104826_g4,c112169_g3,c110136_g1,c109139_g5,c113359_g3,c111307_g5,…
GO:0051171	regulation of nitrogen compound metabolic process	biological_process	3.0976e-05	0.010521	137	7699	Up	c109959_g2,c104461_g1,c92440_g1,c78132_g1,c111061_g1,c108759_g3,c115087_g1,c104465_g1,c109560_g1,c92281_g1,c105172_g3,c98611_g1,c101749_g1,c112119_g3,c109673_g1,c101013_g4,c110544_g2,c111238_g2,c108421_g1,c110136_g1,c85904_g1,c104468_g1,c112169_g3,c104826_g4,c92954_g1,c110868_g1,c104909_g5,c103814_g1,c103935_g10,c108536_g3,c111481_g2,c105802_g1,c111307_g5,c114995_g1,c112555_g2,c103029_g2,c97395_g…
GO:0006351	transcription, DNA-templated	biological_process	4.2242e-05	0.012837	139	7800	Up	c78132_g1,c92440_g1,c104461_g1,c109959_g2,c105172_g3,c101749_g1,c80472_g1,c92281_g1,c83050_g1,c109560_g1,c104465_g1,c108759_g3,c115087_g1,c111238_g2,c110572_g1,c109673_g1,c101013_g4,c112119_g3,c112533_g2,c92954_g1,c110868_g1,c104826_g4,c104909_g5,c104468_g1,c85904_g1,c110136_g1,c114995_g1,c112555_g2,c105802_g1,c111307_g5,c111481_g2,c104369_g3,c103935_g10,c108536_g3,c103608_g1,c113857_g1,c103990_g…
GO:0097659	nucleic acid-templated transcription	biological_process	4.2242e-05	0.012837	139	7800	Up	c115087_g1,c108759_g3,c104465_g1,c109560_g1,c83050_g1,c92281_g1,c80472_g1,c101749_g1,c105172_g3,c109959_g2,c104461_g1,c92440_g1,c78132_g1,c110136_g1,c85904_g1,c104468_g1,c104909_g5,c104826_g4,c110868_g1,c92954_g1,c112533_g2,c112119_g3,c101013_g4,c109673_g1,c110572_g1,c111238_g2,c96237_g1,c90890_g1,c103029_g2,c110917_g1,c106498_g1,c86641_g1,c114298_g2,c93956_g1,c104048_g1,c109496_g1,c111355_g1,c10…
GO:0006725	cellular aromatic compound metabolic process	biological_process	4.7905e-05	0.01383	319	21693	Up	c108566_g2,c77763_g1,c112555_g2,c103608_g1,c96946_g1,c97507_g2,c113608_g3,c103814_g1,c88112_g1,c112812_g5,c89346_g1,c110704_g8,c75275_g1,c104048_g1,c108213_g2,c105903_g2,c113857_g1,c103990_g2,c99004_g1,c90890_g1,c103029_g2,c86641_g1,c106498_g1,c106152_g4,c109997_g1,c102905_g1,c110957_g2,c106995_g4,c109644_g1,c103674_g1,c101892_g5,c114066_g1,c104646_g1,c101676_g1,c112136_g1,c60394_g1,c106152_g2,c1…
GO:0060255	regulation of macromolecule metabolic process	biological_process	5.9435e-05	0.015599	142	8143	Up	c105802_g1,c111307_g5,c114995_g1,c112555_g2,c103935_g10,c103814_g1,c108536_g3,c111481_g2,c93956_g1,c114298_g2,c113857_g1,c111355_g1,c103990_g2,c109496_g1,c105903_g2,c103029_g2,c97395_g1,c96237_g1,c90890_g1,c106498_g1,c86641_g1,c110917_g1,c107289_g5,c106310_g2,c109515_g1,c109644_g1,c114066_g1,c104646_g1,c101892_g5,c109997_g1,c106995_g4,c110957_g2,c107082_g1,c60394_g1,c97817_g1,c112136_g1,c105806_g…
GO:0080090	regulation of primary metabolic process	biological_process	5.7651e-05	0.015599	141	8123	Up	c110210_g1,c83980_g2,c113150_g2,c102623_g2,c78160_g1,c99642_g2,c112860_g2,c101024_g1,c113419_g1,c108526_g3,c105408_g1,c89349_g1,c105590_g2,c93416_g2,c106234_g2,c100476_g1,c82640_g1,c114095_g1,c102229_g2,c112203_g3,c112622_g3,c87510_g1,c69859_g1,c80088_g1,c112958_g3,c93758_g2,c100688_g1,c102435_g1,c107786_g4,c114225_g1,c103132_g1,c107195_g1,c112555_g7,c100476_g2,c108921_g1,c102229_g1,c113728_g2,c1…
GO:0032774	RNA biosynthetic process	biological_process	7.2868e-05	0.018293	139	7892	Up	c112119_g3,c112533_g2,c109673_g1,c101013_g4,c110572_g1,c111238_g2,c110136_g1,c85904_g1,c104468_g1,c110868_g1,c92954_g1,c104826_g4,c104909_g5,c109959_g2,c104461_g1,c92440_g1,c78132_g1,c108759_g3,c115087_g1,c109560_g1,c104465_g1,c83050_g1,c92281_g1,c80472_g1,c105172_g3,c101749_g1,c109644_g1,c114066_g1,c104646_g1,c101892_g5,c109997_g1,c107082_g1,c60394_g1,c97817_g1,c112136_g1,c106310_g2,c107289_g5,c…
GO:1901362	organic cyclic compound biosynthetic process	biological_process	9.6767e-05	0.022349	187	11608	Up	c107808_g3,c109515_g1,c110243_g1,c106310_g2,c107289_g5,c60394_g1,c107082_g1,c112136_g1,c97817_g1,c114066_g1,c101892_g5,c104646_g1,c109644_g1,c103674_g1,c109997_g1,c104820_g1,c91142_g1,c102410_g1,c105806_g3,c103990_g3,c111750_g5,c69697_g1,c109644_g2,c76248_g1,c74907_g1,c83113_g1,c91573_g1,c114995_g1,c112555_g2,c77763_g1,c110727_g2,c105802_g1,c111307_g5,c111481_g2,c112812_g5,c99213_g1,c103935_g10,c…
GO:1901360	organic cyclic compound metabolic process	biological_process	0.00010132	0.0225	323	22283	Up	c107786_g4,c112555_g7,c114225_g1,c93758_g2,c111419_g3,c113728_g2,c101439_g1,c112172_g1,c106952_g4,c90507_g1,c102229_g1,c100476_g2,c108921_g1,c111349_g1,c111560_g3,c109866_g2,c98893_g1,c89243_g1,c112445_g1,c101335_g6,c110635_g1,c62167_g1,c107803_g3,c104318_g1,c110704_g7,c115163_g3,c108309_g1,c65428_g1,c114570_g1,c112904_g2,c94339_g1,c112203_g1,c101805_g1,c109322_g5,c114121_g1,c106546_g1,c102452_g1…
GO:0046483	heterocycle metabolic process	biological_process	0.00012207	0.026104	317	21829	Up	c104318_g1,c107803_g3,c110635_g1,c101335_g6,c62167_g1,c112445_g1,c89243_g1,c98893_g1,c111560_g3,c109322_g5,c101805_g1,c94339_g1,c112203_g1,c112904_g2,c114570_g1,c65428_g1,c108309_g1,c115163_g3,c110704_g7,c93758_g2,c114225_g1,c112555_g7,c107786_g4,c108921_g1,c111349_g1,c100476_g2,c102229_g1,c90507_g1,c106952_g4,c112172_g1,c113728_g2,c101439_g1,c111419_g3,c108459_g2,c102229_g2,c103305_g1,c114095_g1…
GO:0006259	DNA metabolic process	biological_process	0.000155	0.030861	103	5208	Up	c108200_g2,c104026_g2,c110704_g7,c108309_g1,c104048_g1,c96737_g1,c98690_g1,c101805_g1,c108213_g2,c105903_g2,c109322_g5,c111355_g1,c111941_g5,c114298_g2,c106609_g2,c89346_g1,c110704_g8,c96150_g1,c87851_g1,c108042_g2,c99752_g1,c107916_g2,c104369_g3,c96946_g1,c97507_g2,c107849_g5,c62167_g1,c110635_g1,c187296_g1,c107367_g2,c111307_g5,c106660_g3,c113728_g2,c101439_g1,c113272_g3,c112172_g1,c112756_g1,c…
GO:0055114	oxidation-reduction process	biological_process	0.00017621	0.033914	134	8978	Up	c108847_g2,c114314_g2,c106629_g1,c1692_g1,c97282_g1,c108856_g3,c107039_g2,c110662_g2,c101224_g1,c111777_g1,c66926_g1,c112028_g2,c110949_g4,c114791_g1,c114680_g2,c111718_g1,c113359_g3,c109139_g5,c102860_g1,c91926_g1,c97300_g1,c101288_g2,c95782_g1,c107563_g1,c62338_g1,c70753_g1,c111921_g1,c95899_g2,c66926_g2,c99421_g1,c99920_g2,c65434_g1,c112652_g3,c95902_g1,c107808_g3,c105695_g1,c105090_g2,c107060…
GO:0019438	aromatic compound biosynthetic process	biological_process	0.0001946	0.036032	175	10959	Up	c111481_g2,c112812_g5,c103608_g1,c108536_g3,c114424_g2,c99213_g1,c104369_g3,c103935_g10,c112555_g2,c114995_g1,c105802_g1,c111307_g5,c110727_g2,c77763_g1,c110917_g1,c106498_g1,c86641_g1,c90890_g1,c96237_g1,c103029_g2,c109496_g1,c104048_g1,c111355_g1,c103990_g2,c106538_g1,c113857_g1,c114298_g2,c93956_g1,c112136_g1,c97817_g1,c107082_g1,c60394_g1,c109997_g1,c104646_g1,c114066_g1,c101892_g5,c103674_g1…
GO:0031323	regulation of cellular metabolic process	biological_process	0.00020121	0.036032	141	8448	Up	c100476_g2,c108921_g1,c102229_g1,c113728_g2,c106952_g4,c107575_g1,c101609_g1,c93758_g2,c100688_g1,c102435_g1,c107786_g4,c107195_g1,c114225_g1,c112555_g7,c103132_g1,c96737_g1,c102937_g6,c100153_g2,c106078_g2,c112904_g2,c94339_g1,c112885_g1,c112203_g1,c105663_g3,c97715_g1,c108443_g4,c115163_g3,c107803_g3,c107367_g2,c88773_g1,c98893_g1,c100083_g1,c97331_g1,c111940_g3,c112445_g1,c111560_g3,c111122_g1…
GO:0018130	heterocycle biosynthetic process	biological_process	0.00025275	0.042923	177	11168	Up	c101013_g4,c109673_g1,c112533_g2,c112119_g3,c100697_g1,c111238_g2,c108847_g2,c110572_g1,c85904_g1,c113359_g3,c110136_g1,c104909_g5,c104826_g4,c110868_g1,c92954_g1,c104468_g1,c92440_g1,c104461_g1,c246737_g1,c113359_g2,c109959_g2,c97356_g1,c78132_g1,c107584_g1,c109560_g1,c104465_g1,c115087_g1,c108759_g3,c104838_g2,c114197_g1,c111921_g1,c101749_g1,c105172_g3,c80472_g1,c92281_g1,c83050_g1,c112136_g1,…
GO:2000112	regulation of cellular macromolecule biosynthetic process	biological_process	0.0002892	0.047709	123	7193	Up	c97715_g1,c105663_g3,c110917_g1,c106498_g1,c86641_g1,c90890_g1,c96237_g1,c108443_g4,c103029_g2,c97395_g1,c115163_g3,c100153_g2,c105903_g2,c96737_g1,c102937_g6,c109496_g1,c111355_g1,c106078_g2,c103990_g2,c113857_g1,c114298_g2,c93956_g1,c112203_g1,c94339_g1,c112904_g2,c111122_g1,c91142_g2,c111560_g3,c111481_g2,c110108_g1,c108536_g3,c104628_g1,c107849_g5,c103935_g10,c112555_g2,c88773_g1,c107367_g2,c…
GO:0006278	RNA-dependent DNA replication	biological_process	1.4522e-09	4.1925e-06	32	548	Down	c107588_g4,c108995_g2,c105694_g6,c102938_g5,c106513_g1,c112309_g4,c102938_g2,c93155_g2,c113787_g2,c111445_g3,c92510_g1,c114398_g1,c107521_g2,c113368_g4,c114677_g1,c109674_g1,c74256_g1,c214098_g1,c101357_g1,c102938_g3,c94614_g2,c105516_g5,c79468_g2,c106221_g1,c100576_g5,c112443_g2,c100938_g1,c105041_g5,c94668_g2,c113615_g9,c109787_g1,c87032_g1
GO:0045229	external encapsulating structure organization	biological_process	5.4289e-06	0.0062693	12	182	Down	c104053_g1,c93197_g1,c67576_g1,c111574_g2,c104360_g2,c102827_g2,c108010_g1,c108313_g1,c103945_g1,c86409_g2,c97801_g1,c54188_g1
GO:0006073	cellular glucan metabolic process	biological_process	2.8278e-05	0.023325	26	834	Down	c100056_g2,c189320_g1,c111626_g2,c92713_g1,c108433_g1,c94232_g2,c115111_g2,c115256_g1,c93065_g1,c105537_g2,c54188_g1,c108918_g2,c99134_g1,c97801_g1,c107456_g1,c102827_g2,c99134_g2,c93069_g1,c111574_g2,c106759_g1,c97611_g1,c83703_g1,c76143_g1,c108313_g1,c96122_g1,c103945_g1
GO:0044042	glucan metabolic process	biological_process	2.8278e-05	0.023325	26	834	Down	c76143_g1,c83703_g1,c97611_g1,c106759_g1,c103945_g1,c96122_g1,c108313_g1,c102827_g2,c107456_g1,c111574_g2,c93069_g1,c99134_g2,c54188_g1,c108918_g2,c105537_g2,c97801_g1,c99134_g1,c189320_g1,c100056_g2,c93065_g1,c115256_g1,c108433_g1,c92713_g1,c115111_g2,c94232_g2,c111626_g2
GO:0006979	response to oxidative stress	biological_process	3.4357e-05	0.024797	15	390	Down	c78850_g1,c104832_g2,c97892_g2,c107608_g5,c106174_g1,c105221_g1,c102710_g1,c104712_g6,c98776_g1,c97892_g1,c113993_g1,c108820_g2,c106342_g1,c109398_g2,c105890_g1
GO:0006804	obsolete peroxidase reaction	biological_process	5.0931e-05	0.026734	14	345	Down	c105221_g1,c102710_g1,c104832_g2,c78850_g1,c97892_g2,c107608_g5,c106174_g1,c105890_g1,c109398_g2,c104712_g6,c97892_g1,c113993_g1,c98776_g1,c106342_g1
GO:0071555	cell wall organization	biological_process	4.5485e-05	0.026734	10	160	Down	c104053_g1,c67576_g1,c111574_g2,c102827_g2,c108010_g1,c97801_g1,c103945_g1,c86409_g2,c108313_g1,c54188_g1
GO:0003964	RNA-directed DNA polymerase activity	molecular_function	1.3447e-10	5.0767e-07	34	541	Up	c57728_g1,c100960_g1,c97507_g2,c109959_g2,c107849_g5,c187296_g1,c113381_g3,c114095_g1,c86591_g1,c109805_g1,c104026_g2,c117425_g1,c101805_g1,c109322_g5,c106609_g2,c109763_g2,c106546_g1,c110957_g2,c106995_g4,c104646_g1,c106152_g4,c113536_g4,c91779_g2,c104660_g1,c108421_g1,c108260_g3,c83980_g2,c97507_g3,c112885_g3,c106660_g3,c101439_g1,c113359_g3,c25375_g1,c112169_g3
GO:0034061	DNA polymerase activity	molecular_function	8.0201e-09	1.5436e-05	39	903	Up	c101805_g1,c109322_g5,c106609_g2,c109763_g2,c86591_g1,c104026_g2,c117425_g1,c109805_g1,c108309_g1,c187296_g1,c113381_g3,c107367_g2,c114095_g1,c100960_g1,c57728_g1,c246737_g1,c107849_g5,c109959_g2,c97507_g2,c112169_g3,c106660_g3,c101439_g1,c25375_g1,c113359_g3,c104660_g1,c91779_g2,c106152_g4,c113536_g4,c83980_g2,c108260_g3,c104266_g4,c108421_g1,c112885_g3,c97507_g3,c110544_g2,c106546_g1,c106995_g4…
GO:0016705	oxidoreductase activity, acting on paired donors, with incorporation or reduction of molecular oxygen	molecular_function	2.982e-08	4.3045e-05	42	1173	Up	c113536_g4,c105090_g2,c65434_g1,c77758_g1,c98658_g1,c95902_g1,c109900_g2,c102470_g2,c111429_g2,c107039_g2,c111441_g2,c1692_g1,c108157_g2,c103814_g2,c112075_g4,c112028_g2,c66926_g1,c106461_g1,c110949_g4,c104008_g1,c109682_g3,c102860_g1,c111718_g1,c114680_g2,c105590_g2,c101288_g2,c97300_g1,c91926_g1,c108933_g2,c96765_g1,c107563_g1,c87624_g1,c98610_g3,c103814_g1,c82361_g1,c104848_g1,c108135_g2,c1108…
GO:0001071	nucleic acid binding transcription factor activity	molecular_function	1.7168e-05	0.0094594	59	2468	Up	c82640_g1,c100083_g1,c98893_g1,c111307_g5,c102229_g2,c112445_g1,c97331_g1,c111940_g3,c100476_g1,c78132_g1,c69859_g1,c91142_g2,c111122_g1,c111560_g3,c110108_g1,c112622_g3,c114298_g2,c94339_g1,c112904_g2,c100153_g2,c101749_g1,c96737_g1,c109496_g1,c106078_g2,c111355_g1,c105172_g3,c103029_g2,c115163_g3,c105663_g3,c80088_g1,c97715_g1,c112958_g3,c107289_g5,c93758_g2,c106310_g2,c109515_g1,c102435_g1,c10…
GO:0003700	transcription factor activity, sequence-specific DNA binding	molecular_function	1.7168e-05	0.0094594	59	2468	Up	c92954_g1,c110868_g1,c100476_g2,c91142_g1,c102229_g1,c113419_g1,c105408_g1,c103990_g3,c85904_g1,c89349_g1,c74907_g1,c110136_g1,c91573_g1,c109515_g1,c93758_g2,c107289_g5,c106310_g2,c60394_g1,c107082_g1,c109673_g1,c101013_g4,c97817_g1,c112119_g3,c101892_g5,c102623_g2,c109997_g1,c102435_g1,c105172_g3,c111355_g1,c106078_g2,c96737_g1,c109496_g1,c100153_g2,c101749_g1,c112904_g2,c94339_g1,c114298_g2,c11…
GO:0003913	DNA photolyase activity	molecular_function	1.5304e-05	0.0094594	5	17	Up	c106994_g1,c105162_g1,c112172_g1,c111349_g1,c105162_g2
GO:0016706	oxidoreductase activity, acting on paired donors, with incorporation or reduction of molecular oxygen, 2-oxoglutarate as one donor, and incorporation of one atom each of oxygen into both donors	molecular_function	9.4093e-05	0.022349	14	255	Up	c91926_g1,c101288_g2,c96765_g1,c110843_g3,c102470_g2,c104008_g1,c108135_g2,c95902_g1,c87624_g1,c98610_g3,c109682_g3,c107563_g1,c103814_g1,c103814_g2
GO:0051213	dioxygenase activity	molecular_function	0.00015417	0.030861	17	438	Up	c108135_g2,c104008_g1,c113419_g1,c110843_g3,c99920_g2,c109682_g3,c95902_g1,c102470_g2,c96765_g1,c101288_g2,c91926_g1,c103814_g1,c103814_g2,c114225_g1,c107563_g1,c98610_g3,c87624_g1
GO:0016779	nucleotidyltransferase activity	molecular_function	0.00020593	0.036032	55	2537	Up	c105806_g3,c102158_g1,c112169_g3,c95919_g2,c83113_g1,c106660_g3,c69697_g1,c101439_g1,c113359_g3,c25375_g1,c112885_g3,c97507_g3,c110572_g1,c110544_g2,c113536_g4,c106152_g4,c91779_g2,c104660_g1,c108421_g1,c108260_g3,c83980_g2,c104266_g4,c110957_g2,c106995_g4,c114121_g1,c114225_g1,c104646_g1,c106546_g1,c111818_g1,c106609_g2,c109763_g2,c83050_g1,c80472_g1,c104048_g1,c102937_g6,c101805_g1,c109322_g5,c…
GO:0003964	RNA-directed DNA polymerase activity	molecular_function	1.1556e-09	4.1925e-06	32	541	Down	c108995_g2,c107588_g4,c106513_g1,c102938_g5,c105694_g6,c114398_g1,c92510_g1,c113787_g2,c111445_g3,c93155_g2,c102938_g2,c112309_g4,c101357_g1,c214098_g1,c114677_g1,c109674_g1,c74256_g1,c113368_g4,c107521_g2,c79468_g2,c105516_g5,c94614_g2,c102938_g3,c100938_g1,c100576_g5,c112443_g2,c106221_g1,c105041_g5,c87032_g1,c94668_g2,c113615_g9,c109787_g1
GO:0034061	DNA polymerase activity	molecular_function	1.0281e-07	0.00017998	36	903	Down	c107588_g4,c108995_g2,c92447_g1,c102938_g5,c106513_g1,c105694_g6,c102938_g2,c93155_g2,c112309_g4,c92510_g1,c114398_g1,c115267_g1,c113787_g2,c111445_g3,c113368_g4,c107521_g2,c101357_g1,c104009_g1,c114677_g1,c109674_g1,c74256_g1,c214098_g1,c105516_g5,c102938_g3,c94614_g2,c79468_g2,c100576_g5,c112443_g2,c106221_g1,c100938_g1,c112416_g2,c105041_g5,c113615_g9,c94668_g2,c109787_g1,c87032_g1
GO:0043531	ADP binding	molecular_function	1.2469e-07	0.00017998	27	523	Down	c95890_g1,c115257_g2,c110185_g4,c97981_g1,c114151_g1,c115130_g1,c100216_g1,c104340_g1,c111124_g1,c109954_g1,c111867_g3,c104393_g3,c112009_g2,c114646_g1,c115057_g1,c114949_g1,c110185_g6,c113745_g1,c114658_g3,c112317_g1,c114853_g3,c114812_g2,c115251_g4,c97023_g1,c112391_g1,c115200_g3,c99923_g1
GO:0004601	peroxidase activity	molecular_function	5.0931e-05	0.026734	14	345	Down	c109398_g2,c105890_g1,c104712_g6,c113993_g1,c97892_g1,c98776_g1,c106342_g1,c105221_g1,c102710_g1,c104832_g2,c78850_g1,c97892_g2,c107608_g5,c106174_g1
