# Supplementary material for: Comparative transcriptome analysis reveals key cadmium transport-related genes in roots of two pak choi (Brassica rapa L. ssp. chinensis) cultivars
Source: BMC Genomics. 2017 Aug 8;18:587. doi: 10.1186/s12864-017-3973-2 (PMC5549386; doi:10.1186/s12864-017-3973-2)
Supplement: Supplementary file 4 — The significantly enriched pathways of up and down-regulated DEGs in four groups based on pairwise comparison. (XLSX 16 kb) [file 12864_2017_3973_MOESM4_ESM.xlsx]

## Sheet: Sheet1
Additional file 4: Table S4. The significantly enriched pathways of up and down-regulated DEGs in four groups based on pairwise comparison.
Term	Id	Sample number				Background number	P-Value				Corrected P-Value
		BCd10 vs. BCd0	KCd10 vs. KCd0	KCd0 vs. BCd0	KCd10 vs. BCd10		BCd10 vs. BCd0	KCd10 vs. KCd0	KCd0 vs. BCd0	KCd10 vs. BCd10	BCd10 vs. BCd0	KCd10 vs. KCd0	KCd0 vs. BCd0	KCd10 vs. BCd10
The significantly enriched pathways of up-regulated in four groups based on pairwise comparison
Adherens junction	ko04520	5				462	0.0391897				0.677524
Amoebiasis	ko05146	4				232	0.0148237				0.493485
Antigen processing and presentation	ko04612	7				673	0.0195901				0.493485
Arrhythmogenic right ventricular cardiomyopathy (ARVC)	ko05412	4		10		126	0.00185002		0.000404278		0.155402		0.0377326
Carbon fixation in photosynthetic organisms	ko00710	6				633	0.0430035				0.677524
Legionellosis	ko05134	10				909	0.00404616				0.226585
Leukocyte transendothelial migration	ko04670	5		23		497	0.0505315		0.000363004		0.677524		0.0377326
Pentose and glucuronate interconversions	ko00040	5			8	350	0.0140343			0.00128747	0.493485			0.0162543
Phenylalanine metabolism	ko00360	5			10	409	0.0252498			0.000199392	0.530246			0.00313382
Phenylpropanoid biosynthesis	ko00940	5			11	387	0.0205619			2.62969e-05	0.493485			0.000531198
Ribosome	ko03010	74				5639	5.44979e-19				9.15565e-17
Systemic lupus erythematosus	ko05322	4				335	0.0466044				0.677524
Aminobenzoate degradation	ko00627		1		6	137		0.0195199		0.000201681		0.0702717		0.00313382
Bisphenol degradation	ko00363		1			94		0.0134767				0.0702717
Limonene and pinene degradation	ko00903		1		8	180		0.0255281		1.62596e-05		0.0765842		0.000410554
Mineral absorption	ko04978		2			111		0.000121038				0.00217868
Polycyclic aromatic hydrocarbon degradation	ko00624		1		4	85		0.0122074		0.00184509		0.0702717		0.0196162
Steroid biosynthesis	ko00100		1			256		0.0360619				0.0927307
Stilbenoid, diarylheptanoid and gingerol biosynthesis	ko00945		1		7	110		0.0157294		6.06977e-06		0.0702717		0.000204349
SNARE interactions in vesicular transport	ko04130			10		113			0.000179639				0.0377326
alpha-Linolenic acid metabolism	ko00592				5	187				0.00546095				0.040856
Ascorbate and aldarate metabolism	ko00053				7	275				0.00141056				0.0167608
beta-Alanine metabolism	ko00410				8	423				0.00400621				0.0323702
Bisphenol degradation	ko00363				4	94				0.00262048				0.0262993
Chemical carcinogenesis	ko05204				21	247				1.79378e-17				9.05858e-16
Chloroalkane and chloroalkene degradation	ko00625				6	192				0.00112121				0.015099
Circadian rhythm - plant	ko04712				4	103				0.00359413				0.0323702
Cyanoamino acid metabolism	ko00460				9	220				9.18431e-06				0.000265033
Drug metabolism - cytochrome P450	ko00982				22	257				2.69695e-18				2.72392e-16
Fanconi anemia pathway	ko03460				5	206				0.00804856				0.0524455
Fatty acid degradation	ko00071				10	666				0.00673469				0.0457731
Flavonoid biosynthesis	ko00941				5	53				2.28444e-05				0.000512729
Galactose metabolism	ko00052				6	249				0.00395469				0.0323702
Glutathione metabolism	ko00480				25	563				2.49515e-14				1.00804e-12
Glycerolipid metabolism	ko00561				7	369				0.00679799				0.0457731
Glycine, serine and threonine metabolism	ko00260				12	581				0.000220345				0.00317926
Metabolism of xenobiotics by cytochrome P450	ko00980				22	267				5.71512e-18				3.84818e-16
Nicotine addiction	ko05033				2	14				0.00380762				0.0323702
Plant hormone signal transduction	ko04075				40	489				1.96529e-31				3.96989e-29
Retinol metabolism	ko00830				5	182				0.00489231				0.0380095
Starch and sucrose metabolism	ko00500				11	682				0.00273408				0.0262993
Styrene degradation	ko00643				3	62				0.00647177				0.0457731
Tryptophan metabolism	ko00380				11	444				8.69024e-05				0.00159584
Tyrosine metabolism	ko00350				8	359				0.0015044				0.0168828
The significantly enriched pathways of down-regulated in four groups based on pairwise comparison
Term	Id	Sample number				Background number	P-Value				Corrected P-Value
		BCd10 vs. BCd0	KCd10 vs. KCd0	KCd0 vs. BCd0	KCd10 vs. BCd10		BCd10 vs. BCd0	KCd10 vs. KCd0	KCd0 vs. BCd0	KCd10 vs. BCd10	BCd10 vs. BCd0	KCd10 vs. KCd0	KCd0 vs. BCd0	KCd10 vs. BCd10
Ascorbate and aldarate metabolism	ko00053	6				275	1.43709e-05				0.00201193
Galactose metabolism	ko00052	5				249	0.000110899				0.00776296
Limonene and pinene degradation	ko00903	4				180	0.000378992				0.0176863
SNARE interactions in vesicular transport	ko04130		9			113		0.000570794				0.113292
Dilated cardiomyopathy	ko05414		8			97		0.000922758				0.113292
Platelet activation	ko04611		18			398		0.00122699				0.113292
Hypertrophic cardiomyopathy (HCM)	ko05410		9			139		0.00221735				0.124782
Tight junction	ko04530		22			564		0.00231227				0.124782
Purine metabolism	ko00230		41			1307		0.00270286				0.124782
Rap1 signaling pathway	ko04015		29			873		0.00501505				0.186535
Leukocyte transendothelial migration	ko04670		19			497		0.00538729				0.186535
MAPK signaling pathway - yeast	ko04011		7			113		0.00825541				0.254083
Arrhythmogenic right ventricular cardiomyopathy (ARVC)	ko05412		7			126		0.0140028				0.363776
Spliceosome	ko03040		41			1456		0.014446				0.363776
Small cell lung cancer	ko05222		8			165		0.0182869				0.422123
Herpes simplex infection	ko05168		19			581		0.0229822				0.482198
Basal transcription factors	ko03022		7			142		0.0244293				0.482198
Oxytocin signaling pathway	ko04921		29			1003		0.0262472				0.482198
Hedgehog signaling pathway	ko04340		6			116		0.0295665				0.482198
Apoptosis	ko04210		9			218		0.030807				0.482198
Carbohydrate digestion and absorption	ko04973		5			87		0.0313341				0.482198
Amino sugar and nucleotide sugar metabolism	ko00520		21			694		0.0354345				0.484231
Vascular smooth muscle contraction	ko04270		12			336		0.0361853				0.484231
Focal adhesion	ko04510		22			746		0.0401458				0.484231
cGMP-PKG signaling pathway	ko04022		21			706		0.0410264				0.484231
Adherens junction	ko04520		15			462		0.0418755				0.484231
T cell receptor signaling pathway	ko04660		12			347		0.0440115				0.484231
Adrenergic signaling in cardiomyocytes	ko04261		18			589		0.045005				0.484231
Phototransduction - fly	ko04745		9			237		0.0471994				0.484231
Morphine addiction	ko05032		9			237		0.0471994				0.484231
Butirosin and neomycin biosynthesis	ko00524		2			17		0.0498922				0.493577
Phenylalanine metabolism	ko00360				18	409				2.24687e-10				4.7409e-08
Phenylpropanoid biosynthesis	ko00940				16	387				5.20715e-09				5.49355e-07
Plant-pathogen interaction	ko04626				20	728				5.14139e-08				3.61611e-06
Isoquinoline alkaloid biosynthesis	ko00950				7	146				4.46082e-05				0.00235309
Tropane, piperidine and pyridine alkaloid biosynthesis	ko00960				7	160				7.74918e-05				0.00320541
Novobiocin biosynthesis	ko00401				4	35				9.11491e-05				0.00320541
Plant hormone signal transduction	ko04075				11	489				0.000276326				0.00832925
Ubiquinone and other terpenoid-quinone biosynthesis	ko00130				5	134				0.00162684				0.0429078
Ether lipid metabolism	ko00565				5	147				0.00240185				0.0563099
