# Supplementary material for: Comparative transcriptome analysis reveals key cadmium transport-related genes in roots of two pak choi (Brassica rapa L. ssp. chinensis) cultivars
Source: BMC Genomics. 2017 Aug 8;18:587. doi: 10.1186/s12864-017-3973-2 (PMC5549386; doi:10.1186/s12864-017-3973-2)
Supplement: Supplementary file 5 — The DEGs involved in transport activities in two pak choi cultivars under Cd stress. (XLSX 84 kb) [file 12864_2017_3973_MOESM5_ESM.xlsx]

## Sheet: Total
Additional file 5: Table S5. The DEGs involved in transport activities in two pak choi cultivars under Cd stress.
Note: 1. +, differentially expressed; -, not differentially expressed. 2. up, log2 ratio > 0.01; down, log2 ratio < 0.01; unchanged, 0.01≤ log2 ratio ≥ -0.01. 3. If the readcount of a given gene is zero, the expression value is set to 0.01 for further analysis.
Unigene ID	Unigene length	NR Description	Gene name	BCd10vs.BCd0	KCd10vs.KCd0	KCd0vs.BCd0	KCd10vs.BCd10	Up-Down-Regulation				Readcount		log2(BCd10_readcount/BCd0_readcount)	p-value	p-adjusted	Readcount		log2(KCd10_readcount/KCd0_readcount)	p-value	p-adjusted	Readcount		log2(KCd0_readcount/BCd0_readcount)	p-value	p-adjusted	Readcount		log2(KCd10_readcount/BCd10_readcount)	p-value	p-adjusted
								BCd10vs.BCd0	KCd10vs.KCd0	KCd0vs.BCd0	KCd10vs.BCd10	BCd10	BCd0				KCd10	KCd0				KCd0	BCd0				KCd10	BCd10
c107673_g1	1432	zinc transporter 3	ZIP3	-	-	-	+	up	up	down	down	255.106	87.8027	1.53876	0.00028021	0.057222	86.7896	60.4375	0.522078	0.27686	1	62.2963	83.9913	-0.431094	0.74755	1	90.4761	248.085	-1.45523	0.00048445	0.023467
c94974_g1	1368	zinc transporter 2	ZIP2	+	+	-	-	up	up	down	down	1248.81	380.062	1.71624	4.3089e-12	9.0557e-09	861.688	316.229	1.44619	4.8818e-07	8.2037e-05	326.376	363.647	-0.156002	0.92597	1	898.84	1214.6	-0.434345	0.033353	0.59414
c69625_g1	1250	zinc transporter 10	ZIP10	-	-	-	+	up	up	down	down	1446.4	944.519	0.614818	0.0085007	0.62021	758.725	529.276	0.519557	0.15026	1	546.718	903.287	-0.724386	0.54071	1	791.075	1406.82	-0.830554	4.0591e-05	0.0028646
c240768_g1	579	zinc transporter 10	ZIP10	-	-	-	+	up	up	down	down	1041.27	633.307	0.717372	0.0031683	0.33044	543.762	370.427	0.553787	0.062098	0.92788	382.44	605.609	-0.663153	0.57333	1	567.033	1012.79	-0.836825	7.262e-05	0.0047125
c83324_g1	474	Fe(2+) transport protein 1（IRT1）	IRT1	-	-	-	+	up	up	down	down	33.605	5.77966	2.53962	0.00077387	0.12262	4.23566	1.5895	1.41402	0.60273	1	1.63681	5.52912	-1.75616	0.48259	1	4.41596	32.6848	-2.88782	0.0002464	0.013235
c110664_g1	1376	Fe(2+) transport protein 1（IRT1）	IRT1	-	-	-	+	up	down	down	down	999.819	473.808	1.07736	0.0050019	0.44309	179.984	220.725	-0.294385	0.38789	1	227.81	453.156	-0.992178	0.40969	1	187.75	972.295	-2.37258	1.4749e-06	0.00015383
c103938_g1	2507	oligopeptide transporter 3	OPT3	-	-	-	+	up	down	down	down	2322.21	1352.12	0.780271	0.00069341	0.11288	605.05	831.758	-0.459111	0.21542	1	857.255	1293.06	-0.592995	0.6178	1	631.396	2258.67	-1.83886	1.0515e-18	6.0295e-16
c107524_g4	1864	oligopeptide transporter 1	OPT1	-	-	-	+	down	up	up	up	31.4049	52.3334	-0.736744	0.55282	1	124.641	66.714	0.901717	0.1135	1	68.6265	49.9883	0.457175	0.77565	1	130.063	30.5473	2.09009	5.8348e-08	8.2067e-06
c108583_g1	2664	oligopeptide transporter 4	OPT4	+	-	-	-	down	unchanged	down	up	388.461	735.1	-0.92017	0.00019771	0.044854	542.303	539.662	0.00704275	0.96775	1	557.07	702.859	-0.335377	0.76796	1	565.777	377.877	0.582317	0.013637	0.31565
c113951_g6	856	ATP synthase subunit epsilon		-	-	-	+	up	up	down	down	1364.39	1100.87	0.309614	0.19241	1	779.809	573.605	0.443062	0.11568	1	591.213	1052.77	-0.832442	0.48359	1	813.324	1327.07	-0.706345	0.00062161	0.028962
c111398_g2	715	ATP synthase A chain		-	-	-	+	up	up	down	down	44.1673	40.9159	0.110316	0.82831	1	8.41477	5.31326	0.663328	0.63133	1	5.49581	39.1197	-2.83149	0.052133	0.80282	8.79407	42.9527	-2.28814	0.00044124	0.021783
c92210_g1	948	ATP synthase subunit delta		-	+	+	-	up	down	up	down	1.16594	0.01	6.86535	0.75463	1	0.863731	110.139	-6.99452	0.0007722	0.043919	113.308	0.01	13.468	0.00010605	0.011025	0.903602	1.13484	-0.328731	1	1
c111829_g3	871	ATP synthase protein 8		-	-	-	+	up	down	down	down	30.6776	27.141	0.176715	0.74331	1	1.43515	5.28474	-1.88064	0.54681	1	5.41985	25.9522	-2.25953	0.13635	1	1.4953	29.8321	-4.31836	8.9416e-06	0.00076849
c243341_g1	877	ATP synthase protein 8		-	+	-	-	NA	down	up	NA	0.01	0.01	0	NA	NA	0.01	23.3221	-11.1875	2.7277e-05	0.003009	24.0318	0.01	11.2307	0.0016472	0.074581	0.01	0.01	0	NA	NA
c38831_g1	3468	H+-transporting ATPase 6	HA6t	+	-	+	-	up	unchanged	up	down	97.0665	0.01	13.2448	5.239e-21	6.0981e-17	86.2182	85.9672	0.00420541	0.98661	1	88.7457	0.01	13.1155	1.4039e-05	0.0025145	89.8844	94.4011	-0.0707317	0.77316	1
c114928_g1	2160	F-type H+-transporting ATPase subunit beta		+	-	-	+	up	up	down	down	226.108	90.8856	1.31489	4.0557e-05	0.012839	75.199	62.6166	0.264168	0.75192	1	64.6379	86.8992	-0.426962	0.72388	1	78.3475	219.901	-1.4889	4.1457e-05	0.0029213
c89104_g1	1028	V-type H+-transporting ATPase 21kDa proteolipid subunit		-	+	+	-	up	down	up	down	0.582969	0.01	5.86535	0.98632	1	0.01	260.961	-14.6715	0.00032372	0.022816	268.327	0.01	14.7117	0.00027573	0.021724	0.01	0.567421	-5.82635	0.99225	1
c59722_g1	700	V-type H+-transporting ATPase 16kDa proteolipid subunit	VHA-C3	+	-	-	-	up	up	up	up	23.9579	0.01	11.2263	3.1589e-06	0.0015019	26.2777	24.4116	0.10627	0.92639	1	25.2026	0.01	11.2994	0.0014079	0.067289	27.3994	23.303	0.233628	0.73228	1
c85674_g1	680	V-type proton ATPase subunit e		-	-	+	+	up	up	up	up	6.51919	0.01	9.34855	0.040874	1	107.728	75.3407	0.515898	0.22472	1	77.7541	0.01	12.9247	2.2884e-05	0.003628	112.372	6.34265	4.14706	9.5689e-16	4.183e-13
c95283_g4	309	V-type proton ATPase 16 kDa proteolipid subunit	VHA-C3	-	-	-	+	up	up	up	up	123.538	51.3674	1.26602	0.25295	1	444.935	321.757	0.467623	0.19524	1	331.578	49.1233	2.75487	0.029512	0.53934	464.338	120.105	1.95087	0.00028307	0.014892
c98083_g2	568	V-type proton ATPase 16 kDa proteolipid subunit	AVA-P2	-	-	-	+	up	up	up	up	325.162	249.271	0.383443	0.14503	1	776.826	650.674	0.255656	0.3618	1	670.973	238.388	1.49294	0.21199	1	810.258	316.238	1.35737	2.2635e-09	4.1049e-07
c77655_g1	2756	V-type proton ATPase subunit a3	VHA-A3	-	+	+	-	up	down	up	down	1.74891	0.01	7.45031	0.5644	1	0.431866	535.659	-10.2765	0.00038095	0.025863	550.735	0.01	15.7491	0.00013474	0.013104	0.451801	1.70226	-1.91369	0.80805	1
c96898_g1	1405	V-type proton ATPase subunit C	DET3	-	+	+	-	NA	down	up	up	0.01	0.01	0	NA	NA	0.431866	193.747	-8.80938	0.00088267	0.048402	199.235	0.01	14.2822	0.00029629	0.022825	0.451801	0.01	5.49762	1	1
c94934_g1	513	V-type proton ATPase subunit		-	+	+	-	NA	down	up	NA	0.01	0.01	0	NA	NA	0.01	95.9471	-13.228	3.0613e-15	1.5125e-12	98.8806	0.01	13.2715	9.3182e-06	0.0018773	0.01	0.01	0	NA	NA
c113166_g1	1011	V-type proton ATPase subunit e2		-	-	-	+	down	up	down	down	450.781	526.66	-0.224445	0.39239	1	244.103	190.37	0.358686	0.28542	1	196.298	503.641	-1.35935	0.25795	1	254.613	438.427	-0.78403	0.0010305	0.043675
c103143_g1	3868	p-type ATPase superfamily		+	-	-	-	up	up	down	down	114.386	37.0822	1.62511	9.8294e-05	0.025912	35.0715	16.4601	1.09132	0.45517	1	17.0077	35.4377	-1.0591	0.41108	1	36.5168	111.245	-1.6071	0.0013543	0.05436
c106607_g1	2859	P-type ATPase Superfamily		-	-	+	-	up	down	up	down	0.582969	0.01	5.86535	0.98632	1	0.431866	365.701	-9.72587	0.0013567	0.065931	375.911	0.01	15.1981	0.00053184	0.034006	0.451801	0.567421	-0.328731	1	1
c62283_g1	3269	Na+/K+ P-type ATPase		-	+	+	-	NA	down	up	up	0.01	0.01	0	NA	NA	0.431866	121.355	-8.13443	2.2946e-09	5.8136e-07	125.004	0.01	13.6097	3.9188e-06	0.0010474	0.451801	0.01	5.49762	1	1
c62825_g1	3691	calcium-transporting P-type ATPase 4	ACA4	-	+	+	-	NA	down	up	up	0.01	0.01	0	NA	NA	0.431866	204.862	-8.88985	0.00086762	0.047805	210.66	0.01	14.3626	0.00029332	0.022693	0.451801	0.01	5.49762	1	1
c106607_g2	1647	calcium-translocating P-type ATPase8	ACA8	-	+	+	-	NA	down	up	NA	0.01	0.01	0	NA	NA	0.01	277.938	-14.7625	0.00011654	0.010019	285.844	0.01	14.8029	9.5825e-05	0.010398	0.01	0.01	0	NA	NA
c77636_g1	4079	Cation-transporting P-type ATPase2	ECA2	+	-	-	-	up	up	down	down	89.4879	25.3545	1.81945	8.6271e-05	0.02327	55.1503	9.53697	2.53176	0.19016	1	9.82084	24.2528	-1.30423	0.37831	1	57.419	87.0246	-0.599896	0.41349	1
c95080_g1	1138	inorganic pyrophosphatase	PPa6	-	+	+	-	NA	down	up	NA	0.01	0.01	0	NA	NA	0.01	77.8446	-12.9264	0.00014463	0.011916	80.095	0.01	12.9675	0.00011239	0.011578	0.01	0.01	0	NA	NA
c107389_g2	1330	inorganic pyrophosphatase1	PS2	+	-	-	+	up	up	up	down	7058.56	2550.01	1.46887	2.5802e-08	2.2311e-05	4068.6	2898.67	0.489139	0.094197	1	2986.62	2437.79	0.292942	0.81582	1	4244.46	6865.72	-0.69383	0.00037727	0.019057
c92899_g3	3068	ABC transporter A family member 2	ABCA2	-	+	+	-	NA	down	up	up	0.01	0.01	0	NA	NA	1.00328	349.993	-8.44646	0.00011193	0.0097531	360.043	0.01	15.1359	1.5079e-05	0.0026539	1.0435	0.01	6.70529	0.7951	1
c41820_g1	3422	ABC transporter A family protein8	ATH7	-	+	+	-	NA	down	up	up	0.01	0.01	0	NA	NA	0.431866	371.588	-9.7489	0.00051002	0.032388	382.069	0.01	15.2215	0.00017703	0.015996	0.451801	0.01	5.49762	1	1
c114036_g1	504	ABC transporter ATP-binding protein C16H5.08c		-	+	+	-	NA	down	up	NA	0.01	0.01	0	NA	NA	0.01	47.246	-12.206	1.0261e-09	2.7207e-07	48.801	0.01	12.2527	0.00012942	0.012725	0.01	0.01	0	NA	NA
c99098_g1	2688	ABC transporter ATP-binding protein C825.01		-	+	+	-	NA	down	up	NA	0.01	0.01	0	NA	NA	0.01	136.607	-13.7377	0.00013212	0.011139	140.527	0.01	13.7786	0.00010561	0.011025	0.01	0.01	0	NA	NA
c102396_g1	2182	ABC transporter B family member 11		-	-	-	+	down	up	up	up	331.412	348.729	-0.0734819	0.74813	1	585.965	453.028	0.371214	0.18292	1	467.413	333.435	0.487293	0.68757	1	611.415	322.34	0.92357	4.1432e-05	0.002921
c106332_g1	901	ABC transporter B family member 20	PGP20	-	-	-	+	down	up	down	down	722.901	734.79	-0.0235347	0.84965	1	383.392	365.991	0.0670093	0.84473	1	377.551	702.543	-0.895915	0.44312	1	399.85	703.131	-0.814335	0.00026045	0.013873
c114744_g1	4256	ABC transporter B family member 22		-	-	-	+	up	up	up	up	137.072	135.644	0.0151046	1	1	480.882	392.204	0.294076	0.33011	1	404.955	129.68	1.6428	0.18173	1	501.487	133.312	1.91141	1.0486e-13	3.5702e-11
c113358_g1	4562	ABC transporter B family member 3		-	-	-	+	up	up	down	down	77.3211	33.3207	1.21444	0.0050288	0.44448	26.9754	11.1428	1.27554	0.26018	1	11.5011	31.885	-1.47111	0.30966	1	28.0989	75.2022	-1.42026	0.0011078	0.046215
c114277_g1	4781	ABC transporter B family member 4		-	-	-	+	down	up	up	up	4208.81	4344.8	-0.0458784	0.84093	1	6166.54	5067.53	0.283178	0.27233	1	5229.11	4154.84	0.331772	0.77685	1	6431.2	4093.53	0.651741	0.0006751	0.030914
c106308_g1	1394	ABC transporter C family member 2	MRP2	-	-	-	+	down	up	up	up	462.942	509.423	-0.138031	0.59709	1	843.931	593.29	0.508386	0.06225	0.92971	612.483	487.189	0.330187	0.77616	1	880.491	450.273	0.967509	6.4835e-06	0.00057864
c99846_g1	3233	ABC transporter C family member 2	MRP2	-	+	+	-	NA	down	up	NA	0.01	0.01	0	NA	NA	0.01	105.96	-13.3712	2.5178e-07	4.5541e-05	109.102	0.01	13.4134	6.4478e-06	0.0014684	0.01	0.01	0	NA	NA
c108175_g1	1714	ABC transporter C family member 2	MRP2	-	-	-	+	down	up	up	up	448.162	501.12	-0.161136	0.53244	1	868.6	662.204	0.391417	0.14162	1	683.505	479.304	0.512012	0.65495	1	906.372	435.924	1.05603	4.4509e-05	0.0031024
c91919_g2	655	ABC transporter C family member 7	MRP7	-	-	-	+	up	down	down	down	341.072	303.959	0.166196	0.59829	1	173.938	194.155	-0.158637	0.6452	1	200.32	290.606	-0.53676	0.64236	1	181.425	331.737	-0.870669	0.00075828	0.033998
c95038_g1	5449	ABC transporter C family member 14	MRP10	-	+	+	-	up	down	up	down	0.582969	0.01	5.86535	0.98632	1	0.50164	659.247	-10.36	5.4411e-14	2.3512e-11	679.091	0.01	16.0513	9.5709e-09	3.2328e-05	0.521751	0.567421	-0.121057	1	1
c80038_g1	1568	ABC transporter F family member 1		-	-	+	+	NA	up	up	up	0.01	0.01	0	NA	NA	214.391	54.1365	1.98557	0.0055243	0.17063	55.901	0.01	12.4487	7.814e-05	0.0089882	223.45	0.01	14.4477	3.7498e-11	8.8519e-09
c114197_g1	3116	ABC transporter F family member 5		-	-	-	+	down	down	up	up	1646.45	2065.79	-0.327331	0.12907	1	2706.61	2830.39	-0.0645138	0.80639	1	2921.6	1975.37	0.56464	0.63352	1	2823.44	1601.47	0.818057	1.9869e-05	0.0015344
c94110_g1	3494	ABC transporter G family member 11	WBC11	-	+	+	-	NA	down	up	NA	0.01	0.01	0	NA	NA	0.01	114.952	-13.4887	1.4204e-06	0.00021794	118.338	0.01	13.5306	4.7754e-06	0.0012053	0.01	0.01	0	NA	NA
c110866_g1	2766	ABC transporter G family member 22		-	-	-	+	up	up	up	up	76.8698	73.2478	0.0696304	0.8964	1	178.618	152.291	0.230047	0.51871	1	157.199	70.0436	1.16627	0.34117	1	186.325	74.7669	1.31735	2.8624e-05	0.0021149
c113339_g1	6610	ABC transporter G family member 29	PDR1	-	-	-	+	up	down	up	up	677.073	535.393	0.338715	0.47711	1	1774.45	2000.01	-0.172638	0.51321	1	2062.83	511.937	2.01059	0.098672	1	1851.16	658.648	1.49085	2.1537e-13	7.1104e-11
c110114_g3	1405	ABC transporter G family member 37	PDR9	-	-	-	+	up	up	down	down	1155.15	805.421	0.520268	0.023823	1	631.252	519.076	0.28227	0.31378	1	535.997	770.301	-0.523197	0.66187	1	658.512	1123.49	-0.77071	0.00021691	0.011922
c110114_g1	3122	ABC transporter G family member 37	PDR9	-	-	-	+	up	up	down	down	2349.1	1585.01	0.567613	0.011162	0.72659	1228.56	1062.07	0.210085	0.39522	1	1095.88	1515.75	-0.467935	0.69136	1	1282.14	2284.68	-0.833433	3.063e-05	0.0022513
c111869_g2	2239	ABC transporter G family member 40	PDR12	-	+	-	+	up	up	up	up	294.384	268.837	0.130969	0.64334	1	1050.46	540.641	0.95828	0.00049663	0.03177	557.947	257.133	1.11762	0.34213	1	1095.8	286.344	1.93616	1.9314e-18	1.0899e-15
c108200_g2	3124	ABC transporter G family member 40	PDR12	-	+	-	+	up	up	up	up	365.45	346.849	0.0753641	0.81751	1	1316.39	577.529	1.18862	1.2368e-05	0.0015213	595.604	331.807	0.844009	0.46011	1	1373.37	355.468	1.94993	1.1181e-19	6.9765e-17
c107946_g1	1068	ABC transporter H family member 2		-	+	+	-	NA	down	up	NA	0.01	0.01	0	NA	NA	0.01	134.505	-13.7154	4.9963e-05	0.0050514	138.391	0.01	13.7565	3.8233e-05	0.0054049	0.01	0.01	0	NA	NA
c98555_g1	1994	MATE efflux family protein 5		-	-	-	+	down	down	down	up	41.0645	315.296	-2.94074	0.00041788	0.077303	93.3505	162.901	-0.803269	0.03361	0.59546	168.147	301.366	-0.841792	0.46211	1	97.3552	39.9447	1.28526	0.0011192	0.046594
c127139_g1	319	multidrug resistance protein	MATE	-	-	-	+	down	down	up	up	33.5111	49.41	-0.560165	0.28666	1	91.2044	99.2076	-0.121346	0.77567	1	102.371	47.2281	1.11609	0.38474	1	95.1283	32.5993	1.54503	0.00014516	0.0084927
c107331_g1	2255	multidrug resistance protein	MATE	-	-	-	+	down	up	up	up	998.061	1223.42	-0.293719	0.19025	1	1957.1	1732.6	0.175777	0.50162	1	1787.72	1170.07	0.611533	0.59709	1	2041.42	970.828	1.07228	5.2244e-08	7.422e-06
c104316_g1	2617	high affinity nitrate transporter 2.6	NRT2.6	-	-	-	+	up	up	down	down	2159.08	1519.02	0.507276	0.024356	1	788.62	607.318	0.376878	0.34601	1	625.607	1452.55	-1.21526	0.30635	1	822.383	2099.85	-1.35241	1.327e-11	3.3502e-09
c104316_g2	1900	high affinity nitrate transporter 2.3	NRT2.3	-	-	-	+	down	down	down	down	144.782	209.083	-0.530195	0.083698	1	57.8773	73.1087	-0.337044	0.57229	1	75.2714	199.946	-1.40944	0.2506	1	60.3602	140.821	-1.22219	0.00038894	0.019549
c106868_g1	2803	cation/H(+) antiporter 9	CHX9	+	-	-	-	down	down	down	up	30.4897	113.126	-1.89153	4.8092e-06	0.0021723	44.5725	55.1894	-0.308238	0.53393	1	56.9741	108.169	-0.924907	0.44899	1	46.4564	29.6612	0.647302	0.28842	1
c97260_g1	4780	cation/H(+) antiporter 17	CHX17	-	+	+	-	up	down	up	down	1.04683	0.01	6.70988	0.76751	1	0.01	398.487	-15.2822	0.00077383	0.043995	409.569	0.01	15.3218	0.00068802	0.040863	0.01	1.01824	-6.66994	0.77824	1
c103007_g2	3776	vacuolar cation/proton exchanger 4	CAX4	-	-	-	+	up	down	down	down	767.343	596.133	0.364238	0.13532	1	429.844	505.997	-0.235315	0.40279	1	521.937	570.015	-0.127125	0.91029	1	448.286	746.301	-0.735339	0.00062074	0.02893
c105132_g2	2802	cadmium/zinc-transporting ATPase HMA3	HMA3	-	-	-	+	up	up	up	up	173.629	151.069	0.200805	0.50724	1	619.28	494.895	0.323468	0.27342	1	510.545	144.495	1.82101	0.1306	1	645.756	168.88	1.93499	2.9464e-11	7.0614e-09
c104564_g2	1493	cadmium/zinc-transporting ATPase HMA2	HMA2	-	-	-	+	up	down	down	down	160.365	78.7983	1.02512	0.0028126	0.30443	70.9596	72.6617	-0.0341956	0.95864	1	74.9465	75.3648	-0.00802983	1	1	74.0221	155.978	-1.07531	0.0011177	0.046561
c114436_g2	3971	cadmium/zinc-transporting ATPase HMA4	HMA4	-	-	-	+	up	down	up	up	5523.22	5180.63	0.092383	0.71069	1	7978.62	8223.12	-0.0435463	0.88308	1	8484.54	4954.18	0.776192	0.50842	1	8324.31	5372.22	0.631812	0.00057017	0.026928
c62927_g1	2424	copper-transporting ATPase HMA5	HMA5	-	+	+	-	NA	down	up	NA	0.01	0.01	0	NA	NA	0.01	261.344	-14.6737	6.0456e-21	4.6914e-18	269.347	0.01	14.7172	2.4491e-07	0.00015247	0.01	0.01	0	NA	NA
c103846_g1	1761	metal tolerance protein C3(cation efflux famlily)	MTP3	-	-	-	+	up	up	down	down	482.925	291.875	0.726451	0.012822	0.79549	163.363	157.572	0.052075	0.90959	1	162.608	279.141	-0.779593	0.51833	1	170.372	469.642	-1.46288	2.8952e-05	0.002138
c109560_g1	1795	metal tolerance protein 10 (cation efflux famlily)		-	-	-	+	down	up	up	up	261.175	267.799	-0.036136	0.88206	1	494.196	470.512	0.0708514	0.80871	1	485.418	256.138	0.922304	0.43039	1	515.513	254.055	1.02087	9.4277e-06	0.00080489
c96951_g1	1802	metal tolerance protein 1(cation efflux famlily)	MTP1	-	+	+	-	NA	down	up	NA	0.01	0.01	0	NA	NA	0.01	68.8768	-12.7498	5.9932e-07	9.859e-05	70.9247	0.01	12.7921	3.179e-05	0.0046558	0.01	0.01	0	NA	NA
c92901_g1	1167	cyclic nucleotide-gated ion channel 3	CNGC3	-	-	+	+	up	down	up	up	8.16157	0.01	9.6727	0.27221	1	67.2557	87.0364	-0.371961	0.37788	1	89.8622	0.01	13.1335	1.3415e-05	0.0024377	70.1015	7.94389	3.14153	0.00017037	0.0097369
c92901_g2	1073	cyclic nucleotide-gated ion channel 11	CNGC11	-	-	+	+	up	down	up	up	6.99563	0.01	9.45031	0.29183	1	36.7688	56.279	-0.614113	0.26059	1	58.1449	0.01	12.5054	6.7728e-05	0.0081144	38.3504	6.80905	2.49372	0.00017984	0.010136
c105779_g2	777	cyclic nucleotide-gated ion channel 20		-	+	+	-	up	down	up	up	3.02138	0.429201	2.81548	0.42904	1	21.3876	75.3448	-1.81673	0.00082965	0.046229	77.7649	0.40979	7.56809	8.865e-05	0.0098486	22.2896	2.93813	2.9234	0.0032568	0.10755
c104838_g2	1199	cyclic nucleotide-gated ion channel 17	CNGC17	-	-	-	+	up	down	up	up	1.04683	0.519094	1.01196	0.97198	1	61.4153	65.9137	-0.101981	0.91973	1	68.2262	0.497166	7.10045	0.0020864	0.086937	64.0767	1.01824	5.97565	6.3764e-13	1.9676e-10
c98477_g1	1006	copper transporter 5	COPT5	-	-	-	+	down	down	down	down	1430.51	1598.26	-0.15997	0.47903	1	732.902	1046.99	-0.514559	0.052793	0.81771	1079.96	1528.44	-0.501082	0.67199	1	764.282	1391.38	-0.864337	2.4304e-05	0.0018347
c102287_g2	780	copper transporter 2	COPT2	+	+	-	+	up	up	down	down	407.679	57.7966	2.81838	8.8678e-20	8.9458e-16	105.194	15.3828	2.77366	2.8711e-07	5.1025e-05	15.8695	55.2912	-1.80079	0.18235	1	109.699	396.484	-1.85371	2.0323e-12	5.8506e-10
c110118_g4	1915	ammonium transporter 2	AMT2	-	-	-	+	up	down	down	down	832.892	597.952	0.478101	0.17703	1	235.13	259.938	-0.144708	0.65457	1	268.199	571.562	-1.09161	0.34536	1	245.259	810.077	-1.72375	5.281e-14	1.8607e-11
c105826_g3	1761	ammonium transporter 1 member 3	AMT1;3	+	-	-	+	up	up	down	down	29358.7	13244.6	1.14838	9.9534e-08	7.276e-05	8038.28	4554.49	0.819597	0.0011656	0.059172	4696.22	12669.7	-1.43181	0.23689	1	8385.42	28554	-1.76774	2.3592e-20	1.5398e-17
c75937_g1	1772	ammonium transporter 1	AMT1;2	-	-	+	-	NA	down	up	up	0.01	0.01	0	NA	NA	0.431866	394.788	-9.83628	0.0016061	0.074369	405.775	0.01	15.3084	0.00065011	0.039303	0.451801	0.01	5.49762	1	1
c14516_g1	388	sodium transporter HKT1	HKT1	-	-	-	+	down	up	down	up	4.88939	22.8692	-2.22568	0.027592	1	28.7293	16.9641	0.760038	0.3159	1	17.4846	21.8814	-0.323622	0.8592	1	29.9703	4.75699	2.65541	0.00077955	0.034787
c98414_g1	1689	sodium transporter HKT1	HKT1	-	-	-	+	down	up	down	up	75.8229	147.507	-0.96008	0.25091	1	169.366	108.179	0.646721	0.08116	1	111.552	141.144	-0.33945	0.81347	1	176.691	73.7487	1.26054	7.2256e-05	0.0047032
c113982_g1	3324	sulfate transporter 1.2	SULTR1;2	+	-	-	+	up	down	down	down	4640.09	2334.33	0.991143	4.3501e-05	0.013628	1074.73	1245.99	-0.213316	0.61899	1	1283.65	2232.53	-0.79843	0.50443	1	1120.5	4512.6	-2.00981	3.5443e-11	8.3808e-09
c99601_g1	764	Potassium transporter 5	HAK5	-	-	-	+	up	up	down	down	176.281	74.8456	1.23588	0.00024807	0.053321	79.182	33.9242	1.22286	0.018608	0.39428	34.9583	71.5893	-1.03411	0.42322	1	82.5478	171.453	-1.05451	0.00069642	0.031737
c113418_g1	4460	potassium transporter 4	KUP3	-	+	-	-	up	down	up	up	470.903	433.974	0.117821	0.72517	1	501.617	1018.62	-1.02196	0.00025199	0.018759	1050.28	414.926	1.33985	0.26613	1	523.387	458.03	0.192435	0.34274	1
c57333_g1	2947	Potassium channel subfamily T member 2		-	+	+	-	NA	down	up	NA	0.01	0.01	0	NA	NA	0.01	59.8357	-12.5468	0.00039998	0.026886	61.559	0.01	12.5878	0.00032087	0.024108	0.01	0.01	0	NA	NA
c77259_g1	1493	Mg2+ transporter protein		-	+	+	-	NA	down	up	NA	0.01	0.01	0	NA	NA	0.01	135.193	-13.7227	5.3688e-22	4.3722e-19	139.356	0.01	13.7665	2.6432e-06	0.00077567	0.01	0.01	0	NA	NA
c63805_g1	2502	magnesium transporter NIPA8		-	+	+	-	up	down	up	down	0.582969	0.01	5.86535	0.98632	1	0.01	103.24	-13.3337	0.00041952	0.027934	106.186	0.01	13.3743	0.0003472	0.025436	0.01	0.567421	-5.82635	0.99225	1
c42833_g1	1529	magnesium transporter NIPA6 isoform X1		-	+	+	-	NA	down	up	NA	0.01	0.01	0	NA	NA	0.01	53.5388	-12.3864	7.9927e-11	2.4652e-08	55.1746	0.01	12.4298	8.1147e-05	0.0091942	0.01	0.01	0	NA	NA
c87663_g1	2115	magnesium transporter NIPA4		-	+	+	-	NA	down	up	NA	0.01	0.01	0	NA	NA	0.01	37.0869	-11.8567	7.5397e-06	0.00098199	38.1885	0.01	11.8989	0.00031375	0.023696	0.01	0.01	0	NA	NA
c111349_g1	4042	magnesium exchanger	MHXt	-	-	-	+	down	up	up	up	690.254	770.905	-0.159425	0.55387	1	1045.62	929.259	0.170212	0.52024	1	958.543	737.343	0.378506	0.73682	1	1090.82	671.356	0.700259	0.00073188	0.033013
c114062_g1	2043	Sugar transporter	ESL1	-	-	-	+	up	up	down	down	3114.87	1690.16	0.88201	0.00026664	0.055523	1358.89	898.626	0.596639	0.23063	1	925.425	1616.08	-0.804309	0.49253	1	1416.79	3029.28	-1.09635	0.00011078	0.006801
c109307_g4	1868	calcium-binding protein CML24	TCH2	-	-	-	+	up	up	down	down	8202.06	5145.99	0.672538	0.015433	0.88193	4769	3736.79	0.351887	0.27451	1	3853.9	4919.18	-0.352099	0.74574	1	4972.11	7977.17	-0.682018	0.00068879	0.03144
c43196_g1	295	calcium-binding protein CML15		+	-	+	-	up	down	up	up	32.0818	0.01	11.6475	4.0033e-08	3.2923e-05	35.626	38.1764	-0.0997519	0.89551	1	39.3593	0.01	11.9425	0.00028273	0.022097	37.167	31.2001	0.252469	0.67658	1
c92802_g1	600	calcium-binding protein At1g02270-like		-	-	-	+	up	up	down	down	62.6529	17.7682	1.81808	0.00041543	0.076944	17.6668	14.2973	0.305299	0.76406	1	14.7096	16.9971	-0.208538	0.92664	1	18.4275	60.9312	-1.72532	0.00063723	0.029553
c109939_g2	2591	calcium-binding protein At1g02270		-	-	-	+	up	up	down	down	2649.29	1165.79	1.1843	0.00073725	0.11843	1082.67	903.859	0.260424	0.34806	1	931.572	1114.38	-0.258499	0.80736	1	1129.14	2576.48	-1.19017	7.372e-06	0.00064733
c107917_g2	1176	calcium-binding protein CML45		-	+	+	-	NA	down	up	NA	0.01	0.01	0	NA	NA	0.01	76.8609	-12.908	1.8683e-13	7.7349e-11	79.2064	0.01	12.9514	2.1186e-05	0.0034448	0.01	0.01	0	NA	NA
c86444_g1	3231	calcium-activated potassium channel subunit alpha-1		-	+	+	-	NA	down	up	NA	0.01	0.01	0	NA	NA	0.01	109.696	-13.4212	6.9709e-10	1.8993e-07	112.994	0.01	13.464	5.6803e-06	0.0013602	0.01	0.01	0	NA	NA
c213318_g1	1880	calcium channel YVC1-like		-	+	+	-	NA	down	up	NA	0.01	0.01	0	NA	NA	0.01	36.5421	-11.8353	0.00041048	0.027492	37.6031	0.01	11.8766	0.00033087	0.024534	0.01	0.01	0	NA	NA
c100419_g13	2514	voltage-gated ion channel superfamily		-	+	+	-	NA	down	up	NA	0.01	0.01	0	NA	NA	0.01	85.7757	-13.0664	0.00033489	0.023416	88.2356	0.01	13.1071	0.00027195	0.0215	0.01	0.01	0	NA	NA
c92157_g2	1646	vacuolar protein sorting protein 24	VPS24.1	-	+	+	-	up	down	up	down	0.582969	0.01	5.86535	0.98632	1	0.01	150.912	-13.8814	6.5809e-05	0.0063255	155.258	0.01	13.9224	5.1321e-05	0.0066564	0.01	0.567421	-5.82635	0.99225	1
c57580_g2	942	Vacuolar protein 8		-	+	+	-	NA	down	up	NA	0.01	0.01	0	NA	NA	0.01	36.5462	-11.8355	0.0001767	0.014115	37.614	0.01	11.8771	0.00033082	0.024534	0.01	0.01	0	NA	NA
c102925_g2	3483	Vacuolar cation-chloride cotransporter 1	CCC1	-	+	+	-	NA	down	up	up	0.01	0.01	0	NA	NA	0.431866	100.716	-7.86549	8.5116e-14	3.6045e-11	103.791	0.01	13.3414	7.7896e-06	0.001658	0.451801	0.01	5.49762	1	1
c105631_g2	2252	Vacuolar amino acid transporter 6		-	+	+	-	NA	down	up	NA	0.01	0.01	0	NA	NA	0.01	151.961	-13.8914	0.00011251	0.009786	156.32	0.01	13.9322	8.9816e-05	0.0099476	0.01	0.01	0	NA	NA
c110966_g1	2749	UDP-N-acetylglucosamine transferase subunit ALG14		-	+	+	-	up	down	up	up	0.582969	0.01	5.86535	0.98632	1	0.933505	470.186	-8.97636	4.5535e-20	3.3246e-17	484.55	0.01	15.5644	3.0939e-08	5.0252e-05	0.973552	0.567421	0.778839	1	1
c104832_g4	2892	UDP-galactose transporter 2		-	-	-	+	up	up	down	down	2370.46	1484.68	0.675013	0.11567	1	1362.57	932.527	0.54711	0.10171	1	961.187	1419.01	-0.561997	0.60957	1	1420.73	2305.38	-0.698372	0.0012018	0.049466
c84556_g1	4988	Stress response protein NST1		-	+	+	-	up	down	up	up	0.582969	0.01	5.86535	0.98632	1	0.933505	743.797	-9.63803	1.2752e-65	1.1118e-61	767.524	0.01	16.2279	6.3485e-09	2.5196e-05	0.973552	0.567421	0.778839	1	1
c109605_g2	1293	boron transporter 4	BOR4	-	-	-	+	up	up	down	down	34.7584	12.0581	1.52735	0.02174	1	2.73074	1.0651	1.35831	0.72528	1	1.10567	11.5283	-3.38218	0.10099	1	2.85071	33.8041	-3.5678	2.4198e-05	0.0018282
c108995_g2	3773	Transposon TX1		-	-	-	+	up	up	down	down	164.408	79.9758	1.03965	0.0023323	0.27044	2.15933	2.13019	0.0196004	1	1	2.21135	76.4797	-5.11208	0.0012345	0.061091	2.25901	159.903	-6.14536	1.1387e-27	1.28e-24
c115255_g1	1893	transmembrane channel protein	PIP1;4	-	-	-	+	down	down	down	down	57102.9	59279.8	-0.0539774	0.80297	1	30862.6	36463.8	-0.240608	0.34239	1	37619.7	56690	-0.591603	0.61533	1	32197.8	55539.9	-0.786564	3.059e-05	0.0022496
c87658_g1	2150	transmembrane 9 superfamily member 7	TMN7	-	-	+	-	NA	down	up	up	0.01	0.01	0	NA	NA	0.431866	365.681	-9.72579	0.0017706	0.079285	375.857	0.01	15.1979	0.00071834	0.042128	0.451801	0.01	5.49762	1	1
c114586_g2	1940	solute carrier family 40 member 2		-	-	-	+	up	up	down	down	503.681	496.095	0.0218938	0.92529	1	193.847	154.377	0.328462	0.34838	1	159.291	474.39	-1.57441	0.19142	1	202.213	489.875	-1.27654	1.5011e-07	1.9258e-05
c100815_g1	752	sodium-coupled neutral amino acid transporter 6		-	-	-	+	down	up	up	up	107.729	112.569	-0.0633917	0.90044	1	241.525	181.451	0.412594	0.21867	1	187.258	107.687	0.798187	0.4925	1	251.934	104.794	1.2655	6.5413e-06	0.00058307
c107982_g1	1710	sodium/pyruvate cotransporter BASS2		-	-	-	+	down	up	up	up	18.8429	21.4309	-0.185673	0.75352	1	168.035	86.4997	0.957991	0.070691	1	89.2985	20.4834	2.12418	0.10806	1	175.149	18.3284	3.25643	2.119e-05	0.0016271
c85404_g1	1367	RNA-binding protein SGN1		-	-	-	+	down	up	up	up	665.25	923.864	-0.473784	0.22607	1	1342.4	1304.9	0.0408682	0.8755	1	1347.09	883.743	0.608145	0.59103	1	1400.3	647.097	1.11369	4.3251e-08	6.283e-06
c113386_g1	3184	polyamine transporter At3g13620		-	-	-	+	up	down	down	down	7491.33	3423.53	1.12974	0.01766	0.95898	726.264	1024.39	-0.496196	0.066307	0.97461	1057.84	3273.74	-1.62982	0.17196	1	757.514	7284.85	-3.26555	2.3678e-06	0.00023523
c104511_g1	2338	plasma membrane sulphate transporter	AST56	-	-	-	+	up	up	down	down	1128.07	863.287	0.385948	0.094952	1	364.622	267.592	0.446364	0.23874	1	275.601	825.653	-1.58295	0.19146	1	380.335	1097.19	-1.52847	2.1787e-12	6.2339e-10
c104854_g1	15424	NADPH-dependent thioredoxin reductase	NTRC	+	-	+	-	down	NA	down	NA	0.01	835.941	-16.3511	2.5372e-84	3.8393e-79	0.01	0.01	0	NA	NA	0.01	799.361	-16.2866	9.1781e-09	3.2328e-05	0.01	0.01	0	NA	NA
c111307_g4	1200	NAC domain-containing protein 5	NAC 5	+	-	-	-	down	down	down	up	939.13	2998.22	-1.67471	8.661e-13	2.0163e-09	1041.03	1505.69	-0.532415	0.14488	1	1555.55	2867.05	-0.882143	0.45111	1	1085.62	913.394	0.249216	0.25048	1
c99253_g1	861	methyltransferase PMT26		-	-	-	+	up	up	down	down	51.7459	37.4823	0.465234	0.35533	1	6.60431	4.77256	0.468645	0.82447	1	4.92127	35.8414	-2.86452	0.054375	0.83315	6.88481	50.3291	-2.8699	6.697e-06	0.00059507
c103504_g2	2444	LRR receptor-like serine/threonine-protein kinase At1g51880 isoform X1		-	-	-	+	up	up	down	down	855.671	767.059	0.15772	0.59747	1	418.171	329.843	0.342311	0.27161	1	340.131	733.316	-1.10834	0.34276	1	436.055	832.167	-0.932363	6.3822e-05	0.00423
c102613_g1	2909	Low affinity potassium transport system protein kup		-	+	+	-	NA	down	up	NA	0.01	0.01	0	NA	NA	0.01	93.1744	-13.1857	0.00074027	0.042544	95.8234	0.01	13.2262	0.00062419	0.037938	0.01	0.01	0	NA	NA
c108820_g2	771	histidine kinase 3	HK3	-	-	-	+	up	NA	down	down	29.6685	19.3052	0.619944	0.37037	1	0.01	0.01	0	NA	NA	0.01	18.4615	-10.8503	0.005815	0.17162	0.01	28.8606	-11.4949	2.2683e-07	2.8182e-05
c102887_g1	789	heavy metal-associated isoprenylated plant protein 26		-	-	-	+	down	down	up	up	601.244	875.543	-0.542228	0.020434	1	1187.36	1314.56	-0.146823	0.59017	1	1356.36	837.314	0.695905	0.55167	1	1238.71	584.86	1.08268	9.7607e-08	1.3028e-05
c105925_g2	804	heavy metal-associated isoprenylated plant protein 26		-	-	-	+	down	down	up	up	927.427	1424.87	-0.619528	0.0060479	0.49965	1367.06	1668.08	-0.287114	0.27592	1	1722.33	1362.41	0.338204	0.78072	1	1426.06	902.085	0.660702	0.00087905	0.03844
c104157_g1	1287	GDP-fucose transporter 1		-	+	+	-	NA	down	up	NA	0.01	0.01	0	NA	NA	0.01	161.458	-13.9789	0.0004409	0.029096	166.032	0.01	14.0192	0.00037288	0.026617	0.01	0.01	0	NA	NA
c108595_g1	2812	F-box/kelch-repeat protein At3g23880		+	-	-	-	down	down	down	up	628.355	1550.53	-1.30311	1.5603e-05	0.0058732	1022.26	1331.6	-0.381405	0.2135	1	1374.91	1483	-0.109181	0.93451	1	1066.9	611.233	0.803627	0.03289	0.58818
c57512_g1	423	EF-1 alpha-like protein		-	+	-	-	down	down	up	NA	0.01	13.775	-10.4278	0.00085888	0.13248	0.01	17.4845	-10.7719	0.00037905	0.025772	18.0049	13.1675	0.451409	0.78458	1	0.01	0.01	0	NA	NA
c80804_g1	1637	chromate transport protein		-	+	+	-	NA	down	up	NA	0.01	0.01	0	NA	NA	0.01	184.926	-14.1747	9.4516e-10	2.5241e-07	190.455	0.01	14.2172	8.4509e-07	0.00035512	0.01	0.01	0	NA	NA
c110774_g1	3156	chloride channel protein CLC-e isoform X1	CLC-E	-	-	-	+	down	down	down	down	510.469	606.741	-0.249258	0.31518	1	206.139	337.625	-0.711806	0.035957	0.62776	348.739	580.097	-0.734146	0.52512	1	214.951	496.459	-1.20767	3.4256e-07	4.0875e-05
c108529_g2	1158	cationic amino acid transporter 3, mitochondrial	CAT3	-	-	-	+	down	down	up	up	206.332	313.863	-0.605167	0.025973	1	397.577	434.755	-0.128969	0.6412	1	449.04	300.106	0.581371	0.63072	1	414.599	200.695	1.04671	2.3134e-05	0.001756
c92114_g1	2189	Ankyrin repeat-containing protein At3g12360		-	-	-	+	up	down	down	down	88.8547	61.5695	0.529231	0.4105	1	1.36537	3.71969	-1.44589	0.63017	1	3.84816	58.8919	-3.93583	0.0088496	0.22781	1.42535	86.3949	-5.92155	0.00021583	0.011876
c108990_g2	2346	Acyl-CoA-binding domain-containing protein 4		-	+	+	-	up	down	up	down	0.582969	0.01	5.86535	0.98632	1	0.01	366.807	-15.1627	0.00028467	0.020613	377.126	0.01	15.2028	0.0002443	0.019956	0.01	0.567421	-5.82635	0.99225	1
c89358_g1	1716	Acetyl-coenzyme A transporter 1		-	+	+	-	NA	down	up	NA	0.01	0.01	0	NA	NA	0.01	69.8889	-12.7708	0.00060337	0.036832	71.8893	0.01	12.8116	0.00049743	0.032404	0.01	0.01	0	NA	NA

## Sheet: BCd10vs.BCd0
Additional file 5: Table S5-1 The DEGs involved in transport activities in BCd10vs.BCd0
Unigene ID	Unigene length	NR Description		BCd10vs.BCd0	Up-Down-Regulation	Readcount		log2(BCd10_readcount/BCd0_readcount)	p-value	p-adjusted
					BCd10vs.BCd0	BCd10	BCd0
c114928_g1	2160	F-type H+-transporting ATPase subunit beta	ATP synthase subunit beta-3	+	up	226.108	90.8856	1.31489	4.0557e-05	0.012839
c107389_g2	1330	inorganic pyrophosphatase1	inorganic pyrophosphatase 1	+	up	7058.56	2550.01	1.46887	2.5802e-08	2.2311e-05
c102287_g2	780	copper transporter 2	copper transporter 6	+	up	407.679	57.7966	2.81838	8.8678e-20	8.9458e-16
c105826_g3	1761	ammonium transporter 1 member 3	ammonium transporter 1;3	+	up	29358.7	13244.6	1.14838	9.9534e-08	7.276e-05
c113982_g1	3324	sulfate transporter 1.2	sulfate transporter 1;2	+	up	4640.09	2334.33	0.991143	4.3501e-05	0.013628
c94974_g1	1368	zinc transporter 2	zinc transporter 2	+	up	1248.81	380.062	1.71624	4.3089e-12	9.0557e-09
c38831_g1	3468	H+-transporting ATPase 6	H(+)-ATPase 6	+	up	97.0665	0.01	13.2448	5.239e-21	6.0981e-17
c59722_g1	700	V-type H+-transporting ATPase 16kDa proteolipid subunit	vacuolar-type H(+)-ATPase C3	+	up	23.9579	0.01	11.2263	3.1589e-06	0.0015019
c103143_g1	3868	p-type ATPase superfamily	calcium-transporting ATPase 3, ER-type	+	up	114.386	37.0822	1.62511	9.8294e-05	0.025912
c77636_g1	4079	Cation-transporting P-type ATPase2	calcium-transporting ATPase 2	+	up	89.4879	25.3545	1.81945	8.6271e-05	0.02327
c43196_g1	295	calcium-binding protein CML15		+	up	32.0818	0.01	11.6475	4.0033e-08	3.2923e-05
c108583_g1	2664	oligopeptide transporter 4	oligopeptide transporter 4	+	down	388.461	735.1	-0.92017	0.00019771	0.044854
c106868_g1	2803	cation/H(+) antiporter 9-like isoform X1	cation/H(+) antiporter 9	+	down	30.4897	113.126	-1.89153	4.8092e-06	0.0021723
c104854_g1	15424	NADPH-dependent thioredoxin reductase	NADPH-dependent thioredoxin reductase C	+	down	0.01	835.941	-16.3511	2.5372e-84	3.8393e-79
c111307_g4	1200	NAC domain-containing protein 5	NAC domain-containing protein 5	+	down	939.13	2998.22	-1.67471	8.661e-13	2.0163e-09
c108595_g1	2812	F-box/kelch-repeat protein At3g23880	F-box/kelch-repeat protein	+	down	628.355	1550.53	-1.30311	1.5603e-05	0.0058732

## Sheet: KCd10vs.KCd0
Additional file 5: Table S5-2 The DEGs involved in transport activities in KCd10vs.KCd0
Unigene ID	Unigene length	NR Description	KCd10vs.KCd0	Up-Down-Regulation	Readcount		log2(KCd10_readcount/KCd0_readcount)	p-value	p-adjusted
				KCd10vs.KCd0	KCd10	KCd0
c94974_g1	1368	zinc transporter 2	+	up	861.688	316.229	1.44619	4.8818e-07	8.2037e-05
c102287_g2	780	copper transporter 2	+	up	105.194	15.3828	2.77366	2.8711e-07	5.1025e-05
c111869_g2	2239	ABC transporter G family member 40	+	up	1050.46	540.641	0.95828	0.00049663	0.03177
c108200_g2	3124	ABC transporter G family member 40	+	up	1316.39	577.529	1.18862	1.2368e-05	0.0015213
c92210_g1	948	ATP synthase subunit delta	+	down	0.863731	110.139	-6.99452	0.0007722	0.043919
c243341_g1	877	ATP synthase protein 8	+	down	0.01	23.3221	-11.1875	2.7277e-05	0.003009
c89104_g1	1028	V-type H+-transporting ATPase 21kDa proteolipid subunit	+	down	0.01	260.961	-14.6715	0.00032372	0.022816
c96898_g1	1405	V-type proton ATPase subunit C	+	down	0.431866	193.747	-8.80938	0.00088267	0.048402
c77655_g1	2756	V-type proton ATPase subunit a3	+	down	0.431866	535.659	-10.2765	0.00038095	0.025863
c94934_g1	513	V-type proton ATPase subunit	+	down	0.01	95.9471	-13.228	3.0613e-15	1.5125e-12
c62283_g1	3269	Na+/K+ P-type ATPase	+	down	0.431866	121.355	-8.13443	2.2946e-09	5.8136e-07
c62825_g1	3691	calcium-transporting P-type ATPase 4	+	down	0.431866	204.862	-8.88985	0.00086762	0.047805
c106607_g2	1647	calcium-translocating P-type ATPase8	+	down	0.01	277.938	-14.7625	0.00011654	0.010019
c95080_g1	1138	inorganic pyrophosphatase	+	down	0.01	77.8446	-12.9264	0.00014463	0.011916
c95038_g1	5449	ABC transporter C family member 14	+	down	0.50164	659.247	-10.36	5.4411e-14	2.3512e-11
c92899_g3	3068	ABC transporter A family member 2	+	down	1.00328	349.993	-8.44646	0.00011193	0.0097531
c41820_g1	3422	ABC transporter A family protein	+	down	0.431866	371.588	-9.7489	0.00051002	0.032388
c114036_g1	504	ABC transporter ATP-binding protein C16H5.08c (ATP-binding cassette)	+	down	0.01	47.246	-12.206	1.0261e-09	2.7207e-07
c99098_g1	2688	ABC transporter ATP-binding protein C825.01	+	down	0.01	136.607	-13.7377	0.00013212	0.011139
c99846_g1	3233	ABC transporter C family member 2（multidrug resistance protein）	+	down	0.01	105.96	-13.3712	2.5178e-07	4.5541e-05
c94110_g1	3494	ABC transporter G family member 11	+	down	0.01	114.952	-13.4887	1.4204e-06	0.00021794
c107946_g1	1068	ABC transporter H family member 2	+	down	0.01	134.505	-13.7154	4.9963e-05	0.0050514
c97260_g1	4780	cation/H(+) antiporter 17-like	+	down	0.01	398.487	-15.2822	0.00077383	0.043995
c62927_g1	2424	copper-transporting ATPase HMA5	+	down	0.01	261.344	-14.6737	6.0456e-21	4.6914e-18
c96951_g1	1802	metal tolerance protein 1(cation efflux famlily)	+	down	0.01	68.8768	-12.7498	5.9932e-07	9.859e-05
c105779_g2	777	cyclic nucleotide-gated ion channel 20	+	down	21.3876	75.3448	-1.81673	0.00082965	0.046229
c113418_g1	4460	potassium transporter 4	+	down	501.617	1018.62	-1.02196	0.00025199	0.018759
c57333_g1	2947	Potassium channel subfamily T member 2	+	down	0.01	59.8357	-12.5468	0.00039998	0.026886
c77259_g1	1493	Mg2+ transporter protein	+	down	0.01	135.193	-13.7227	5.3688e-22	4.3722e-19
c63805_g1	2502	magnesium transporter NIPA8	+	down	0.01	103.24	-13.3337	0.00041952	0.027934
c42833_g1	1529	magnesium transporter NIPA6 isoform X1	+	down	0.01	53.5388	-12.3864	7.9927e-11	2.4652e-08
c87663_g1	2115	magnesium transporter NIPA4	+	down	0.01	37.0869	-11.8567	7.5397e-06	0.00098199
c107917_g2	1176	calcium-binding protein CML45	+	down	0.01	76.8609	-12.908	1.8683e-13	7.7349e-11
c86444_g1	3231	calcium-activated potassium channel subunit alpha-1	+	down	0.01	109.696	-13.4212	6.9709e-10	1.8993e-07
c213318_g1	1880	calcium channel YVC1-like	+	down	0.01	36.5421	-11.8353	0.00041048	0.027492
c100419_g13	2514	voltage-gated ion channel superfamily	+	down	0.01	85.7757	-13.0664	0.00033489	0.023416
c92157_g2	1646	vacuolar protein sorting protein 24	+	down	0.01	150.912	-13.8814	6.5809e-05	0.0063255
c57580_g2	942	Vacuolar protein 8	+	down	0.01	36.5462	-11.8355	0.0001767	0.014115
c102925_g2	3483	Vacuolar cation-chloride cotransporter 1	+	down	0.431866	100.716	-7.86549	8.5116e-14	3.6045e-11
c105631_g2	2252	Vacuolar amino acid transporter 6	+	down	0.01	151.961	-13.8914	0.00011251	0.009786
c110966_g1	2749	UDP-N-acetylglucosamine transferase subunit ALG14	+	down	0.933505	470.186	-8.97636	4.5535e-20	3.3246e-17
c84556_g1	4988	Stress response protein NST1	+	down	0.933505	743.797	-9.63803	1.2752e-65	1.1118e-61
c102613_g1	2909	Low affinity potassium transport system protein kup	+	down	0.01	93.1744	-13.1857	0.00074027	0.042544
c104157_g1	1287	GDP-fucose transporter 1	+	down	0.01	161.458	-13.9789	0.0004409	0.029096
c57512_g1	423	EF-1 alpha-like protein	+	down	0.01	17.4845	-10.7719	0.00037905	0.025772
c80804_g1	1637	chromate transport protein	+	down	0.01	184.926	-14.1747	9.4516e-10	2.5241e-07
c108990_g2	2346	Acyl-CoA-binding domain-containing protein 4	+	down	0.01	366.807	-15.1627	0.00028467	0.020613
c89358_g1	1716	Acetyl-coenzyme A transporter 1	+	down	0.01	69.8889	-12.7708	0.00060337	0.036832

## Sheet: KCd10vs.BCd10
Additional file 5: Table S5-3 The DEGs involved in transport activities in KCd10vs.BCd10
Unigene ID	Unigene length	NR Description	KCd10vs.BCd10	Up-Down-Regulation	Readcount		log2(KCd10_readcount/BCd10_readcount)	p-value	p-adjusted
				KCd10vs.BCd10	KCd10	BCd10
c107524_g4	1864	oligopeptide transporter 1	+	up	130.063	30.5473	2.09009	5.8348e-08	8.2067e-06
c85674_g1	680	V-type proton ATPase subunit e	+	up	112.372	6.34265	4.14706	9.5689e-16	4.183e-13
c95283_g4	309	V-type proton ATPase 16 kDa proteolipid subunit	+	up	464.338	120.105	1.95087	0.00028307	0.014892
c98083_g2	568	V-type proton ATPase 16 kDa proteolipid subunit	+	up	810.258	316.238	1.35737	2.2635e-09	4.1049e-07
c102396_g1	2182	ABC transporter B family member 11	+	up	611.415	322.34	0.92357	4.1432e-05	0.002921
c114744_g1	4256	ABC transporter B family member 22	+	up	501.487	133.312	1.91141	1.0486e-13	3.5702e-11
c114277_g1	4781	ABC transporter B family member 4	+	up	6431.2	4093.53	0.651741	0.0006751	0.030914
c106308_g1	1394	ABC transporter C family member 2 （multidrug resistance protein）	+	up	880.491	450.273	0.967509	6.4835e-06	0.00057864
c108175_g1	1714	ABC transporter C family member 2（multidrug resistance protein）	+	up	906.372	435.924	1.05603	4.4509e-05	0.0031024
c80038_g1	1568	ABC transporter F family member 1	+	up	223.45	0.01	14.4477	3.7498e-11	8.8519e-09
c114197_g1	3116	ABC transporter F family member 5	+	up	2823.44	1601.47	0.818057	1.9869e-05	0.0015344
c110866_g1	2766	ABC transporter G family member 22 isoform X1	+	up	186.325	74.7669	1.31735	2.8624e-05	0.0021149
c113339_g1	6610	ABC transporter G family member 29	+	up	1851.16	658.648	1.49085	2.1537e-13	7.1104e-11
c111869_g2	2239	ABC transporter G family member 40	+	up	1095.8	286.344	1.93616	1.9314e-18	1.0899e-15
c108200_g2	3124	ABC transporter G family member 40	+	up	1373.37	355.468	1.94993	1.1181e-19	6.9765e-17
c98555_g1	1994	MATE efflux family protein 5	+	up	97.3552	39.9447	1.28526	0.0011192	0.046594
c127139_g1	319	multidrug resistance protein, MATE efflux family protein	+	up	95.1283	32.5993	1.54503	0.00014516	0.0084927
c107331_g1	2255	multidrug resistance protein, MATEefflux family protein	+	up	2041.42	970.828	1.07228	5.2244e-08	7.422e-06
c105132_g2	2802	cadmium/zinc-transporting ATPase HMA3	+	up	645.756	168.88	1.93499	2.9464e-11	7.0614e-09
c114436_g2	3971	cadmium/zinc-transporting ATPase HMA4	+	up	8324.31	5372.22	0.631812	0.00057017	0.026928
c109560_g1	1795	metal tolerance protein 10 (cation efflux famlily)	+	up	515.513	254.055	1.02087	9.4277e-06	0.00080489
c92901_g1	1167	cyclic nucleotide-gated ion channel 11	+	up	70.1015	7.94389	3.14153	0.00017037	0.0097369
c92901_g2	1073	cyclic nucleotide-gated ion channel 11	+	up	38.3504	6.80905	2.49372	0.00017984	0.010136
c104838_g2	1199	cyclic nucleotide-gated ion channel 17	+	up	64.0767	1.01824	5.97565	6.3764e-13	1.9676e-10
c14516_g1	388	sodium transporter HKT1	+	up	29.9703	4.75699	2.65541	0.00077955	0.034787
c98414_g1	1689	sodium transporter HKT1	+	up	176.691	73.7487	1.26054	7.2256e-05	0.0047032
c111349_g1	4042	magnesium exchanger	+	up	1090.82	671.356	0.700259	0.00073188	0.033013
c100815_g1	752	sodium-coupled neutral amino acid transporter 6	+	up	251.934	104.794	1.2655	6.5413e-06	0.00058307
c107982_g1	1710	sodium/pyruvate cotransporter BASS2	+	up	175.149	18.3284	3.25643	2.119e-05	0.0016271
c85404_g1	1367	RNA-binding protein SGN1	+	up	1400.3	647.097	1.11369	4.3251e-08	6.283e-06
c102887_g1	789	heavy metal-associated isoprenylated plant protein 26	+	up	1238.71	584.86	1.08268	9.7607e-08	1.3028e-05
c105925_g2	804	heavy metal-associated isoprenylated plant protein 26	+	up	1426.06	902.085	0.660702	0.00087905	0.03844
c108529_g2	1158	cationic amino acid transporter 3, mitochondrial	+	up	414.599	200.695	1.04671	2.3134e-05	0.001756
c107673_g1	1432	zinc transporter 3	+	down	90.4761	248.085	-1.45523	0.00048445	0.023467
c69625_g1	1250	zinc transporter 10	+	down	791.075	1406.82	-0.830554	4.0591e-05	0.0028646
c240768_g1	579	zinc transporter 10	+	down	567.033	1012.79	-0.836825	7.262e-05	0.0047125
c83324_g1	474	Fe(2+) transport protein 1（IRT1）	+	down	4.41596	32.6848	-2.88782	0.0002464	0.013235
c110664_g1	1376	Fe(2+) transport protein 1（IRT1）	+	down	187.75	972.295	-2.37258	1.4749e-06	0.00015383
c103938_g1	2507	oligopeptide transporter 3	+	down	631.396	2258.67	-1.83886	1.0515e-18	6.0295e-16
c113951_g6	856	ATP synthase subunit epsilon	+	down	813.324	1327.07	-0.706345	0.00062161	0.028962
c111829_g3	871	ATP synthase protein 8	+	down	1.4953	29.8321	-4.31836	8.9416e-06	0.00076849
c111398_g2	715	ATP synthase A chain	+	down	8.79407	42.9527	-2.28814	0.00044124	0.021783
c114928_g1	2160	F-type H+-transporting ATPase subunit beta	+	down	78.3475	219.901	-1.4889	4.1457e-05	0.0029213
c113166_g1	1011	V-type proton ATPase subunit e2	+	down	254.613	438.427	-0.78403	0.0010305	0.043675
c107389_g2	1330	inorganic pyrophosphatase1	+	down	4244.46	6865.72	-0.69383	0.00037727	0.019057
c106332_g1	901	ABC transporter B family member 20	+	down	399.85	703.131	-0.814335	0.00026045	0.013873
c113358_g1	4562	ABC transporter B family member 3 (ATP-binding cassette)	+	down	28.0989	75.2022	-1.42026	0.0011078	0.046215
c91919_g2	655	ABC transporter C family member 7	+	down	181.425	331.737	-0.870669	0.00075828	0.033998
c110114_g3	1405	ABC transporter G family member 37	+	down	658.512	1123.49	-0.77071	0.00021691	0.011922
c110114_g1	3122	ABC transporter G family member 37	+	down	1282.14	2284.68	-0.833433	3.063e-05	0.0022513
c103007_g2	3776	vacuolar cation/proton exchanger 4	+	down	448.286	746.301	-0.735339	0.00062074	0.02893
c104564_g2	1493	cadmium/zinc-transporting ATPase HMA2	+	down	74.0221	155.978	-1.07531	0.0011177	0.046561
c103846_g1	1761	metal tolerance protein C3(cation efflux famlily)	+	down	170.372	469.642	-1.46288	2.8952e-05	0.002138
c98477_g1	1006	copper transporter 5	+	down	764.282	1391.38	-0.864337	2.4304e-05	0.0018347
c102287_g2	780	copper transporter 2	+	down	109.699	396.484	-1.85371	2.0323e-12	5.8506e-10
c110118_g4	1915	ammonium transporter 2	+	down	245.259	810.077	-1.72375	5.281e-14	1.8607e-11
c105826_g3	1761	ammonium transporter 1 member 3	+	down	8385.42	28554	-1.76774	2.3592e-20	1.5398e-17
c113982_g1	3324	sulfate transporter 1.2	+	down	1120.5	4512.6	-2.00981	3.5443e-11	8.3808e-09
c99601_g1	764	Potassium transporter 5	+	down	82.5478	171.453	-1.05451	0.00069642	0.031737
c114062_g1	2043	Sugar transporter	+	down	1416.79	3029.28	-1.09635	0.00011078	0.006801
c109307_g4	1868	calcium-binding protein CML24	+	down	4972.11	7977.17	-0.682018	0.00068879	0.03144
c92802_g1	600	calcium-binding protein At1g02270-like	+	down	18.4275	60.9312	-1.72532	0.00063723	0.029553
c109939_g2	2591	calcium-binding protein At1g02270	+	down	1129.14	2576.48	-1.19017	7.372e-06	0.00064733
c104832_g4	2892	UDP-galactose transporter 2	+	down	1420.73	2305.38	-0.698372	0.0012018	0.049466
c109605_g2	1293	boron transporter 4	+	down	2.85071	33.8041	-3.5678	2.4198e-05	0.0018282
c108995_g2	3773	Transposon TX1	+	down	2.25901	159.903	-6.14536	1.1387e-27	1.28e-24
c115255_g1	1893	transmembrane channel protein	+	down	32197.8	55539.9	-0.786564	3.059e-05	0.0022496
c114586_g2	1940	solute carrier family 40 member 2	+	down	202.213	489.875	-1.27654	1.5011e-07	1.9258e-05
c113386_g1	3184	polyamine transporter At3g13620	+	down	757.514	7284.85	-3.26555	2.3678e-06	0.00023523
c104511_g1	2338	plasma membrane sulphate transporter	+	down	380.335	1097.19	-1.52847	2.1787e-12	6.2339e-10
c99253_g1	861	methyltransferase PMT26	+	down	6.88481	50.3291	-2.8699	6.697e-06	0.00059507
c103504_g2	2444	LRR receptor-like serine/threonine-protein kinase At1g51880 isoform X1	+	down	436.055	832.167	-0.932363	6.3822e-05	0.00423
c108820_g2	771	histidine kinase 3	+	down	0.01	28.8606	-11.4949	2.2683e-07	2.8182e-05
c110774_g1	3156	chloride channel protein CLC-e isoform X1	+	down	214.951	496.459	-1.20767	3.4256e-07	4.0875e-05
c92114_g1	2189	Ankyrin repeat-containing protein At3g12360	+	down	1.42535	86.3949	-5.92155	0.00021583	0.011876
c104316_g1	2617	high affinity nitrate transporter 2.6	+	down	822.383	2099.85	-1.35241	1.327e-11	3.3502e-09
c104316_g2	1900	high affinity nitrate transporter 2.3	+	down	60.3602	140.821	-1.22219	0.00038894	0.019549

## Sheet: KCd0vs.BCd0
Additional file 5: Table S5-4 The DEGs involved in transport activities in KCd0vs.BCd0
Unigene ID	Unigene length	NR Description	KCd0vs.BCd0	Up-Down-Regulation	Readcount		log2(KCd0_readcount/BCd0_readcount)	p-value	p-adjusted
				KCd0vs.BCd0	KCd0	BCd0
c92210_g1	948	ATP synthase subunit delta	+	up	113.308	0.01	13.468	0.00010605	0.011025
c38831_g1	3468	H+-transporting ATPase 6	+	up	88.7457	0.01	13.1155	1.4039e-05	0.0025145
c89104_g1	1028	V-type H+-transporting ATPase 21kDa proteolipid subunit	+	up	268.327	0.01	14.7117	0.00027573	0.021724
c85674_g1	680	V-type proton ATPase subunit e	+	up	77.7541	0.01	12.9247	2.2884e-05	0.003628
c96898_g1	1405	V-type proton ATPase subunit C	+	up	199.235	0.01	14.2822	0.00029629	0.022825
c77655_g1	2756	V-type proton ATPase subunit a3	+	up	550.735	0.01	15.7491	0.00013474	0.013104
c94934_g1	513	V-type proton ATPase subunit	+	up	98.8806	0.01	13.2715	9.3182e-06	0.0018773
c106607_g1	2859	P-type ATPase Superfamily	+	up	375.911	0.01	15.1981	0.00053184	0.034006
c62283_g1	3269	Na+/K+ P-type ATPase	+	up	125.004	0.01	13.6097	3.9188e-06	0.0010474
c62825_g1	3691	calcium-transporting P-type ATPase 4	+	up	210.66	0.01	14.3626	0.00029332	0.022693
c106607_g2	1647	calcium-translocating P-type ATPase8	+	up	285.844	0.01	14.8029	9.5825e-05	0.010398
c95080_g1	1138	inorganic pyrophosphatase	+	up	80.095	0.01	12.9675	0.00011239	0.011578
c95038_g1	5449	ABC transporter C family member 14	+	up	679.091	0.01	16.0513	9.5709e-09	3.2328e-05
c92899_g3	3068	ABC transporter A family member 2	+	up	360.043	0.01	15.1359	1.5079e-05	0.0026539
c41820_g1	3422	ABC transporter A family protein	+	up	382.069	0.01	15.2215	0.00017703	0.015996
c114036_g1	504	ABC transporter ATP-binding protein C16H5.08c (ATP-binding cassette)	+	up	48.801	0.01	12.2527	0.00012942	0.012725
c99098_g1	2688	ABC transporter ATP-binding protein C825.01	+	up	140.527	0.01	13.7786	0.00010561	0.011025
c99846_g1	3233	ABC transporter C family member 2（multidrug resistance protein）	+	up	109.102	0.01	13.4134	6.4478e-06	0.0014684
c80038_g1	1568	ABC transporter F family member 1	+	up	55.901	0.01	12.4487	7.814e-05	0.0089882
c94110_g1	3494	ABC transporter G family member 11	+	up	118.338	0.01	13.5306	4.7754e-06	0.0012053
c107946_g1	1068	ABC transporter H family member 2	+	up	138.391	0.01	13.7565	3.8233e-05	0.0054049
c97260_g1	4780	cation/H(+) antiporter 17-like	+	up	409.569	0.01	15.3218	0.00068802	0.040863
c62927_g1	2424	copper-transporting ATPase HMA5	+	up	269.347	0.01	14.7172	2.4491e-07	0.00015247
c96951_g1	1802	metal tolerance protein 1(cation efflux famlily)	+	up	70.9247	0.01	12.7921	3.179e-05	0.0046558
c92901_g1	1167	cyclic nucleotide-gated ion channel 11	+	up	89.8622	0.01	13.1335	1.3415e-05	0.0024377
c92901_g2	1073	cyclic nucleotide-gated ion channel 11	+	up	58.1449	0.01	12.5054	6.7728e-05	0.0081144
c105779_g2	777	cyclic nucleotide-gated ion channel 20	+	up	77.7649	0.40979	7.56809	8.865e-05	0.0098486
c75937_g1	1772	ammonium transporter 1	+	up	405.775	0.01	15.3084	0.00065011	0.039303
c57333_g1	2947	Potassium channel subfamily T member 2	+	up	61.559	0.01	12.5878	0.00032087	0.024108
c77259_g1	1493	Mg2+ transporter protein	+	up	139.356	0.01	13.7665	2.6432e-06	0.00077567
c63805_g1	2502	magnesium transporter NIPA8	+	up	106.186	0.01	13.3743	0.0003472	0.025436
c42833_g1	1529	magnesium transporter NIPA6 isoform X1	+	up	55.1746	0.01	12.4298	8.1147e-05	0.0091942
c87663_g1	2115	magnesium transporter NIPA4	+	up	38.1885	0.01	11.8989	0.00031375	0.023696
c43196_g1	295	calcium-binding protein CML15	+	up	39.3593	0.01	11.9425	0.00028273	0.022097
c107917_g2	1176	calcium-binding protein CML45	+	up	79.2064	0.01	12.9514	2.1186e-05	0.0034448
c86444_g1	3231	calcium-activated potassium channel subunit alpha-1	+	up	112.994	0.01	13.464	5.6803e-06	0.0013602
c213318_g1	1880	calcium channel YVC1-like	+	up	37.6031	0.01	11.8766	0.00033087	0.024534
c100419_g13	2514	voltage-gated ion channel superfamily	+	up	88.2356	0.01	13.1071	0.00027195	0.0215
c92157_g2	1646	vacuolar protein sorting protein 24	+	up	155.258	0.01	13.9224	5.1321e-05	0.0066564
c57580_g2	942	Vacuolar protein 8	+	up	37.614	0.01	11.8771	0.00033082	0.024534
c102925_g2	3483	Vacuolar cation-chloride cotransporter 1	+	up	103.791	0.01	13.3414	7.7896e-06	0.001658
c105631_g2	2252	Vacuolar amino acid transporter 6	+	up	156.32	0.01	13.9322	8.9816e-05	0.0099476
c110966_g1	2749	UDP-N-acetylglucosamine transferase subunit ALG14	+	up	484.55	0.01	15.5644	3.0939e-08	5.0252e-05
c84556_g1	4988	Stress response protein NST1	+	up	767.524	0.01	16.2279	6.3485e-09	2.5196e-05
c87658_g1	2150	transmembrane 9 superfamily member 7	+	up	375.857	0.01	15.1979	0.00071834	0.042128
c102613_g1	2909	Low affinity potassium transport system protein kup	+	up	95.8234	0.01	13.2262	0.00062419	0.037938
c104157_g1	1287	GDP-fucose transporter 1	+	up	166.032	0.01	14.0192	0.00037288	0.026617
c80804_g1	1637	chromate transport protein	+	up	190.455	0.01	14.2172	8.4509e-07	0.00035512
c108990_g2	2346	Acyl-CoA-binding domain-containing protein 4	+	up	377.126	0.01	15.2028	0.0002443	0.019956
c89358_g1	1716	Acetyl-coenzyme A transporter 1	+	up	71.8893	0.01	12.8116	0.00049743	0.032404
c104854_g1	15424	NADPH-dependent thioredoxin reductase	+	down	0.01	799.361	-16.2866	9.1781e-09	3.2328e-05
