# Supplementary material for: Comparative transcriptome analysis reveals key cadmium transport-related genes in roots of two pak choi (Brassica rapa L. ssp. chinensis) cultivars
Source: BMC Genomics. 2017 Aug 8;18:587. doi: 10.1186/s12864-017-3973-2 (PMC5549386; doi:10.1186/s12864-017-3973-2)
Supplement: Supplementary file 6 — The specific primer sequences of ten DEGs validated by RT-qPCR analysis. (XLSX 11 kb) [file 12864_2017_3973_MOESM6_ESM.xlsx]

## Sheet: Sheet1
Additional file 6: Table S6. The specific primer sequences of ten DEGs validated by RT-qPCR analysis.
Unigene ID	Primer name	Primer sequences (5’-3’)
c94974_g1	ZIP2-F	TGAGGAAGAATGGTCGTT
	ZIP2-R	TGGAAGTAGCGTTGATGT
c107673_g1	ZIP3-F	GCAATACAACCACCAAGG
	ZIP3-R	CCAGATACTCAGGACAAGAA
c110664_g1	IRT1-F	GGTTTCTCGCTATGTTGTC
	IRT1-R	GCAGTCTCGGAATCATTATC
c98477_g1	COPT5-F	CGAGCATCAGCAAGTAAC
	COPT5-R	TCAAAGCCACAATCCTCT
c91919_g2	MRP7-F	TCCGACGATGAAGACAAC
	MRP7-R	CTCCATAAGCCAGTGACA
c103846_g1	MTP3-F	GCCGAGATTAGTCCAAGA
	MTP3-R	GCAAATGAACCTCCAGAAA
c103007_g2	CAX4-F	TCTTCGCTTCTTGTTGGA
	CAX4-R	CTCTCACTTCTTGGCTCTA
c104564_g2	HMA2-F	GTGACTATGGTGCTTCTCT
	HMA2-R	CTCGGTGAAAGGTTGTTG
c105132_g2	HMA3-F	CTGACCTGGAGTGTAGTAG
	HMA3-R	GCTGTGATGTGGATGAGA
c114436_g2	HMA4-F	GCGTAGGCTTATGTCTCT
	HMA4-R	GTGTTAGTCAGTGCTTGTC
	Actin-F	GTTGCTATCCAGGCTGTTCT
	Actin-R	AGCGTGAGGAAGAGCATAAC
